# Supplementary material for: Confrontation of fibroblasts with cancer cells in vitro: gene network analysis of transcriptome changes and differential capacity to inhibit tumor growth
Source: J Exp Clin Cancer Res. 2015 Jun 18;34(1):62. doi: 10.1186/s13046-015-0178-x (PMC4472614; doi:10.1186/s13046-015-0178-x)
Supplement: Additional file 2: — Supplementary tables. [file 13046_2015_178_MOESM2_ESM.xlsx]

## Sheet: AGS_groups
Gene	DEG list	log2(fold change)	p-value of differential expression	FDR of differential expression	p-value of association with survival in TCGA, combined, adjusted	Description
EFEMP1	Confronted_vs__non-confronted__all_300	1.83125	6.23737e-08	0.00130823	0.018117	EGF containing fibulin-like extracellular matrix protein 1 [Source:HGNC Symbol;Acc:3218]
TANC1	Confronted_vs__non-confronted__all_300	-0.8375	1.65399e-07	0.0016814	0.215573	tetratricopeptide repeat, ankyrin repeat and coiled-coil containing 1 [Source:HGNC Symbol;Acc:29364]
HES1	Confronted_vs__non-confronted__all_300	-3.72375	4.57286e-07	0.0016814	0.394544	hairy and enhancer of split 1, (Drosophila) [Source:HGNC Symbol;Acc:5192]
COL6A3	Confronted_vs__non-confronted__all_300	-0.7425	5.36913e-07	0.0016814	0.000232461	collagen, type VI, alpha 3 [Source:HGNC Symbol;Acc:2213]
CITED2	Confronted_vs__non-confronted__all_300	1.49125	5.54717e-07	0.0016814	0.00486396	Cbp/p300-interacting transactivator, with Glu/Asp-rich carboxy-terminal domain, 2 [Source:HGNC Symbol;Acc:1987]
SHB	Confronted_vs__non-confronted__all_300	-0.75	6.05043e-07	0.0016814	0.76584	Src homology 2 domain containing adaptor protein B [Source:HGNC Symbol;Acc:10838]
IFNGR1	Confronted_vs__non-confronted__all_300	-1.01	6.41326e-07	0.0016814	0.713241	interferon gamma receptor 1 [Source:HGNC Symbol;Acc:5439]
SMAD3	Confronted_vs__non-confronted__all_300	-1.2	9.04641e-07	0.00189739	0.575077	SMAD family member 3 [Source:HGNC Symbol;Acc:6769]
SCFD2	Confronted_vs__non-confronted__all_300	1.16375	1.34798e-06	0.00230124	0.459678	sec1 family domain containing 2 [Source:HGNC Symbol;Acc:30676]
MEPCE	Confronted_vs__non-confronted__all_300	0.625	1.57843e-06	0.00230124	0.135463	methylphosphate capping enzyme [Source:HGNC Symbol;Acc:20247]
NOTCH3	Confronted_vs__non-confronted__all_300	-2.64375	1.58071e-06	0.00230124	0.998288	notch 3 [Source:HGNC Symbol;Acc:7883]
BAG2	Confronted_vs__non-confronted__all_300	1.32	1.63993e-06	0.00230124	0.551184	BCL2-associated athanogene 2 [Source:HGNC Symbol;Acc:938]
MFSD6	Confronted_vs__non-confronted__all_300	0.78125	1.75952e-06	0.00230124	0.0109878	major facilitator superfamily domain containing 6 [Source:HGNC Symbol;Acc:24711]
KRT81	Confronted_vs__non-confronted__all_300	-4.7875	1.79636e-06	0.00230124	0.0300269	keratin 81 [Source:HGNC Symbol;Acc:6458]
KRT86	Confronted_vs__non-confronted__all_300	-1.6625	2.03235e-06	0.00230124	0.184795	keratin 86 [Source:HGNC Symbol;Acc:6463]
RELT	Confronted_vs__non-confronted__all_300	-0.63875	2.1128e-06	0.00230124	0.00142597	RELT tumor necrosis factor receptor [Source:HGNC Symbol;Acc:13764]
AXIN2	Confronted_vs__non-confronted__all_300	-1.10375	2.22247e-06	0.00230124	0.169216	axin 2 [Source:HGNC Symbol;Acc:904]
MIR221	Confronted_vs__non-confronted__all_300	1.425	2.25437e-06	0.00230124		microRNA 221 [Source:HGNC Symbol;Acc:31601]
LRP4	Confronted_vs__non-confronted__all_300	-1.83375	2.30409e-06	0.00230124	0.477564	low density lipoprotein receptor-related protein 4 [Source:HGNC Symbol;Acc:6696]
ITGAV	Confronted_vs__non-confronted__all_300	-0.63375	2.88794e-06	0.00275325	0.058724	integrin, alpha V [Source:HGNC Symbol;Acc:6150]
FAM176C	Confronted_vs__non-confronted__all_300	-1.125	3.29707e-06	0.00278108
FAM206A	Confronted_vs__non-confronted__all_300	0.54375	3.38924e-06	0.00278108		family with sequence similarity 206, member A [Source:HGNC Symbol;Acc:1364]
TNFAIP3	Confronted_vs__non-confronted__all_300	-1.99125	3.44751e-06	0.00278108	0.0244732	tumor necrosis factor, alpha-induced protein 3 [Source:HGNC Symbol;Acc:11896]
PRPSAP1	Confronted_vs__non-confronted__all_300	-0.6925	3.82448e-06	0.00286157	0.221967	phosphoribosyl pyrophosphate synthetase-associated protein 1 [Source:HGNC Symbol;Acc:9466]
TOB1	Confronted_vs__non-confronted__all_300	0.82375	3.95659e-06	0.00286157	0.0772794	transducer of ERBB2, 1 [Source:HGNC Symbol;Acc:11979]
UBE2O	Confronted_vs__non-confronted__all_300	-0.6575	4.17427e-06	0.00291837	0.102466	ubiquitin-conjugating enzyme E2O [Source:HGNC Symbol;Acc:29554]
PTX3	Confronted_vs__non-confronted__all_300	2.8875	4.97837e-06	0.00320353	0.000304307	pentraxin 3, long [Source:HGNC Symbol;Acc:9692]
GPR125	Confronted_vs__non-confronted__all_300	-1.17875	5.08203e-06	0.00320353	0.73898	G protein-coupled receptor 125 [Source:HGNC Symbol;Acc:13839]
KLF9	Confronted_vs__non-confronted__all_300	-0.96375	5.16761e-06	0.00320353	0.00217822	Kruppel-like factor 9 [Source:HGNC Symbol;Acc:1123]
FGF5	Confronted_vs__non-confronted__all_300	0.82125	5.34583e-06	0.00320353	1.64542e-07	fibroblast growth factor 5 [Source:HGNC Symbol;Acc:3683]
EVI2B	Confronted_vs__non-confronted__all_300	2.6275	5.61888e-06	0.0032142	0.25697	ecotropic viral integration site 2B [Source:HGNC Symbol;Acc:3500]
SGPL1	Confronted_vs__non-confronted__all_300	-1.365	5.67867e-06	0.0032142	0.793139	sphingosine-1-phosphate lyase 1 [Source:HGNC Symbol;Acc:10817]
FBLN5	Confronted_vs__non-confronted__all_300	0.78875	5.82338e-06	0.0032142	0.237397	fibulin 5 [Source:HGNC Symbol;Acc:3602]
VSTM4	Confronted_vs__non-confronted__all_300	-1.34875	6.51186e-06	0.00350205		V-set and transmembrane domain containing 4 [Source:HGNC Symbol;Acc:26470]
ITGB3	Confronted_vs__non-confronted__all_300	-1.6575	6.92515e-06	0.0036312	0.0192052	integrin, beta 3 (platelet glycoprotein IIIa, antigen CD61) [Source:HGNC Symbol;Acc:6156]
ITGB3	Confronted_vs__non-confronted__all_300	-1.6575	6.92515e-06	0.0036312	0.0192052	Integrin beta [Source:UniProtKB/TrEMBL;Acc:B4DTY9]
JAG1	Confronted_vs__non-confronted__all_300	-2.20125	7.14034e-06	0.00365272	0.0301462	jagged 1 [Source:HGNC Symbol;Acc:6188]
GPR125	Confronted_vs__non-confronted__all_300	-1.03875	7.47079e-06	0.00370203	0.73898	G protein-coupled receptor 125 [Source:HGNC Symbol;Acc:13839]
DSEL	Confronted_vs__non-confronted__all_300	1.34125	8.02362e-06	0.00370203	0.000396261	dermatan sulfate epimerase-like [Source:HGNC Symbol;Acc:18144]
CDKN2B	Confronted_vs__non-confronted__all_300	-1.08	8.53061e-06	0.00370203	0.00125948	cyclin-dependent kinase inhibitor 2B (p15, inhibits CDK4) [Source:HGNC Symbol;Acc:1788]
SEMA3D	Confronted_vs__non-confronted__all_300	2.94125	8.6703e-06	0.00370203	0.00895464	sema domain, immunoglobulin domain (Ig), short basic domain, secreted, (semaphorin) 3D [Source:HGNC Symbol;Acc:10726]
TGFB1	Confronted_vs__non-confronted__all_300	-0.94125	8.83397e-06	0.00370203	0.228553	transforming growth factor, beta 1 [Source:HGNC Symbol;Acc:11766]
PRDM1	Confronted_vs__non-confronted__all_300	-1.26125	9.02699e-06	0.00370203	0.371697	PR domain containing 1, with ZNF domain [Source:HGNC Symbol;Acc:9346]
FAT1	Confronted_vs__non-confronted__all_300	-0.93625	9.09781e-06	0.00370203	0.58399	FAT atypical cadherin 1 [Source:HGNC Symbol;Acc:3595]
SMOX	Confronted_vs__non-confronted__all_300	-1.03	9.31328e-06	0.00370203	0.529354	spermine oxidase [Source:HGNC Symbol;Acc:15862]
ADAM19	Confronted_vs__non-confronted__all_300	-2.01875	9.38032e-06	0.00370203	0.123558	ADAM metallopeptidase domain 19 [Source:HGNC Symbol;Acc:197]
PDGFRB	Confronted_vs__non-confronted__all_300	-1.01	9.50933e-06	0.00370203	0.371219	platelet-derived growth factor receptor, beta polypeptide [Source:HGNC Symbol;Acc:8804]
ARL2	Confronted_vs__non-confronted__all_300	0.6375	9.7078e-06	0.00370203	0.0104943	ADP-ribosylation factor-like 2 [Source:HGNC Symbol;Acc:693]
NFKBIZ	Confronted_vs__non-confronted__all_300	-1.515	1.05201e-05	0.00387716	0.00024989	nuclear factor of kappa light polypeptide gene enhancer in B-cells inhibitor, zeta [Source:HGNC Symbol;Acc:29805]
TNFRSF9	Confronted_vs__non-confronted__all_300	-1.44875	1.05368e-05	0.00387716	0.661568	tumor necrosis factor receptor superfamily, member 9 [Source:HGNC Symbol;Acc:11924]
TNFRSF11B	Confronted_vs__non-confronted__all_300	2.54125	1.1793e-05	0.00412242	0.000460419	tumor necrosis factor receptor superfamily, member 11b [Source:HGNC Symbol;Acc:11909]
FHL1	Confronted_vs__non-confronted__all_300	1.3275	1.21147e-05	0.00416546	0.2413	four and a half LIM domains 1 [Source:HGNC Symbol;Acc:3702]
VEGFC	Confronted_vs__non-confronted__all_300	0.8075	1.24873e-05	0.00419303	0.18964	vascular endothelial growth factor C [Source:HGNC Symbol;Acc:12682]
ADAMTS12	Confronted_vs__non-confronted__all_300	-2.43	1.28533e-05	0.00421228	0.1732	ADAM metallopeptidase with thrombospondin type 1 motif, 12 [Source:HGNC Symbol;Acc:14605]
LHFPL2	Confronted_vs__non-confronted__all_300	-0.66	1.34055e-05	0.00422092	0.00977825	lipoma HMGIC fusion partner-like 2 [Source:HGNC Symbol;Acc:6588]
CCDC115	Confronted_vs__non-confronted__all_300	0.56375	1.348e-05	0.00422092	0.0953411	coiled-coil domain containing 115 [Source:HGNC Symbol;Acc:28178]
PPARD	Confronted_vs__non-confronted__all_300	-0.78125	1.34834e-05	0.00422092	0.452063	peroxisome proliferator-activated receptor delta [Source:HGNC Symbol;Acc:9235]
ADAMTS14	Confronted_vs__non-confronted__all_300	-1.70375	1.52181e-05	0.00447576	1.22613e-06	ADAM metallopeptidase with thrombospondin type 1 motif, 14 [Source:HGNC Symbol;Acc:14899]
ZC3H12A	Confronted_vs__non-confronted__all_300	-1.43125	1.52894e-05	0.00447576	0.0870178	zinc finger CCCH-type containing 12A [Source:HGNC Symbol;Acc:26259]
BMP2K	Confronted_vs__non-confronted__all_300	0.68375	1.53496e-05	0.00447576	0.0298895	BMP2 inducible kinase [Source:HGNC Symbol;Acc:18041]
MCC	Confronted_vs__non-confronted__all_300	-0.81	1.53645e-05	0.00447576	0.0425621	mutated in colorectal cancers [Source:HGNC Symbol;Acc:6935]
RASGRP3	Confronted_vs__non-confronted__all_300	1.18875	1.6231e-05	0.00466342	0.352115	RAS guanyl releasing protein 3 (calcium and DAG-regulated) [Source:HGNC Symbol;Acc:14545]
DCAKD	Confronted_vs__non-confronted__all_300	0.515	1.69438e-05	0.00480243	0.125392	dephospho-CoA kinase domain containing [Source:HGNC Symbol;Acc:26238]
ZMYM2	Confronted_vs__non-confronted__all_300	-0.56	1.75531e-05	0.00490879	0.442673	zinc finger, MYM-type 2 [Source:HGNC Symbol;Acc:12989]
RN5S385	Confronted_vs__non-confronted__all_300	-1.73625	1.79815e-05	0.00495049
CDK6	Confronted_vs__non-confronted__all_300	-0.7025	1.82455e-05	0.00495049	0.658421	cyclin-dependent kinase 6 [Source:HGNC Symbol;Acc:1777]
COL6A2	Confronted_vs__non-confronted__all_300	-0.56875	1.84103e-05	0.00495049	4.43193e-05	collagen, type VI, alpha 2 [Source:HGNC Symbol;Acc:2212]
MPDU1	Confronted_vs__non-confronted__all_300	0.59375	1.93116e-05	0.0049981	0.549315	mannose-P-dolichol utilization defect 1 [Source:HGNC Symbol;Acc:7207]
RDH5	Confronted_vs__non-confronted__all_300	1.24125	1.93167e-05	0.0049981	0.0148156	retinol dehydrogenase 5 (11-cis/9-cis) [Source:HGNC Symbol;Acc:9940]
RBM14	Confronted_vs__non-confronted__all_300	-0.86	1.99027e-05	0.0049981	0.657254	RNA binding motif protein 14 [Source:HGNC Symbol;Acc:14219]
ADAMTS2	Confronted_vs__non-confronted__all_300	-0.95125	1.99476e-05	0.0049981	0.478379	ADAM metallopeptidase with thrombospondin type 1 motif, 2 [Source:HGNC Symbol;Acc:218]
ASB8	Confronted_vs__non-confronted__all_300	0.6525	1.99855e-05	0.0049981	0.142281	ankyrin repeat and SOCS box containing 8 [Source:HGNC Symbol;Acc:17183]
ENGASE	Confronted_vs__non-confronted__all_300	-0.51875	2.00172e-05	0.0049981	0.00447907	endo-beta-N-acetylglucosaminidase [Source:HGNC Symbol;Acc:24622]
PHLDB1	Confronted_vs__non-confronted__all_300	-1.23375	2.08033e-05	0.00501841	0.0171462	pleckstrin homology-like domain, family B, member 1 [Source:HGNC Symbol;Acc:23697]
RHBDF2	Confronted_vs__non-confronted__all_300	-1.4775	2.12484e-05	0.00501841	0.0934208	rhomboid 5 homolog 2 (Drosophila) [Source:HGNC Symbol;Acc:20788]
PGM2L1	Confronted_vs__non-confronted__all_300	-1.315	2.12949e-05	0.00501841	0.0273756	phosphoglucomutase 2-like 1 [Source:HGNC Symbol;Acc:20898]
SSBP2	Confronted_vs__non-confronted__all_300	0.655	2.26958e-05	0.00522407	0.0711086	single-stranded DNA binding protein 2 [Source:HGNC Symbol;Acc:15831]
AP1M1	Confronted_vs__non-confronted__all_300	0.59	2.2899e-05	0.00522407	0.00579206	adaptor-related protein complex 1, mu 1 subunit [Source:HGNC Symbol;Acc:13667]
ITPR2	Confronted_vs__non-confronted__all_300	-1.265	2.29148e-05	0.00522407	0.3183	inositol 1,4,5-trisphosphate receptor, type 2 [Source:HGNC Symbol;Acc:6181]
KCNE4	Confronted_vs__non-confronted__all_300	-2.74125	2.32565e-05	0.00524496	0.141578	potassium voltage-gated channel, Isk-related family, member 4 [Source:HGNC Symbol;Acc:6244]
RNF19B	Confronted_vs__non-confronted__all_300	-1.48375	2.42948e-05	0.00542085	7.54223e-06	ring finger protein 19B [Source:HGNC Symbol;Acc:26886]
PDE8A	Confronted_vs__non-confronted__all_300	-0.7225	2.47492e-05	0.0054285	0.22364	phosphodiesterase 8A [Source:HGNC Symbol;Acc:8793]
TCEAL1	Confronted_vs__non-confronted__all_300	0.53	2.65634e-05	0.00553317	0.0158273	transcription elongation factor A (SII)-like 1 [Source:HGNC Symbol;Acc:11616]
SNAI1	Confronted_vs__non-confronted__all_300	-1.57875	2.65756e-05	0.00553317	0.00247308	snail family zinc finger 1 [Source:HGNC Symbol;Acc:11128]
NAV1	Confronted_vs__non-confronted__all_300	-1.0175	2.67549e-05	0.00553317	0.10796	neuron navigator 1 [Source:HGNC Symbol;Acc:15989]
TRAF3	Confronted_vs__non-confronted__all_300	-0.67625	2.69087e-05	0.00553317	0.0236762	TNF receptor-associated factor 3 [Source:HGNC Symbol;Acc:12033]
RASA3	Confronted_vs__non-confronted__all_300	-0.78	2.79609e-05	0.00564684	0.0771279	RAS p21 protein activator 3 [Source:HGNC Symbol;Acc:20331]
NFKB2	Confronted_vs__non-confronted__all_300	-0.97625	2.81205e-05	0.00564684	0.0243047	nuclear factor of kappa light polypeptide gene enhancer in B-cells 2 (p49/p100) [Source:HGNC Symbol;Acc:7795]
DDAH1	Confronted_vs__non-confronted__all_300	0.99	2.82692e-05	0.00564684	0.000237715	dimethylarginine dimethylaminohydrolase 1 [Source:HGNC Symbol;Acc:2715]
HSPA1A	Confronted_vs__non-confronted__all_300	0.775	2.93726e-05	0.00573292	0.564708	heat shock 70kDa protein 1A [Source:HGNC Symbol;Acc:5232]
HSPA1A	Confronted_vs__non-confronted__all_300	0.775	2.93726e-05	0.00573292	0.564708	heat shock 70kDa protein 1A [Source:HGNC Symbol;Acc:5232]
GNG2	Confronted_vs__non-confronted__all_300	-0.9975	2.95201e-05	0.00573292	0.630779	guanine nucleotide binding protein (G protein), gamma 2 [Source:HGNC Symbol;Acc:4404]
CRISPLD2	Confronted_vs__non-confronted__all_300	-2.6975	3.03178e-05	0.00583382	0.140425	cysteine-rich secretory protein LCCL domain containing 2 [Source:HGNC Symbol;Acc:25248]
EDNRA	Confronted_vs__non-confronted__all_300	-3.9875	3.18786e-05	0.00607839	0.597811	endothelin receptor type A [Source:HGNC Symbol;Acc:3179]
YPEL2	Confronted_vs__non-confronted__all_300	-1.07125	3.22349e-05	0.00609094	0.377036	yippee-like 2 (Drosophila) [Source:HGNC Symbol;Acc:18326]
MYO10	Confronted_vs__non-confronted__all_300	-0.93875	3.3529e-05	0.00623498	0.748661	myosin X [Source:HGNC Symbol;Acc:7593]
EVI2A	Confronted_vs__non-confronted__all_300	2.09875	3.35917e-05	0.00623498	0.870551	ecotropic viral integration site 2A [Source:HGNC Symbol;Acc:3499]
HSPA1A	Confronted_vs__non-confronted__all_300	0.76375	3.43603e-05	0.00632169	0.564708	heat shock 70kDa protein 1A [Source:HGNC Symbol;Acc:5232]
PHF17	Confronted_vs__non-confronted__all_300	0.72	3.53777e-05	0.00645228	0.872065	PHD finger protein 17 [Source:HGNC Symbol;Acc:30027]
RNY4P14	Confronted_vs__non-confronted__all_300	-0.76625	3.61415e-05	0.00652488		RNA, Ro-associated Y4 pseudogene 14 [Source:HGNC Symbol;Acc:34064]
CCDC82	Confronted_vs__non-confronted__all_300	-0.53625	3.74299e-05	0.00659709	0.857835	coiled-coil domain containing 82 [Source:HGNC Symbol;Acc:26282]
FMN2	Confronted_vs__non-confronted__all_300	0.835	3.77825e-05	0.00660375	0.789215	formin 2 [Source:HGNC Symbol;Acc:14074]
REL	Confronted_vs__non-confronted__all_300	-1.175	3.87837e-05	0.00672273	0.569509	v-rel avian reticuloendotheliosis viral oncogene homolog [Source:HGNC Symbol;Acc:9954]
GAN	Confronted_vs__non-confronted__all_300	-0.5275	3.96829e-05	0.00682221	0.0915279	gigaxonin [Source:HGNC Symbol;Acc:4137]
C1GALT1	Confronted_vs__non-confronted__all_300	0.7325	4.03075e-05	0.0068277	0.000328212	core 1 synthase, glycoprotein-N-acetylgalactosamine 3-beta-galactosyltransferase, 1 [Source:HGNC Symbol;Acc:24337]
SLX1B	Confronted_vs__non-confronted__all_300	-0.66875	4.09285e-05	0.0068277		SLX1 structure-specific endonuclease subunit homolog B (S. cerevisiae) [Source:HGNC Symbol;Acc:28748]
SLAMF8	Confronted_vs__non-confronted__all_300	-1.76875	4.1462e-05	0.0068277	0.0132009	SLAM family member 8 [Source:HGNC Symbol;Acc:21391]
FGD6	Confronted_vs__non-confronted__all_300	-0.5175	4.16167e-05	0.0068277	0.461054	FYVE, RhoGEF and PH domain containing 6 [Source:HGNC Symbol;Acc:21740]
SEC14L2	Confronted_vs__non-confronted__all_300	-1.46	4.26665e-05	0.00685957	0.00768731	SEC14-like 2 (S. cerevisiae) [Source:HGNC Symbol;Acc:10699]
AP3M2	Confronted_vs__non-confronted__all_300	-1.0525	4.27103e-05	0.00685957	0.841623	adaptor-related protein complex 3, mu 2 subunit [Source:HGNC Symbol;Acc:570]
JHDM1D	Confronted_vs__non-confronted__all_300	-0.86875	4.28437e-05	0.00685957	0.0487161	jumonji C domain containing histone demethylase 1 homolog D (S. cerevisiae) [Source:HGNC Symbol;Acc:22224]
ARL4C	Confronted_vs__non-confronted__all_300	-0.78125	4.34896e-05	0.00689033	0.0182401	ADP-ribosylation factor-like 4C [Source:HGNC Symbol;Acc:698]
SLC39A14	Confronted_vs__non-confronted__all_300	-1.25375	4.36929e-05	0.00689033	0.0118393	solute carrier family 39 (zinc transporter), member 14 [Source:HGNC Symbol;Acc:20858]
RNF44	Confronted_vs__non-confronted__all_300	-0.54125	4.48536e-05	0.00690812	0.257584	ring finger protein 44 [Source:HGNC Symbol;Acc:19180]
KCNQ5	Confronted_vs__non-confronted__all_300	1.08	4.55413e-05	0.00690812	0.238191	potassium voltage-gated channel, KQT-like subfamily, member 5 [Source:HGNC Symbol;Acc:6299]
GPR85	Confronted_vs__non-confronted__all_300	0.555	4.60287e-05	0.00690812	0.658421	G protein-coupled receptor 85 [Source:HGNC Symbol;Acc:4536]
TMEM51	Confronted_vs__non-confronted__all_300	-0.95125	4.62332e-05	0.00690812	0.053099	transmembrane protein 51 [Source:HGNC Symbol;Acc:25488]
TRIB1	Confronted_vs__non-confronted__all_300	-1.795	4.62559e-05	0.00690812	0.0416128	tribbles pseudokinase 1 [Source:HGNC Symbol;Acc:16891]
AMOTL1	Confronted_vs__non-confronted__all_300	-0.62	4.63297e-05	0.00690812	0.00152426	angiomotin like 1 [Source:HGNC Symbol;Acc:17811]
PRR16	Confronted_vs__non-confronted__all_300	1.0925	5.03749e-05	0.00723673	0.518432	proline rich 16 [Source:HGNC Symbol;Acc:29654]
TMEM53	Confronted_vs__non-confronted__all_300	0.79125	5.09113e-05	0.00726404	0.355743	transmembrane protein 53 [Source:HGNC Symbol;Acc:26186]
JARID2	Confronted_vs__non-confronted__all_300	-1.43125	5.18579e-05	0.0073491	0.116907	jumonji, AT rich interactive domain 2 [Source:HGNC Symbol;Acc:6196]
CLK4	Confronted_vs__non-confronted__all_300	-0.81875	5.31249e-05	0.00742827	0.842762	CDC-like kinase 4 [Source:HGNC Symbol;Acc:13659]
SLC25A37	Confronted_vs__non-confronted__all_300	-1.0425	5.5159e-05	0.00765669	0.174392	solute carrier family 25 (mitochondrial iron transporter), member 37 [Source:HGNC Symbol;Acc:29786]
GLIS3	Confronted_vs__non-confronted__all_300	-1.75625	5.54886e-05	0.00765669	0.259539	GLIS family zinc finger 3 [Source:HGNC Symbol;Acc:28510]
CCDC113	Confronted_vs__non-confronted__all_300	0.5425	5.72045e-05	0.00779096	0.132824	coiled-coil domain containing 113 [Source:HGNC Symbol;Acc:25002]
COL5A3	Confronted_vs__non-confronted__all_300	-1.92125	5.78917e-05	0.00780048	0.01986	collagen, type V, alpha 3 [Source:HGNC Symbol;Acc:14864]
OSR1	Confronted_vs__non-confronted__all_300	1.68	5.80937e-05	0.00780048	0.0503052	odd-skipped related 1 (Drosophila) [Source:HGNC Symbol;Acc:8111]
NEXN	Confronted_vs__non-confronted__all_300	1.44875	5.83902e-05	0.00780048	0.289068	nexilin (F actin binding protein) [Source:HGNC Symbol;Acc:29557]
JAK2	Confronted_vs__non-confronted__all_300	-0.885	5.97365e-05	0.00790643	0.0176102	Janus kinase 2 [Source:HGNC Symbol;Acc:6192]
SPHK1	Confronted_vs__non-confronted__all_300	-1.65375	6.02799e-05	0.00790643	0.0209257	sphingosine kinase 1 [Source:HGNC Symbol;Acc:11240]
GCH1	Confronted_vs__non-confronted__all_300	-0.63125	6.07654e-05	0.00790643	0.0924632	GTP cyclohydrolase 1 [Source:HGNC Symbol;Acc:4193]
BCL7B	Confronted_vs__non-confronted__all_300	0.5125	6.07665e-05	0.00790643	0.0126548	B-cell CLL/lymphoma 7B [Source:HGNC Symbol;Acc:1005]
DAG1	Confronted_vs__non-confronted__all_300	0.62125	6.10681e-05	0.00790643	0.0215469	dystroglycan 1 (dystrophin-associated glycoprotein 1) [Source:HGNC Symbol;Acc:2666]
ATP2B4	Confronted_vs__non-confronted__all_300	0.55875	6.16913e-05	0.00793812	0.861909	ATPase, Ca++ transporting, plasma membrane 4 [Source:HGNC Symbol;Acc:817]
SSH1	Confronted_vs__non-confronted__all_300	-1.23	6.37566e-05	0.00810443	0.0298476	slingshot protein phosphatase 1 [Source:HGNC Symbol;Acc:30579]
PELI1	Confronted_vs__non-confronted__all_300	-1.33375	6.44063e-05	0.0081377	0.783697	pellino E3 ubiquitin protein ligase 1 [Source:HGNC Symbol;Acc:8827]
CREG1	Confronted_vs__non-confronted__all_300	0.7925	6.66183e-05	0.00836679	0.15838	cellular repressor of E1A-stimulated genes 1 [Source:HGNC Symbol;Acc:2351]
SLX1B	Confronted_vs__non-confronted__all_300	-0.6225	7.0652e-05	0.0087168		SLX1 structure-specific endonuclease subunit homolog B (S. cerevisiae) [Source:HGNC Symbol;Acc:28748]
KLHL24	Confronted_vs__non-confronted__all_300	-0.98125	7.2178e-05	0.00880152	0.0135397	kelch-like family member 24 [Source:HGNC Symbol;Acc:25947]
DNHD1	Confronted_vs__non-confronted__all_300	-0.6525	7.46104e-05	0.00899902	0.0213134	dynein heavy chain domain 1 [Source:HGNC Symbol;Acc:26532]
ZBTB1	Confronted_vs__non-confronted__all_300	-0.61	7.48869e-05	0.00899902	0.809414	zinc finger and BTB domain containing 1 [Source:HGNC Symbol;Acc:20259]
LMNA	Confronted_vs__non-confronted__all_300	0.6925	7.50848e-05	0.00899902	0.137455	lamin A/C [Source:HGNC Symbol;Acc:6636]
MGLL	Confronted_vs__non-confronted__all_300	0.82375	7.74105e-05	0.0091214	0.653184	monoglyceride lipase [Source:HGNC Symbol;Acc:17038]
MYH9	Confronted_vs__non-confronted__all_300	-0.52875	8.2912e-05	0.00955493	0.924205	myosin, heavy chain 9, non-muscle [Source:HGNC Symbol;Acc:7579]
LHX8	Confronted_vs__non-confronted__all_300	0.6925	8.47421e-05	0.00960746	0.232537	LIM homeobox 8 [Source:HGNC Symbol;Acc:28838]
TGFB3	Confronted_vs__non-confronted__all_300	-2.74375	8.60019e-05	0.00969787	0.0778296	transforming growth factor, beta 3 [Source:HGNC Symbol;Acc:11769]
BMP1	Confronted_vs__non-confronted__all_300	-1.30625	8.80246e-05	0.00979343	1.16364e-07	bone morphogenetic protein 1 [Source:HGNC Symbol;Acc:1067]
TLE3	Confronted_vs__non-confronted__all_300	-0.90125	8.82996e-05	0.00979343	0.935501	transducin-like enhancer of split 3 (E(sp1) homolog, Drosophila) [Source:HGNC Symbol;Acc:11839]
UNC5B	Confronted_vs__non-confronted__all_300	-2.29625	9.13208e-05	0.00979343	0.101261	unc-5 homolog B (C. elegans) [Source:HGNC Symbol;Acc:12568]
PTPN22	Confronted_vs__non-confronted__all_300	1.04	9.15187e-05	0.00979343	0.334167	protein tyrosine phosphatase, non-receptor type 22 (lymphoid) [Source:HGNC Symbol;Acc:9652]
DLG1	Confronted_vs__non-confronted__all_300	-0.7375	9.28918e-05	0.00985203	0.165176	discs, large homolog 1 (Drosophila) [Source:HGNC Symbol;Acc:2900]
RORA	Confronted_vs__non-confronted__all_300	-1.1025	9.31283e-05	0.00985203	0.000228831	RAR-related orphan receptor A [Source:HGNC Symbol;Acc:10258]
AQP11	Confronted_vs__non-confronted__all_300	0.5875	9.42063e-05	0.00987942	0.194884	aquaporin 11 [Source:HGNC Symbol;Acc:19940]
NR4A1	Confronted_vs__non-confronted__all_300	-0.57	9.56344e-05	0.00992777	0.0314558	nuclear receptor subfamily 4, group A, member 1 [Source:HGNC Symbol;Acc:7980]
TNIP1	Confronted_vs__non-confronted__all_300	-0.81375	9.61447e-05	0.00992777	0.0313937	TNFAIP3 interacting protein 1 [Source:HGNC Symbol;Acc:16903]
OAZ2	Confronted_vs__non-confronted__all_300	0.57125	9.62884e-05	0.00992777	0.330569	ornithine decarboxylase antizyme 2 [Source:HGNC Symbol;Acc:8096]
ARSI	Confronted_vs__non-confronted__all_300	-1.9775	9.89145e-05	0.0101202	0.00776896	arylsulfatase family, member I [Source:HGNC Symbol;Acc:32521]
DTX4	Confronted_vs__non-confronted__all_300	-2.7925	0.000100555	0.0101397	0.578315	deltex homolog 4 (Drosophila) [Source:HGNC Symbol;Acc:29151]
BHLHE40	Confronted_vs__non-confronted__all_300	-2.105	0.000103789	0.0103661	0.0741706	basic helix-loop-helix family, member e40 [Source:HGNC Symbol;Acc:1046]
AKAP12	Confronted_vs__non-confronted__all_300	-1.54375	0.000104672	0.0103981	0.000139669	A kinase (PRKA) anchor protein 12 [Source:HGNC Symbol;Acc:370]
PRIM2	Confronted_vs__non-confronted__all_300	0.86125	0.000105983	0.0103981	0.559506	primase, DNA, polypeptide 2 (58kDa) [Source:HGNC Symbol;Acc:9370]
ENPP2	Confronted_vs__non-confronted__all_300	1.13375	0.000106316	0.0103981	0.5463	ectonucleotide pyrophosphatase/phosphodiesterase 2 [Source:HGNC Symbol;Acc:3357]
ARFGAP1	Confronted_vs__non-confronted__all_300	-0.61	0.000106609	0.0103981	0.0100476	ADP-ribosylation factor GTPase activating protein 1 [Source:HGNC Symbol;Acc:15852]
NET1	Confronted_vs__non-confronted__all_300	-0.53375	0.000106795	0.0103981	3.8044e-05	neuroepithelial cell transforming 1 [Source:HGNC Symbol;Acc:14592]
FGF7	Confronted_vs__non-confronted__all_300	1.95125	0.000107084	0.0103981	0.0484198	fibroblast growth factor 7 [Source:HGNC Symbol;Acc:3685]
SORT1	Confronted_vs__non-confronted__all_300	0.7075	0.000107707	0.0104103	0.0502345	sortilin 1 [Source:HGNC Symbol;Acc:11186]
SLC15A4	Confronted_vs__non-confronted__all_300	-1.15625	0.000110465	0.0104742	0.0260322	solute carrier family 15 (oligopeptide transporter), member 4 [Source:HGNC Symbol;Acc:23090]
STX1A	Confronted_vs__non-confronted__all_300	-0.55625	0.00011047	0.0104742	0.00117957	syntaxin 1A (brain) [Source:HGNC Symbol;Acc:11433]
TDRD7	Confronted_vs__non-confronted__all_300	0.51375	0.000110566	0.0104742	1.43004e-06	tudor domain containing 7 [Source:HGNC Symbol;Acc:30831]
C21orf7	Confronted_vs__non-confronted__all_300	1.525	0.000110865	0.0104742	0.0129016
FICD	Confronted_vs__non-confronted__all_300	0.865	0.000113502	0.0105764	0.957107	FIC domain containing [Source:HGNC Symbol;Acc:18416]
ABHD5	Confronted_vs__non-confronted__all_300	0.785	0.000113963	0.0105764	0.502046	abhydrolase domain containing 5 [Source:HGNC Symbol;Acc:21396]
SLC20A2	Confronted_vs__non-confronted__all_300	0.69625	0.000117965	0.0108517	0.523618	solute carrier family 20 (phosphate transporter), member 2 [Source:HGNC Symbol;Acc:10947]
ATP8B1	Confronted_vs__non-confronted__all_300	0.9575	0.000119433	0.0108912	0.223579	ATPase, aminophospholipid transporter, class I, type 8B, member 1 [Source:HGNC Symbol;Acc:3706]
SLC25A37	Confronted_vs__non-confronted__all_300	-0.90375	0.000121653	0.0109443	0.174392	solute carrier family 25 (mitochondrial iron transporter), member 37 [Source:HGNC Symbol;Acc:29786]
P4HA2	Confronted_vs__non-confronted__all_300	-0.52125	0.000121882	0.0109443	0.000644055	prolyl 4-hydroxylase, alpha polypeptide II [Source:HGNC Symbol;Acc:8547]
RCL1	Confronted_vs__non-confronted__all_300	-1.1925	0.000122219	0.0109443	0.0155782	RNA terminal phosphate cyclase-like 1 [Source:HGNC Symbol;Acc:17687]
CDK17	Confronted_vs__non-confronted__all_300	-0.61625	0.000122623	0.0109443	0.785334	cyclin-dependent kinase 17 [Source:HGNC Symbol;Acc:8750]
PRKAB2	Confronted_vs__non-confronted__all_300	-0.5075	0.000123175	0.0109469	0.001562	protein kinase, AMP-activated, beta 2 non-catalytic subunit [Source:HGNC Symbol;Acc:9379]
POM121L8P	Confronted_vs__non-confronted__all_300	-1.52	0.000125357	0.0109816	0.0202617	POM121 transmembrane nucleoporin-like 8 pseudogene [Source:HGNC Symbol;Acc:35446]
GSDMB	Confronted_vs__non-confronted__all_300	-0.90375	0.000125834	0.0109816	0.00410939	gasdermin B [Source:HGNC Symbol;Acc:23690]
ATG16L2	Confronted_vs__non-confronted__all_300	-0.75125	0.000126507	0.0109816	0.213337	autophagy related 16-like 2 (S. cerevisiae) [Source:HGNC Symbol;Acc:25464]
COL5A1	Confronted_vs__non-confronted__all_300	-1.1375	0.000127262	0.0109816	6.44269e-07	collagen, type V, alpha 1 [Source:HGNC Symbol;Acc:2209]
NBPF9	Confronted_vs__non-confronted__all_300	-0.505	0.000130109	0.0110585	0.6024	neuroblastoma breakpoint family, member 9 [Source:HGNC Symbol;Acc:31991]
FAM27C	Confronted_vs__non-confronted__all_300	-0.60625	0.000131562	0.0110905	0.961793	family with sequence similarity 27, member C [Source:HGNC Symbol;Acc:23668]
NFKBIA	Confronted_vs__non-confronted__all_300	-1.18375	0.000133535	0.011203	0.0236589	nuclear factor of kappa light polypeptide gene enhancer in B-cells inhibitor, alpha [Source:HGNC Symbol;Acc:7797]
GREM1	Confronted_vs__non-confronted__all_300	0.5775	0.000134615	0.0112047	0.0532099	gremlin 1, DAN family BMP antagonist [Source:HGNC Symbol;Acc:2001]
TUBE1	Confronted_vs__non-confronted__all_300	-0.8925	0.000135095	0.0112047	0.493125	tubulin, epsilon 1 [Source:HGNC Symbol;Acc:20775]
CAPN1	Confronted_vs__non-confronted__all_300	0.58875	0.000136554	0.0112317	0.309777	calpain 1, (mu/I) large subunit [Source:HGNC Symbol;Acc:1476]
FMNL3	Confronted_vs__non-confronted__all_300	-1.4725	0.000139549	0.0112886	0.123602	formin-like 3 [Source:HGNC Symbol;Acc:23698]
FAM27C	Confronted_vs__non-confronted__all_300	-0.60375	0.000139576	0.0112886	0.961793	family with sequence similarity 27, member C [Source:HGNC Symbol;Acc:23668]
DECR2	Confronted_vs__non-confronted__all_300	0.505	0.000139893	0.0112886	0.856449	2,4-dienoyl CoA reductase 2, peroxisomal [Source:HGNC Symbol;Acc:2754]
SPRY2	Confronted_vs__non-confronted__all_300	0.535	0.000141366	0.0113381	0.00314737	sprouty homolog 2 (Drosophila) [Source:HGNC Symbol;Acc:11270]
NUP160	Confronted_vs__non-confronted__all_300	-0.62125	0.000141921	0.0113381	0.000635995	nucleoporin 160kDa [Source:HGNC Symbol;Acc:18017]
ARHGAP18	Confronted_vs__non-confronted__all_300	0.915	0.000143043	0.0113643	0.000829291	Rho GTPase activating protein 18 [Source:HGNC Symbol;Acc:21035]
CHAMP1	Confronted_vs__non-confronted__all_300	0.655	0.000144609	0.0114454		chromosome alignment maintaining phosphoprotein 1 [Source:HGNC Symbol;Acc:20311]
EPHB2	Confronted_vs__non-confronted__all_300	-1.45125	0.000147611	0.0115305	0.0474896	EPH receptor B2 [Source:HGNC Symbol;Acc:3393]
CAMK2A	Confronted_vs__non-confronted__all_300	-0.8475	0.000147656	0.0115305	0.0672281	calcium/calmodulin-dependent protein kinase II alpha [Source:HGNC Symbol;Acc:1460]
NBPF10	Confronted_vs__non-confronted__all_300	-0.50375	0.000147757	0.0115305	0.282165	neuroblastoma breakpoint family, member 10 [Source:HGNC Symbol;Acc:31992]
NBPF10	Confronted_vs__non-confronted__all_300	-0.50375	0.000147757	0.0115305	0.282165	Putative neuroblastoma breakpoint family member 8 [Source:UniProtKB/TrEMBL;Acc:H7BY69]
NBPF10	Confronted_vs__non-confronted__all_300	-0.50375	0.000147757	0.0115305	0.282165	Homo sapiens neuroblastoma breakpoint family, member 9 (NBPF9), transcript variant 1, mRNA. [Source:RefSeq mRNA;Acc:NM_001277444]
NBPF10	Confronted_vs__non-confronted__all_300	-0.50375	0.000147757	0.0115305	0.282165	Homo sapiens neuroblastoma breakpoint family, member 8 (NBPF8), transcript variant 1, mRNA. [Source:RefSeq mRNA;Acc:NM_001037501]
SNORD113-3	Confronted_vs__non-confronted__all_300	-1.565	0.000148433	0.0115305		small nucleolar RNA, C/D box 113-3 [Source:HGNC Symbol;Acc:32982]
NBPF10	Confronted_vs__non-confronted__all_300	-0.52125	0.000150497	0.0115857	0.282165	neuroblastoma breakpoint family, member 10 [Source:HGNC Symbol;Acc:31992]
NBPF10	Confronted_vs__non-confronted__all_300	-0.52125	0.000150497	0.0115857	0.282165	Putative neuroblastoma breakpoint family member 8 [Source:UniProtKB/TrEMBL;Acc:H7BY69]
NBPF10	Confronted_vs__non-confronted__all_300	-0.52125	0.000150497	0.0115857	0.282165	Homo sapiens neuroblastoma breakpoint family, member 9 (NBPF9), transcript variant 1, mRNA. [Source:RefSeq mRNA;Acc:NM_001277444]
NBPF10	Confronted_vs__non-confronted__all_300	-0.52125	0.000150497	0.0115857	0.282165	Homo sapiens neuroblastoma breakpoint family, member 8 (NBPF8), transcript variant 1, mRNA. [Source:RefSeq mRNA;Acc:NM_001037501]
HDHD1	Confronted_vs__non-confronted__all_300	0.69	0.0001507	0.0115857		haloacid dehalogenase-like hydrolase domain containing 1 [Source:HGNC Symbol;Acc:16818]
ABHD2	Confronted_vs__non-confronted__all_300	-0.86375	0.000150801	0.0115857	0.0878645	abhydrolase domain containing 2 [Source:HGNC Symbol;Acc:18717]
TXN	Confronted_vs__non-confronted__all_300	0.7525	0.000153247	0.0116334	0.516596	thioredoxin [Source:HGNC Symbol;Acc:12435]
GLYATL2	Confronted_vs__non-confronted__all_300	0.83875	0.000153282	0.0116334	0.437212	glycine-N-acyltransferase-like 2 [Source:HGNC Symbol;Acc:24178]
SERPINE2	Confronted_vs__non-confronted__all_300	0.555	0.00015364	0.0116334	0.822607	serpin peptidase inhibitor, clade E (nexin, plasminogen activator inhibitor type 1), member 2 [Source:HGNC Symbol;Acc:8951]
MPRIP	Confronted_vs__non-confronted__all_300	-0.50875	0.00015445	0.0116527	0.636815	myosin phosphatase Rho interacting protein [Source:HGNC Symbol;Acc:30321]
CRYAB	Confronted_vs__non-confronted__all_300	1.65125	0.000159292	0.0118896	0.469056	crystallin, alpha B [Source:HGNC Symbol;Acc:2389]
RNF152	Confronted_vs__non-confronted__all_300	-1.6675	0.000160983	0.0119733	0.00135371	ring finger protein 152 [Source:HGNC Symbol;Acc:26811]
PIK3CD	Confronted_vs__non-confronted__all_300	-1.0325	0.000162069	0.0120115	0.178619	phosphatidylinositol-4,5-bisphosphate 3-kinase, catalytic subunit delta [Source:HGNC Symbol;Acc:8977]
COL27A1	Confronted_vs__non-confronted__all_300	-0.69625	0.000164745	0.0121319	0.0156813	collagen, type XXVII, alpha 1 [Source:HGNC Symbol;Acc:22986]
BOLA2	Confronted_vs__non-confronted__all_300	-0.5025	0.000165087	0.0121319	0.0781886	bolA family member 2 [Source:HGNC Symbol;Acc:29488]
ATL3	Confronted_vs__non-confronted__all_300	0.51625	0.00017114	0.0124185	0.00239584	atlastin GTPase 3 [Source:HGNC Symbol;Acc:24526]
IL1RAPL1	Confronted_vs__non-confronted__all_300	-0.965	0.000172126	0.0124185	0.709806	interleukin 1 receptor accessory protein-like 1 [Source:HGNC Symbol;Acc:5996]
COQ2	Confronted_vs__non-confronted__all_300	0.58	0.000174727	0.0124651	0.534052	coenzyme Q2 4-hydroxybenzoate polyprenyltransferase [Source:HGNC Symbol;Acc:25223]
C20orf112	Confronted_vs__non-confronted__all_300	-0.66875	0.000176965	0.0124879	0.699413	chromosome 20 open reading frame 112 [Source:HGNC Symbol;Acc:16106]
CUL4B	Confronted_vs__non-confronted__all_300	-1.04125	0.000177211	0.0124879	0.157986	cullin 4B [Source:HGNC Symbol;Acc:2555]
MARCH3	Confronted_vs__non-confronted__all_300	1.0225	0.000178118	0.0124879	0.210374	membrane-associated ring finger (C3HC4) 3, E3 ubiquitin protein ligase [Source:HGNC Symbol;Acc:28728]
DNHD1	Confronted_vs__non-confronted__all_300	-0.66125	0.000178573	0.0124879	0.0213134	dynein heavy chain domain 1 [Source:HGNC Symbol;Acc:26532]
KDM5B	Confronted_vs__non-confronted__all_300	-0.67375	0.000179298	0.0124879	0.0539406	lysine (K)-specific demethylase 5B [Source:HGNC Symbol;Acc:18039]
HMCN1	Confronted_vs__non-confronted__all_300	-1.14125	0.000179324	0.0124879	0.00574007	hemicentin 1 [Source:HGNC Symbol;Acc:19194]
CARD6	Confronted_vs__non-confronted__all_300	0.79125	0.00017974	0.0124879	0.657066	caspase recruitment domain family, member 6 [Source:HGNC Symbol;Acc:16394]
TNFRSF21	Confronted_vs__non-confronted__all_300	-1.235	0.000181592	0.0125286	0.0326172	tumor necrosis factor receptor superfamily, member 21 [Source:HGNC Symbol;Acc:13469]
CTGF	Confronted_vs__non-confronted__all_300	-0.785	0.000185345	0.0126597	0.200563	connective tissue growth factor [Source:HGNC Symbol;Acc:2500]
KCNK2	Confronted_vs__non-confronted__all_300	1.7875	0.000186014	0.0126597	0.00513205	potassium channel, subfamily K, member 2 [Source:HGNC Symbol;Acc:6277]
MIF4GD	Confronted_vs__non-confronted__all_300	0.59125	0.00018651	0.0126597	0.597021	MIF4G domain containing [Source:HGNC Symbol;Acc:24030]
OLFML2B	Confronted_vs__non-confronted__all_300	-1.3575	0.000187816	0.0126924	0.00374568	olfactomedin-like 2B [Source:HGNC Symbol;Acc:24558]
DHCR24	Confronted_vs__non-confronted__all_300	0.86125	0.000188201	0.0126924	0.130882	24-dehydrocholesterol reductase [Source:HGNC Symbol;Acc:2859]
GFPT2	Confronted_vs__non-confronted__all_300	-2.53625	0.000189858	0.0127223	2.46266e-08	glutamine-fructose-6-phosphate transaminase 2 [Source:HGNC Symbol;Acc:4242]
CORO2B	Confronted_vs__non-confronted__all_300	0.7125	0.000193234	0.0128264	0.123317	coronin, actin binding protein, 2B [Source:HGNC Symbol;Acc:2256]
FOSB	Confronted_vs__non-confronted__all_300	-1.5625	0.000193265	0.0128264	0.00743142	FBJ murine osteosarcoma viral oncogene homolog B [Source:HGNC Symbol;Acc:3797]
FIG4	Confronted_vs__non-confronted__all_300	0.70375	0.000194766	0.012846	0.173343	FIG4 homolog, SAC1 lipid phosphatase domain containing (S. cerevisiae) [Source:HGNC Symbol;Acc:16873]
PLEKHG4	Confronted_vs__non-confronted__all_300	0.75375	0.000197174	0.0128697	0.0781579	pleckstrin homology domain containing, family G (with RhoGef domain) member 4 [Source:HGNC Symbol;Acc:24501]
FAM27C	Confronted_vs__non-confronted__all_300	-0.57	0.000198848	0.0128697	0.961793	family with sequence similarity 27, member C [Source:HGNC Symbol;Acc:23668]
IGFBP5	Confronted_vs__non-confronted__all_300	2.28375	0.000200338	0.0128893	0.122721	insulin-like growth factor binding protein 5 [Source:HGNC Symbol;Acc:5474]
FYN	Confronted_vs__non-confronted__all_300	-0.56125	0.000201985	0.0129555	0.786916	FYN oncogene related to SRC, FGR, YES [Source:HGNC Symbol;Acc:4037]
NBPF15	Confronted_vs__non-confronted__all_300	-0.5425	0.000203441	0.0130091	0.783697	neuroblastoma breakpoint family, member 15 [Source:HGNC Symbol;Acc:28791]
RFTN1	Confronted_vs__non-confronted__all_300	-0.63125	0.000207371	0.0132201	0.166941	raftlin, lipid raft linker 1 [Source:HGNC Symbol;Acc:30278]
ITGB8	Confronted_vs__non-confronted__all_300	2.165	0.000208398	0.0132453	0.00291492	integrin, beta 8 [Source:HGNC Symbol;Acc:6163]
LIF	Confronted_vs__non-confronted__all_300	-2.60125	0.000210785	0.0133565	5.83985e-05	leukemia inhibitory factor [Source:HGNC Symbol;Acc:6596]
BCOR	Confronted_vs__non-confronted__all_300	-0.515	0.000214357	0.0135013	0.508562	BCL6 corepressor [Source:HGNC Symbol;Acc:20893]
REP15	Confronted_vs__non-confronted__all_300	-0.60375	0.0002189	0.0136371	0.000331324	RAB15 effector protein [Source:HGNC Symbol;Acc:33748]
DGKH	Confronted_vs__non-confronted__all_300	-0.67	0.000219565	0.0136371	0.038894	diacylglycerol kinase, eta [Source:HGNC Symbol;Acc:2854]
TARS	Confronted_vs__non-confronted__all_300	-0.8625	0.000222546	0.0136605	0.784023	threonyl-tRNA synthetase [Source:HGNC Symbol;Acc:11572]
SLC48A1	Confronted_vs__non-confronted__all_300	0.60875	0.000227413	0.0138295	0.376522	solute carrier family 48 (heme transporter), member 1 [Source:HGNC Symbol;Acc:26035]
HSPA1A	Confronted_vs__non-confronted__all_300	0.65	0.000228233	0.0138295	0.564708	heat shock 70kDa protein 1A [Source:HGNC Symbol;Acc:5232]
GRB10	Confronted_vs__non-confronted__all_300	-1.79	0.0002288	0.0138295	0.0301156	growth factor receptor-bound protein 10 [Source:HGNC Symbol;Acc:4564]
FAM227A	Confronted_vs__non-confronted__all_300	-0.70375	0.000232866	0.0139947		family with sequence similarity 227, member A [Source:HGNC Symbol;Acc:44197]
SNORD114-2	Confronted_vs__non-confronted__all_300	-1.44125	0.000238632	0.0141557	0.116866	small nucleolar RNA, C/D box 114-2 [Source:HGNC Symbol;Acc:32990]
SCRN3	Confronted_vs__non-confronted__all_300	0.59125	0.00023892	0.0141557	0.0175902	secernin 3 [Source:HGNC Symbol;Acc:30382]
HAPLN3	Confronted_vs__non-confronted__all_300	-0.84375	0.000242474	0.0143258	0.121376	hyaluronan and proteoglycan link protein 3 [Source:HGNC Symbol;Acc:21446]
IL1B	Confronted_vs__non-confronted__all_300	-2.90125	0.000245515	0.0144647	0.00240299	interleukin 1, beta [Source:HGNC Symbol;Acc:5992]
DDIT4	Confronted_vs__non-confronted__all_300	-1.88	0.000247182	0.0145221	0.712295	DNA-damage-inducible transcript 4 [Source:HGNC Symbol;Acc:24944]
TMEM120A	Confronted_vs__non-confronted__all_300	0.50625	0.000250701	0.0145539	0.193002	transmembrane protein 120A [Source:HGNC Symbol;Acc:21697]
CASP7	Confronted_vs__non-confronted__all_300	-0.52875	0.000257621	0.0148608	0.027876	caspase 7, apoptosis-related cysteine peptidase [Source:HGNC Symbol;Acc:1508]
SLFN12	Confronted_vs__non-confronted__all_300	0.53375	0.000261839	0.014964	0.231874	schlafen family member 12 [Source:HGNC Symbol;Acc:25500]
ZNF550	Confronted_vs__non-confronted__all_300	-0.5825	0.000264453	0.0150724	0.117613	zinc finger protein 550 [Source:HGNC Symbol;Acc:28643]
CYB5D2	Confronted_vs__non-confronted__all_300	0.85625	0.000267988	0.0152324	0.00151823	cytochrome b5 domain containing 2 [Source:HGNC Symbol;Acc:28471]
PBLD	Confronted_vs__non-confronted__all_300	0.81125	0.000272142	0.0153438	0.0804642	phenazine biosynthesis-like protein domain containing [Source:HGNC Symbol;Acc:23301]
GPR173	Confronted_vs__non-confronted__all_300	-0.53125	0.000276981	0.0155263	0.0216804	G protein-coupled receptor 173 [Source:HGNC Symbol;Acc:18186]
PRKG1	Confronted_vs__non-confronted__all_300	-0.69875	0.000278838	0.0155263	0.0612606	protein kinase, cGMP-dependent, type I [Source:HGNC Symbol;Acc:9414]
ADRBK2	Confronted_vs__non-confronted__all_300	-0.65375	0.000279079	0.0155263	0.143517	adrenergic, beta, receptor kinase 2 [Source:HGNC Symbol;Acc:290]
FAM27E3	Confronted_vs__non-confronted__all_300	-0.985	0.000298574	0.0162318	0.0407774	family with sequence similarity 27, member E3 [Source:HGNC Symbol;Acc:28655]
ROR1	Confronted_vs__non-confronted__all_300	-1.79125	0.000298994	0.0162318	0.0755582	receptor tyrosine kinase-like orphan receptor 1 [Source:HGNC Symbol;Acc:10256]
SVEP1	Confronted_vs__non-confronted__all_300	1.79	0.000299809	0.0162318	0.277921	sushi, von Willebrand factor type A, EGF and pentraxin domain containing 1 [Source:HGNC Symbol;Acc:15985]
PTPLAD1	Confronted_vs__non-confronted__all_300	0.59625	0.000300937	0.0162318	0.852888	protein tyrosine phosphatase-like A domain containing 1 [Source:HGNC Symbol;Acc:24175]
PAPSS2	Confronted_vs__non-confronted__all_300	0.56875	0.000304827	0.0163331	0.978231	3'-phosphoadenosine 5'-phosphosulfate synthase 2 [Source:HGNC Symbol;Acc:8604]
GYG1	Confronted_vs__non-confronted__all_300	0.65	0.000305066	0.0163331	0.306953	glycogenin 1 [Source:HGNC Symbol;Acc:4699]
EYS	Confronted_vs__non-confronted__all_300	0.68625	0.000307954	0.0163331	0.306772	eyes shut homolog (Drosophila) [Source:HGNC Symbol;Acc:21555]
DAB2	Confronted_vs__non-confronted__all_300	0.64125	0.000309016	0.0163331	0.00516247	Dab, mitogen-responsive phosphoprotein, homolog 2 (Drosophila) [Source:HGNC Symbol;Acc:2662]
IFIT1	Confronted_vs__non-confronted__all_300	1.90375	0.000310294	0.0163331	0.0244161	interferon-induced protein with tetratricopeptide repeats 1 [Source:HGNC Symbol;Acc:5407]
FRY	Confronted_vs__non-confronted__all_300	0.92375	0.000311493	0.0163331	0.00034634	furry homolog (Drosophila) [Source:HGNC Symbol;Acc:20367]
SNORA42	Confronted_vs__non-confronted__all_300	-0.59125	0.000314971	0.0164105	0.784506	Small nucleolar RNA SNORA42/SNORA80 family [Source:RFAM;Acc:RF00406]
SNORA42	Confronted_vs__non-confronted__all_300	-0.59125	0.000314971	0.0164105	0.784506	small nucleolar RNA, H/ACA box 42 [Source:HGNC Symbol;Acc:32635]
NCOR2	Confronted_vs__non-confronted__all_300	-0.65375	0.000315207	0.0164105	0.406822	nuclear receptor corepressor 2 [Source:HGNC Symbol;Acc:7673]
WARS	Confronted_vs__non-confronted__all_300	-1.2125	0.000317597	0.0164105	0.382976	tryptophanyl-tRNA synthetase [Source:HGNC Symbol;Acc:12729]
NKTR	Confronted_vs__non-confronted__all_300	-0.53	0.000318151	0.0164105	0.383645	natural killer-tumor recognition sequence [Source:HGNC Symbol;Acc:7833]
BOLA2	Confronted_vs__non-confronted__all_300	-0.70875	0.000318245	0.0164105	0.0781886	bolA family member 2 [Source:HGNC Symbol;Acc:29488]
CEP95	Confronted_vs__non-confronted__all_300	-0.6675	0.000318446	0.0164105		centrosomal protein 95kDa [Source:HGNC Symbol;Acc:25141]
TRIB2	Confronted_vs__non-confronted__all_300	-1.35	0.000323247	0.0165765	0.0773906	tribbles pseudokinase 2 [Source:HGNC Symbol;Acc:30809]
RGMB	Confronted_vs__non-confronted__all_300	0.72125	0.000325889	0.0166467	0.712164	RGM domain family, member B [Source:HGNC Symbol;Acc:26896]
HIP1	Confronted_vs__non-confronted__all_300	-0.6425	0.000327823	0.0166483	0.158686	huntingtin interacting protein 1 [Source:HGNC Symbol;Acc:4913]
ARNT2	Confronted_vs__non-confronted__all_300	1.00375	0.000328947	0.016665	0.935522	aryl-hydrocarbon receptor nuclear translocator 2 [Source:HGNC Symbol;Acc:16876]
NEXN-AS1	Confronted_vs__non-confronted__all_300	0.57125	0.000336405	0.0168636		NEXN antisense RNA 1 [Source:HGNC Symbol;Acc:31983]
TMEM71	Confronted_vs__non-confronted__all_300	0.735	0.000336653	0.0168636	0.612023	transmembrane protein 71 [Source:HGNC Symbol;Acc:26572]
TRNP1	Confronted_vs__non-confronted__all_300	0.735	0.000336653	0.0168636	0.106202	TMF1-regulated nuclear protein 1 [Source:HGNC Symbol;Acc:34348]
FER1L4	Confronted_vs__non-confronted__all_300	-1.21	0.000336886	0.0168636	0.000801348	fer-1-like 4 (C. elegans), pseudogene [Source:HGNC Symbol;Acc:15801]
ANGPT1	Confronted_vs__non-confronted__all_300	1.695	0.000339895	0.0168827	0.0824186	angiopoietin 1 [Source:HGNC Symbol;Acc:484]
RCC2	Confronted_vs__non-confronted__all_300	-0.52875	0.000340578	0.0168827	0.00473618	regulator of chromosome condensation 2 [Source:HGNC Symbol;Acc:30297]
INPP4B	Confronted_vs__non-confronted__all_300	0.725	0.000343768	0.0168827	0.00196989	inositol polyphosphate-4-phosphatase, type II, 105kDa [Source:HGNC Symbol;Acc:6075]
ITPRIP	Confronted_vs__non-confronted__all_300	-0.65375	0.000343788	0.0168827	0.250597	inositol 1,4,5-trisphosphate receptor interacting protein [Source:HGNC Symbol;Acc:29370]
PCDH18	Confronted_vs__non-confronted__all_300	1.7125	0.00034434	0.0168827	0.472347	protocadherin 18 [Source:HGNC Symbol;Acc:14268]
C16orf88	Confronted_vs__non-confronted__all_300	-0.73125	0.000347169	0.0168827	0.631142
LAMC1	Confronted_vs__non-confronted__all_300	-0.5075	0.00034738	0.0168827	0.0916274	laminin, gamma 1 (formerly LAMB2) [Source:HGNC Symbol;Acc:6492]
SIGMAR1	Confronted_vs__non-confronted__all_300	0.52125	0.000348394	0.0168827	0.0729231	sigma non-opioid intracellular receptor 1 [Source:HGNC Symbol;Acc:8157]
CMIP	Confronted_vs__non-confronted__all_300	-0.6	0.000348537	0.0168827	0.981196	c-Maf inducing protein [Source:HGNC Symbol;Acc:24319]
FUCA2	Confronted_vs__non-confronted__all_300	0.53375	0.00035673	0.0171531	0.0231735	fucosidase, alpha-L- 2, plasma [Source:HGNC Symbol;Acc:4008]
ZSWIM3	Confronted_vs__non-confronted__all_300	0.57125	0.00035719	0.0171531	0.663352	zinc finger, SWIM-type containing 3 [Source:HGNC Symbol;Acc:16157]
NOV	Confronted_vs__non-confronted__all_300	2.29375	0.00035739	0.0171531	0.772322	nephroblastoma overexpressed [Source:HGNC Symbol;Acc:7885]
CTSK	Confronted_vs__non-confronted__all_300	0.8275	0.000358463	0.0171653	0.526747	cathepsin K [Source:HGNC Symbol;Acc:2536]
CASP1	Confronted_vs__non-confronted__all_300	0.775	0.000364339	0.0173364	0.0662257	caspase 1, apoptosis-related cysteine peptidase [Source:HGNC Symbol;Acc:1499]
OR1K1	Inhibitory_vs__non-inhibitory__all_non-confronted_300	-0.503333	0.00131351	1	0.0565786	olfactory receptor, family 1, subfamily K, member 1 [Source:HGNC Symbol;Acc:8212]
BHMT2	Inhibitory_vs__non-inhibitory__all_non-confronted_300	-0.6575	0.00195796	1	0.0180094	betaine--homocysteine S-methyltransferase 2 [Source:HGNC Symbol;Acc:1048]
ZNF654	Inhibitory_vs__non-inhibitory__all_non-confronted_300	0.501667	0.00421539	1	0.00217822	zinc finger protein 654 [Source:HGNC Symbol;Acc:25612]
IL1RAPL1	Inhibitory_vs__non-inhibitory__all_non-confronted_300	-0.645	0.00929908	1	0.709806	interleukin 1 receptor accessory protein-like 1 [Source:HGNC Symbol;Acc:5996]
C1QTNF1	Inhibitory_vs__non-inhibitory__all_non-confronted_300	-1.11333	0.0137231	1	1.71035e-05	C1q and tumor necrosis factor related protein 1 [Source:HGNC Symbol;Acc:14324]
RN5S63	Inhibitory_vs__non-inhibitory__all_non-confronted_300	0.609167	0.0157257	1
LOC100652836	Inhibitory_vs__non-inhibitory__all_non-confronted_300	-0.565	0.0165561	1
LINC00478	Inhibitory_vs__non-inhibitory__all_non-confronted_300	0.8125	0.0190617	1		long intergenic non-protein coding RNA 478 [Source:HGNC Symbol;Acc:1274]
MGC20647	Inhibitory_vs__non-inhibitory__all_non-confronted_300	-0.5175	0.024284	1
MIR199A2	Inhibitory_vs__non-inhibitory__all_non-confronted_300	-0.989167	0.0263053	1		microRNA 199a-2 [Source:HGNC Symbol;Acc:31572]
KLF10	Inhibitory_vs__non-inhibitory__all_non-confronted_300	0.624167	0.0286415	1	6.22859e-06	Kruppel-like factor 10 [Source:HGNC Symbol;Acc:11810]
NOTCH3	Inhibitory_vs__non-inhibitory__all_non-confronted_300	-0.866667	0.0318316	1	0.998288	notch 3 [Source:HGNC Symbol;Acc:7883]
ENPP4	Inhibitory_vs__non-inhibitory__all_non-confronted_300	-0.588333	0.0365626	1	7.9863e-05	ectonucleotide pyrophosphatase/phosphodiesterase 4 (putative) [Source:HGNC Symbol;Acc:3359]
SNAP25	Inhibitory_vs__non-inhibitory__all_non-confronted_300	-0.600833	0.040661	1	0.260568	synaptosomal-associated protein, 25kDa [Source:HGNC Symbol;Acc:11132]
SLC4A7	Inhibitory_vs__non-inhibitory__all_non-confronted_300	-0.525	0.040796	1	0.224014	solute carrier family 4, sodium bicarbonate cotransporter, member 7 [Source:HGNC Symbol;Acc:11033]
CARD6	Inhibitory_vs__non-inhibitory__all_non-confronted_300	0.669167	0.0437095	1	0.657066	caspase recruitment domain family, member 6 [Source:HGNC Symbol;Acc:16394]
RNU5B-1	Inhibitory_vs__non-inhibitory__all_non-confronted_300	-0.658333	0.0478395	1		RNA, U5B small nuclear 1 [Source:HGNC Symbol;Acc:10212]
FAXC	Inhibitory_vs__non-inhibitory__all_non-confronted_300	0.863333	0.0482493	1		failed axon connections homolog (Drosophila) [Source:HGNC Symbol;Acc:20742]
LRP4	Inhibitory_vs__non-inhibitory__all_non-confronted_300	-1.12417	0.048996	1	0.477564	low density lipoprotein receptor-related protein 4 [Source:HGNC Symbol;Acc:6696]
ZNF701	Inhibitory_vs__non-inhibitory__all_non-confronted_300	0.569167	0.0494675	1	0.116327	zinc finger protein 701 [Source:HGNC Symbol;Acc:25597]
HMGN1P36	Inhibitory_vs__non-inhibitory__all_non-confronted_300	-0.7525	0.0512288	1		high mobility group nucleosome binding domain 1 pseudogene 36 [Source:HGNC Symbol;Acc:39380]
RASGRP3	Inhibitory_vs__non-inhibitory__all_non-confronted_300	0.53	0.0513358	1	0.352115	RAS guanyl releasing protein 3 (calcium and DAG-regulated) [Source:HGNC Symbol;Acc:14545]
ENDOD1	Inhibitory_vs__non-inhibitory__all_non-confronted_300	-1.27167	0.0519193	1	0.00327713	endonuclease domain containing 1 [Source:HGNC Symbol;Acc:29129]
SEMA4D	Inhibitory_vs__non-inhibitory__all_non-confronted_300	-0.59	0.0556442	1	0.50567	sema domain, immunoglobulin domain (Ig), transmembrane domain (TM) and short cytoplasmic domain, (semaphorin) 4D [Source:HGNC Symbol;Acc:10732]
ZDHHC14	Inhibitory_vs__non-inhibitory__all_non-confronted_300	-0.760833	0.0590707	1	0.774076	zinc finger, DHHC-type containing 14 [Source:HGNC Symbol;Acc:20341]
DEFB109P3	Inhibitory_vs__non-inhibitory__all_non-confronted_300	0.621667	0.0602015	1		defensin, beta 109, pseudogene 3 [Source:HGNC Symbol;Acc:30838]
PCDHB3	Inhibitory_vs__non-inhibitory__all_non-confronted_300	1.13833	0.0620897	1	0.470616	protocadherin beta 3 [Source:HGNC Symbol;Acc:8688]
RAB6B	Inhibitory_vs__non-inhibitory__all_non-confronted_300	0.55	0.0640306	1	0.197029	RAB6B, member RAS oncogene family [Source:HGNC Symbol;Acc:14902]
CD82	Inhibitory_vs__non-inhibitory__all_non-confronted_300	-1.06917	0.0653508	1	0.259151	CD82 molecule [Source:HGNC Symbol;Acc:6210]
ADAP1	Inhibitory_vs__non-inhibitory__all_non-confronted_300	-0.534167	0.0667443	1	0.00791822	ArfGAP with dual PH domains 1 [Source:HGNC Symbol;Acc:16486]
RIPK1	Inhibitory_vs__non-inhibitory__all_non-confronted_300	0.5075	0.0700016	1	0.0109022	receptor (TNFRSF)-interacting serine-threonine kinase 1 [Source:HGNC Symbol;Acc:10019]
LSAMP	Inhibitory_vs__non-inhibitory__all_non-confronted_300	-1.1575	0.0700021	1	0.0141396	limbic system-associated membrane protein [Source:HGNC Symbol;Acc:6705]
SCN2A	Inhibitory_vs__non-inhibitory__all_non-confronted_300	0.939167	0.0703595	1	0.0245956	sodium channel, voltage-gated, type II, alpha subunit [Source:HGNC Symbol;Acc:10588]
SH2D1A	Inhibitory_vs__non-inhibitory__all_non-confronted_300	-0.533333	0.0709418	1	0.185425	SH2 domain containing 1A [Source:HGNC Symbol;Acc:10820]
F10	Inhibitory_vs__non-inhibitory__all_non-confronted_300	-1.73583	0.0724114	1	0.00304374	coagulation factor X [Source:HGNC Symbol;Acc:3528]
ZFHX4	Inhibitory_vs__non-inhibitory__all_non-confronted_300	0.62	0.0730154	1	0.198985	zinc finger homeobox 4 [Source:HGNC Symbol;Acc:30939]
CHRDL1	Inhibitory_vs__non-inhibitory__all_non-confronted_300	-1.52083	0.0740592	1	0.0323494	chordin-like 1 [Source:HGNC Symbol;Acc:29861]
GUCY1B3	Inhibitory_vs__non-inhibitory__all_non-confronted_300	-1.03167	0.0746558	1	0.0763942	guanylate cyclase 1, soluble, beta 3 [Source:HGNC Symbol;Acc:4687]
CCDC169	Inhibitory_vs__non-inhibitory__all_non-confronted_300	-0.586667	0.0748041	1		coiled-coil domain containing 169 [Source:HGNC Symbol;Acc:34361]
FBXO36	Inhibitory_vs__non-inhibitory__all_non-confronted_300	-0.534167	0.0765841	1	0.828447	F-box protein 36 [Source:HGNC Symbol;Acc:27020]
LAYN	Inhibitory_vs__non-inhibitory__all_non-confronted_300	-0.54	0.0770544	1	0.0314206	layilin [Source:HGNC Symbol;Acc:29471]
B3GALT2	Inhibitory_vs__non-inhibitory__all_non-confronted_300	0.638333	0.0795427	1	0.479076	UDP-Gal:betaGlcNAc beta 1,3-galactosyltransferase, polypeptide 2 [Source:HGNC Symbol;Acc:917]
ZSWIM3	Inhibitory_vs__non-inhibitory__all_non-confronted_300	0.57	0.0814195	1	0.663352	zinc finger, SWIM-type containing 3 [Source:HGNC Symbol;Acc:16157]
ZNF204P	Inhibitory_vs__non-inhibitory__all_non-confronted_300	1.08583	0.0821426	1	0.000339982	zinc finger protein 204, pseudogene [Source:HGNC Symbol;Acc:12995]
ACADS	Inhibitory_vs__non-inhibitory__all_non-confronted_300	-0.935833	0.0835955	1	0.000464861	acyl-CoA dehydrogenase, C-2 to C-3 short chain [Source:HGNC Symbol;Acc:90]
STARD5	Inhibitory_vs__non-inhibitory__all_non-confronted_300	-0.741667	0.0836816	1	0.803252	StAR-related lipid transfer (START) domain containing 5 [Source:HGNC Symbol;Acc:18065]
RCAN3	Inhibitory_vs__non-inhibitory__all_non-confronted_300	0.690833	0.0845016	1	0.0783568	RCAN family member 3 [Source:HGNC Symbol;Acc:3042]
ANKH	Inhibitory_vs__non-inhibitory__all_non-confronted_300	0.775833	0.084698	1	0.0328092	ANKH inorganic pyrophosphate transport regulator [Source:HGNC Symbol;Acc:15492]
CSMD2	Inhibitory_vs__non-inhibitory__all_non-confronted_300	-0.68	0.0869111	1	0.0567929	CUB and Sushi multiple domains 2 [Source:HGNC Symbol;Acc:19290]
MAP2	Inhibitory_vs__non-inhibitory__all_non-confronted_300	-0.911667	0.0878228	1	0.151336	microtubule-associated protein 2 [Source:HGNC Symbol;Acc:6839]
IFITM1	Inhibitory_vs__non-inhibitory__all_non-confronted_300	-0.85	0.0883835	1	0.0465167	interferon induced transmembrane protein 1 [Source:HGNC Symbol;Acc:5412]
EIF4E3	Inhibitory_vs__non-inhibitory__all_non-confronted_300	0.625833	0.0910539	1	2.04435e-08	eukaryotic translation initiation factor 4E family member 3 [Source:HGNC Symbol;Acc:31837]
CTSF	Inhibitory_vs__non-inhibitory__all_non-confronted_300	-0.509167	0.0913312	1	0.00240988	cathepsin F [Source:HGNC Symbol;Acc:2531]
SEPP1	Inhibitory_vs__non-inhibitory__all_non-confronted_300	-2.6875	0.0927165	1	0.000614492	selenoprotein P, plasma, 1 [Source:HGNC Symbol;Acc:10751]
TFRC	Inhibitory_vs__non-inhibitory__all_non-confronted_300	0.7525	0.0929739	1	0.263021	transferrin receptor [Source:HGNC Symbol;Acc:11763]
OR6F1	Inhibitory_vs__non-inhibitory__all_non-confronted_300	-0.58	0.0939819	1	0.234811	olfactory receptor, family 6, subfamily F, member 1 [Source:HGNC Symbol;Acc:15027]
FAM26E	Inhibitory_vs__non-inhibitory__all_non-confronted_300	0.7025	0.0943671	1	0.00406531	family with sequence similarity 26, member E [Source:HGNC Symbol;Acc:21568]
C1QTNF2	Inhibitory_vs__non-inhibitory__all_non-confronted_300	0.883333	0.0961768	1	0.272676	C1q and tumor necrosis factor related protein 2 [Source:HGNC Symbol;Acc:14325]
KIF26B	Inhibitory_vs__non-inhibitory__all_non-confronted_300	1.10667	0.0965989	1	0.022295	kinesin family member 26B [Source:HGNC Symbol;Acc:25484]
NLRP10	Inhibitory_vs__non-inhibitory__all_non-confronted_300	1.14833	0.0974235	1	0.0250261	NLR family, pyrin domain containing 10 [Source:HGNC Symbol;Acc:21464]
C20orf96	Inhibitory_vs__non-inhibitory__all_non-confronted_300	0.5075	0.0981967	1	0.952745	chromosome 20 open reading frame 96 [Source:HGNC Symbol;Acc:16227]
SNCAIP	Inhibitory_vs__non-inhibitory__all_non-confronted_300	-0.685833	0.099561	1	0.179204	synuclein, alpha interacting protein [Source:HGNC Symbol;Acc:11139]
RIMS2	Inhibitory_vs__non-inhibitory__all_non-confronted_300	-0.635833	0.0995645	1	0.00768306	regulating synaptic membrane exocytosis 2 [Source:HGNC Symbol;Acc:17283]
HELLS	Inhibitory_vs__non-inhibitory__all_non-confronted_300	0.914167	0.099592	1	0.0618768	helicase, lymphoid-specific [Source:HGNC Symbol;Acc:4861]
OLFML2B	Inhibitory_vs__non-inhibitory__all_non-confronted_300	-0.996667	0.100658	1	0.00374568	olfactomedin-like 2B [Source:HGNC Symbol;Acc:24558]
BEX4	Inhibitory_vs__non-inhibitory__all_non-confronted_300	-1.7425	0.101894	1	1.57039e-05	brain expressed, X-linked 4 [Source:HGNC Symbol;Acc:25475]
CENPL	Inhibitory_vs__non-inhibitory__all_non-confronted_300	0.544167	0.102063	1	0.0343922	centromere protein L [Source:HGNC Symbol;Acc:17879]
HSPA2	Inhibitory_vs__non-inhibitory__all_non-confronted_300	-0.61	0.10211	1	0.113176	heat shock 70kDa protein 2 [Source:HGNC Symbol;Acc:5235]
PTGER2	Inhibitory_vs__non-inhibitory__all_non-confronted_300	-1.72417	0.102225	1	0.200321	prostaglandin E receptor 2 (subtype EP2), 53kDa [Source:HGNC Symbol;Acc:9594]
SLC12A7	Inhibitory_vs__non-inhibitory__all_non-confronted_300	-0.62	0.102648	1	0.00144608	solute carrier family 12 (potassium/chloride transporter), member 7 [Source:HGNC Symbol;Acc:10915]
LOC100653286	Inhibitory_vs__non-inhibitory__all_non-confronted_300	-0.885833	0.102871	1
SAMD15	Inhibitory_vs__non-inhibitory__all_non-confronted_300	0.581667	0.103224	1		sterile alpha motif domain containing 15 [Source:HGNC Symbol;Acc:18631]
TNFRSF1B	Inhibitory_vs__non-inhibitory__all_non-confronted_300	-0.774167	0.104778	1	0.664662	tumor necrosis factor receptor superfamily, member 1B [Source:HGNC Symbol;Acc:11917]
CCRL1	Inhibitory_vs__non-inhibitory__all_non-confronted_300	-1.48917	0.105228	1	0.554343
POLA1	Inhibitory_vs__non-inhibitory__all_non-confronted_300	0.701667	0.105529	1	0.0320954	polymerase (DNA directed), alpha 1, catalytic subunit [Source:HGNC Symbol;Acc:9173]
SLC17A5	Inhibitory_vs__non-inhibitory__all_non-confronted_300	-0.87	0.105708	1	0.0861082	solute carrier family 17 (acidic sugar transporter), member 5 [Source:HGNC Symbol;Acc:10933]
HEPH	Inhibitory_vs__non-inhibitory__all_non-confronted_300	-1.62	0.106603	1	0.0920286	hephaestin [Source:HGNC Symbol;Acc:4866]
C9orf174	Inhibitory_vs__non-inhibitory__all_non-confronted_300	-0.7725	0.106619	1
OLFM2	Inhibitory_vs__non-inhibitory__all_non-confronted_300	-2.205	0.106654	1	0.126099	olfactomedin 2 [Source:HGNC Symbol;Acc:17189]
BNIP3P1	Inhibitory_vs__non-inhibitory__all_non-confronted_300	0.629167	0.106696	1		BCL2/adenovirus E1B 19kDa interacting protein 3 pseudogene 1 [Source:HGNC Symbol;Acc:19922]
NEXN	Inhibitory_vs__non-inhibitory__all_non-confronted_300	0.636667	0.107683	1	0.289068	nexilin (F actin binding protein) [Source:HGNC Symbol;Acc:29557]
PSME2	Inhibitory_vs__non-inhibitory__all_non-confronted_300	-0.595833	0.107971	1	0.0020931	proteasome (prosome, macropain) activator subunit 2 (PA28 beta) [Source:HGNC Symbol;Acc:9569]
OR14K1	Inhibitory_vs__non-inhibitory__all_non-confronted_300	-0.586667	0.109026	1		olfactory receptor, family 14, subfamily K, member 1 [Source:HGNC Symbol;Acc:15025]
ERBB3	Inhibitory_vs__non-inhibitory__all_non-confronted_300	0.779167	0.10917	1	0.014093	v-erb-b2 avian erythroblastic leukemia viral oncogene homolog 3 [Source:HGNC Symbol;Acc:3431]
OAS1	Inhibitory_vs__non-inhibitory__all_non-confronted_300	-1.415	0.110362	1	0.73898	2'-5'-oligoadenylate synthetase 1, 40/46kDa [Source:HGNC Symbol;Acc:8086]
GEN1	Inhibitory_vs__non-inhibitory__all_non-confronted_300	0.675	0.111892	1	0.00514846	GEN1 Holliday junction 5' flap endonuclease [Source:HGNC Symbol;Acc:26881]
SRPX	Inhibitory_vs__non-inhibitory__all_non-confronted_300	-0.825	0.112238	1	0.000918986	sushi-repeat containing protein, X-linked [Source:HGNC Symbol;Acc:11309]
KLF16	Inhibitory_vs__non-inhibitory__all_non-confronted_300	-0.5125	0.114556	1	0.318568	Kruppel-like factor 16 [Source:HGNC Symbol;Acc:16857]
IL13RA2	Inhibitory_vs__non-inhibitory__all_non-confronted_300	-2.29	0.115389	1	0.00304788	interleukin 13 receptor, alpha 2 [Source:HGNC Symbol;Acc:5975]
CXCL14	Inhibitory_vs__non-inhibitory__all_non-confronted_300	-1.39583	0.115713	1	0.0126602	chemokine (C-X-C motif) ligand 14 [Source:HGNC Symbol;Acc:10640]
IMMP1L	Inhibitory_vs__non-inhibitory__all_non-confronted_300	0.5825	0.116466	1	0.525882	IMP1 inner mitochondrial membrane peptidase-like (S. cerevisiae) [Source:HGNC Symbol;Acc:26317]
UPP1	Inhibitory_vs__non-inhibitory__all_non-confronted_300	0.5075	0.11705	1	0.0232962	uridine phosphorylase 1 [Source:HGNC Symbol;Acc:12576]
RAB38	Inhibitory_vs__non-inhibitory__all_non-confronted_300	-1.24	0.118079	1	0.0686794	RAB38, member RAS oncogene family [Source:HGNC Symbol;Acc:9776]
EXOSC7	Inhibitory_vs__non-inhibitory__all_non-confronted_300	-0.535	0.118786	1	0.00559836	exosome component 7 [Source:HGNC Symbol;Acc:28112]
CCDC18	Inhibitory_vs__non-inhibitory__all_non-confronted_300	0.511667	0.119341	1	0.000313251	coiled-coil domain containing 18 [Source:HGNC Symbol;Acc:30370]
FER	Inhibitory_vs__non-inhibitory__all_non-confronted_300	0.506667	0.121431	1	0.223312	fer (fps/fes related) tyrosine kinase [Source:HGNC Symbol;Acc:3655]
TXNDC17	Inhibitory_vs__non-inhibitory__all_non-confronted_300	0.501667	0.121652	1	0.00211884	thioredoxin domain containing 17 [Source:HGNC Symbol;Acc:28218]
KCNJ2	Inhibitory_vs__non-inhibitory__all_non-confronted_300	-1.78083	0.123239	1	0.196682	potassium inwardly-rectifying channel, subfamily J, member 2 [Source:HGNC Symbol;Acc:6263]
DAGLA	Inhibitory_vs__non-inhibitory__all_non-confronted_300	0.611667	0.123449	1	0.412573	diacylglycerol lipase, alpha [Source:HGNC Symbol;Acc:1165]
SNORD116-18	Inhibitory_vs__non-inhibitory__all_non-confronted_300	-0.524167	0.123601	1	0.43781	small nucleolar RNA, C/D box 116-18 [Source:HGNC Symbol;Acc:33084]
CXorf26	Inhibitory_vs__non-inhibitory__all_non-confronted_300	0.644167	0.126723	1	0.261615
NAAA	Inhibitory_vs__non-inhibitory__all_non-confronted_300	-0.799167	0.12725	1	0.0320678	N-acylethanolamine acid amidase [Source:HGNC Symbol;Acc:736]
GCNT1	Inhibitory_vs__non-inhibitory__all_non-confronted_300	0.614167	0.127278	1	0.537652	glucosaminyl (N-acetyl) transferase 1, core 2 [Source:HGNC Symbol;Acc:4203]
NASP	Inhibitory_vs__non-inhibitory__all_non-confronted_300	0.566667	0.127455	1	0.0324691	nuclear autoantigenic sperm protein (histone-binding) [Source:HGNC Symbol;Acc:7644]
CCL2	Inhibitory_vs__non-inhibitory__all_non-confronted_300	-2.56417	0.129386	1	0.00120745	chemokine (C-C motif) ligand 2 [Source:HGNC Symbol;Acc:10618]
TYMP	Inhibitory_vs__non-inhibitory__all_non-confronted_300	-0.535833	0.129657	1	0.00227189	thymidine phosphorylase [Source:HGNC Symbol;Acc:3148]
ADRA1D	Inhibitory_vs__non-inhibitory__all_non-confronted_300	-0.695833	0.129755	1	0.207034	adrenoceptor alpha 1D [Source:HGNC Symbol;Acc:280]
GPR146	Inhibitory_vs__non-inhibitory__all_non-confronted_300	0.593333	0.130269	1	0.496604	G protein-coupled receptor 146 [Source:HGNC Symbol;Acc:21718]
PKDCC	Inhibitory_vs__non-inhibitory__all_non-confronted_300	0.936667	0.130786	1	0.0731845	protein kinase domain containing, cytoplasmic [Source:HGNC Symbol;Acc:25123]
NXPH4	Inhibitory_vs__non-inhibitory__all_non-confronted_300	0.715833	0.132718	1	0.0143714	neurexophilin 4 [Source:HGNC Symbol;Acc:8078]
PCDHB13	Inhibitory_vs__non-inhibitory__all_non-confronted_300	0.780833	0.133022	1	0.37968	protocadherin beta 13 [Source:HGNC Symbol;Acc:8684]
C17orf61	Inhibitory_vs__non-inhibitory__all_non-confronted_300	-0.505	0.13321	1	0.469887
SLC13A3	Inhibitory_vs__non-inhibitory__all_non-confronted_300	-0.579167	0.135519	1	0.0734369	solute carrier family 13 (sodium-dependent dicarboxylate transporter), member 3 [Source:HGNC Symbol;Acc:14430]
IFI6	Inhibitory_vs__non-inhibitory__all_non-confronted_300	-0.501667	0.135907	1	0.572281	interferon, alpha-inducible protein 6 [Source:HGNC Symbol;Acc:4054]
AMPD3	Inhibitory_vs__non-inhibitory__all_non-confronted_300	-0.544167	0.13598	1	0.0811626	adenosine monophosphate deaminase 3 [Source:HGNC Symbol;Acc:470]
TSKU	Inhibitory_vs__non-inhibitory__all_non-confronted_300	-0.616667	0.136715	1	0.193002	tsukushi, small leucine rich proteoglycan [Source:HGNC Symbol;Acc:28850]
B4GALNT1	Inhibitory_vs__non-inhibitory__all_non-confronted_300	-0.52	0.136737	1	0.409762	beta-1,4-N-acetyl-galactosaminyl transferase 1 [Source:HGNC Symbol;Acc:4117]
DIRAS3	Inhibitory_vs__non-inhibitory__all_non-confronted_300	-0.560833	0.137164	1	0.00481775	DIRAS family, GTP-binding RAS-like 3 [Source:HGNC Symbol;Acc:687]
ODZ4	Inhibitory_vs__non-inhibitory__all_non-confronted_300	-0.6475	0.137412	1	0.629782
EPB41L3	Inhibitory_vs__non-inhibitory__all_non-confronted_300	-1.22833	0.1382	1	0.84242	erythrocyte membrane protein band 4.1-like 3 [Source:HGNC Symbol;Acc:3380]
TNFRSF14	Inhibitory_vs__non-inhibitory__all_non-confronted_300	-0.9875	0.139545	1	0.0130426	tumor necrosis factor receptor superfamily, member 14 [Source:HGNC Symbol;Acc:11912]
TMEM155	Inhibitory_vs__non-inhibitory__all_non-confronted_300	-0.525833	0.140084	1	0.791625	transmembrane protein 155 [Source:HGNC Symbol;Acc:26418]
CDCP1	Inhibitory_vs__non-inhibitory__all_non-confronted_300	-1.06833	0.14059	1	0.0684953	CUB domain containing protein 1 [Source:HGNC Symbol;Acc:24357]
ACER3	Inhibitory_vs__non-inhibitory__all_non-confronted_300	0.5775	0.141818	1	0.348552	alkaline ceramidase 3 [Source:HGNC Symbol;Acc:16066]
PPP2R3A	Inhibitory_vs__non-inhibitory__all_non-confronted_300	0.62	0.143155	1	0.113771	protein phosphatase 2, regulatory subunit B'', alpha [Source:HGNC Symbol;Acc:9307]
SMYD2	Inhibitory_vs__non-inhibitory__all_non-confronted_300	0.529167	0.14407	1	0.00568079	SET and MYND domain containing 2 [Source:HGNC Symbol;Acc:20982]
TMEM133	Inhibitory_vs__non-inhibitory__all_non-confronted_300	-0.508333	0.144652	1	0.700097	transmembrane protein 133 [Source:HGNC Symbol;Acc:24033]
IFI44L	Inhibitory_vs__non-inhibitory__all_non-confronted_300	-1.50417	0.144709	1	0.829482	interferon-induced protein 44-like [Source:HGNC Symbol;Acc:17817]
PPM1K	Inhibitory_vs__non-inhibitory__all_non-confronted_300	-0.831667	0.145187	1	0.95849	protein phosphatase, Mg2+/Mn2+ dependent, 1K [Source:HGNC Symbol;Acc:25415]
C1GALT1C1	Inhibitory_vs__non-inhibitory__all_non-confronted_300	-0.525833	0.146351	1	0.00429823	C1GALT1-specific chaperone 1 [Source:HGNC Symbol;Acc:24338]
SELPLG	Inhibitory_vs__non-inhibitory__all_non-confronted_300	0.813333	0.147921	1	0.864435	selectin P ligand [Source:HGNC Symbol;Acc:10722]
KRT19	Inhibitory_vs__non-inhibitory__all_non-confronted_300	-1.11	0.148063	1	0.12409	keratin 19 [Source:HGNC Symbol;Acc:6436]
TP73-AS1	Inhibitory_vs__non-inhibitory__all_non-confronted_300	-0.991667	0.148325	1		TP73 antisense RNA 1 [Source:HGNC Symbol;Acc:29052]
MAT2A	Inhibitory_vs__non-inhibitory__all_non-confronted_300	0.534167	0.149036	1	0.068058	methionine adenosyltransferase II, alpha [Source:HGNC Symbol;Acc:6904]
EDNRA	Inhibitory_vs__non-inhibitory__all_non-confronted_300	-1.62333	0.149513	1	0.597811	endothelin receptor type A [Source:HGNC Symbol;Acc:3179]
TMTC4	Inhibitory_vs__non-inhibitory__all_non-confronted_300	-0.561667	0.150038	1	0.754434	transmembrane and tetratricopeptide repeat containing 4 [Source:HGNC Symbol;Acc:25904]
CDC42EP2	Inhibitory_vs__non-inhibitory__all_non-confronted_300	0.528333	0.150923	1	0.00807664	CDC42 effector protein (Rho GTPase binding) 2 [Source:HGNC Symbol;Acc:16263]
NEK7	Inhibitory_vs__non-inhibitory__all_non-confronted_300	0.578333	0.151754	1	0.493317	NIMA-related kinase 7 [Source:HGNC Symbol;Acc:13386]
ARHGAP31	Inhibitory_vs__non-inhibitory__all_non-confronted_300	0.548333	0.154567	1	0.000804146	Rho GTPase activating protein 31 [Source:HGNC Symbol;Acc:29216]
MMD	Inhibitory_vs__non-inhibitory__all_non-confronted_300	-0.76	0.155484	1	0.725806	monocyte to macrophage differentiation-associated [Source:HGNC Symbol;Acc:7153]
SERPINB9	Inhibitory_vs__non-inhibitory__all_non-confronted_300	-0.685833	0.156958	1	0.174135	serpin peptidase inhibitor, clade B (ovalbumin), member 9 [Source:HGNC Symbol;Acc:8955]
OLFM1	Inhibitory_vs__non-inhibitory__all_non-confronted_300	-0.519167	0.157232	1	0.131308	olfactomedin 1 [Source:HGNC Symbol;Acc:17187]
ALDH1A1	Inhibitory_vs__non-inhibitory__all_non-confronted_300	-1.65	0.157695	1	0.10063	aldehyde dehydrogenase 1 family, member A1 [Source:HGNC Symbol;Acc:402]
JUP	Inhibitory_vs__non-inhibitory__all_non-confronted_300	-0.706667	0.158126	1	0.385433	junction plakoglobin [Source:HGNC Symbol;Acc:6207]
GLRB	Inhibitory_vs__non-inhibitory__all_non-confronted_300	-0.549167	0.158788	1	0.190481	glycine receptor, beta [Source:HGNC Symbol;Acc:4329]
NAALAD2	Inhibitory_vs__non-inhibitory__all_non-confronted_300	-0.705833	0.15886	1	0.401795	N-acetylated alpha-linked acidic dipeptidase 2 [Source:HGNC Symbol;Acc:14526]
HLA-DPB1	Inhibitory_vs__non-inhibitory__all_non-confronted_300	-1.7175	0.159167	1	0.557931	major histocompatibility complex, class II, DP beta 1 [Source:HGNC Symbol;Acc:4940]
ANGPT1	Inhibitory_vs__non-inhibitory__all_non-confronted_300	-0.698333	0.160564	1	0.0824186	angiopoietin 1 [Source:HGNC Symbol;Acc:484]
N4BP2L1	Inhibitory_vs__non-inhibitory__all_non-confronted_300	-0.51	0.161577	1	0.223894	NEDD4 binding protein 2-like 1 [Source:HGNC Symbol;Acc:25037]
ERCC6	Inhibitory_vs__non-inhibitory__all_non-confronted_300	0.693333	0.161672	1	0.00092345	excision repair cross-complementing rodent repair deficiency, complementation group 6 [Source:HGNC Symbol;Acc:3438]
MMP14	Inhibitory_vs__non-inhibitory__all_non-confronted_300	-0.618333	0.162618	1	0.000327577	matrix metallopeptidase 14 (membrane-inserted) [Source:HGNC Symbol;Acc:7160]
GMPR	Inhibitory_vs__non-inhibitory__all_non-confronted_300	-0.746667	0.163156	1	0.210266	guanosine monophosphate reductase [Source:HGNC Symbol;Acc:4376]
ATP8B4	Inhibitory_vs__non-inhibitory__all_non-confronted_300	-1.09583	0.163678	1	0.0593589	ATPase, class I, type 8B, member 4 [Source:HGNC Symbol;Acc:13536]
IFITM10	Inhibitory_vs__non-inhibitory__all_non-confronted_300	-0.721667	0.163949	1		interferon induced transmembrane protein 10 [Source:HGNC Symbol;Acc:40022]
LIMCH1	Inhibitory_vs__non-inhibitory__all_non-confronted_300	1.48083	0.164525	1	0.00065875	LIM and calponin homology domains 1 [Source:HGNC Symbol;Acc:29191]
BNIP3	Inhibitory_vs__non-inhibitory__all_non-confronted_300	0.715833	0.164575	1	0.133194	BCL2/adenovirus E1B 19kDa interacting protein 3 [Source:HGNC Symbol;Acc:1084]
SNORA16A	Inhibitory_vs__non-inhibitory__all_non-confronted_300	-0.628333	0.165069	1	0.683159
CXCL1	Inhibitory_vs__non-inhibitory__all_non-confronted_300	-1.585	0.165143	1	0.00183611	chemokine (C-X-C motif) ligand 1 (melanoma growth stimulating activity, alpha) [Source:HGNC Symbol;Acc:4602]
TSPAN13	Inhibitory_vs__non-inhibitory__all_non-confronted_300	-0.886667	0.165236	1	0.191761	tetraspanin 13 [Source:HGNC Symbol;Acc:21643]
SLC16A1	Inhibitory_vs__non-inhibitory__all_non-confronted_300	0.5075	0.168354	1	0.0703564	solute carrier family 16 (monocarboxylate transporter), member 1 [Source:HGNC Symbol;Acc:10922]
DPYSL4	Inhibitory_vs__non-inhibitory__all_non-confronted_300	-0.520833	0.168571	1	0.0157896	dihydropyrimidinase-like 4 [Source:HGNC Symbol;Acc:3016]
CPED1	Inhibitory_vs__non-inhibitory__all_non-confronted_300	-0.5875	0.168608	1		cadherin-like and PC-esterase domain containing 1 [Source:HGNC Symbol;Acc:26159]
UGT2B11	Inhibitory_vs__non-inhibitory__all_non-confronted_300	-0.535	0.169128	1	0.468341	UDP glucuronosyltransferase 2 family, polypeptide B11 [Source:HGNC Symbol;Acc:12545]
PLCL2	Inhibitory_vs__non-inhibitory__all_non-confronted_300	0.505	0.169758	1	0.010221	phospholipase C-like 2 [Source:HGNC Symbol;Acc:9064]
NARS2	Inhibitory_vs__non-inhibitory__all_non-confronted_300	-0.579167	0.170595	1	0.111871	asparaginyl-tRNA synthetase 2, mitochondrial (putative) [Source:HGNC Symbol;Acc:26274]
CLDN1	Inhibitory_vs__non-inhibitory__all_non-confronted_300	-1.555	0.171159	1	0.248702	claudin 1 [Source:HGNC Symbol;Acc:2032]
SMOC1	Inhibitory_vs__non-inhibitory__all_non-confronted_300	-0.888333	0.171277	1	0.25394	SPARC related modular calcium binding 1 [Source:HGNC Symbol;Acc:20318]
ABCB4	Inhibitory_vs__non-inhibitory__all_non-confronted_300	-0.7525	0.171488	1	0.026612	ATP-binding cassette, sub-family B (MDR/TAP), member 4 [Source:HGNC Symbol;Acc:45]
ZNF844	Inhibitory_vs__non-inhibitory__all_non-confronted_300	0.78	0.171541	1	3.54054e-06	zinc finger protein 844 [Source:HGNC Symbol;Acc:25932]
GYS1	Inhibitory_vs__non-inhibitory__all_non-confronted_300	0.801667	0.171585	1	0.178683	glycogen synthase 1 (muscle) [Source:HGNC Symbol;Acc:4706]
CKB	Inhibitory_vs__non-inhibitory__all_non-confronted_300	-1.28833	0.17233	1	0.498173	creatine kinase, brain [Source:HGNC Symbol;Acc:1991]
SERPINF1	Inhibitory_vs__non-inhibitory__all_non-confronted_300	-1.29667	0.172586	1	0.000130386	serpin peptidase inhibitor, clade F (alpha-2 antiplasmin, pigment epithelium derived factor), member 1 [Source:HGNC Symbol;Acc:8824]
CA12	Inhibitory_vs__non-inhibitory__all_non-confronted_300	-0.64	0.173223	1	0.0991746	carbonic anhydrase XII [Source:HGNC Symbol;Acc:1371]
ISLR	Inhibitory_vs__non-inhibitory__all_non-confronted_300	-2.885	0.173713	1	0.0317281	immunoglobulin superfamily containing leucine-rich repeat [Source:HGNC Symbol;Acc:6133]
NCOA5	Inhibitory_vs__non-inhibitory__all_non-confronted_300	0.616667	0.174395	1	0.463798	nuclear receptor coactivator 5 [Source:HGNC Symbol;Acc:15909]
CD300C	Inhibitory_vs__non-inhibitory__all_non-confronted_300	0.943333	0.175017	1	0.376821	CD300c molecule [Source:HGNC Symbol;Acc:19320]
NUDT7	Inhibitory_vs__non-inhibitory__all_non-confronted_300	-0.553333	0.175114	1	0.0996093	nudix (nucleoside diphosphate linked moiety X)-type motif 7 [Source:HGNC Symbol;Acc:8054]
PDK3	Inhibitory_vs__non-inhibitory__all_non-confronted_300	0.873333	0.175208	1	0.0497569	pyruvate dehydrogenase kinase, isozyme 3 [Source:HGNC Symbol;Acc:8811]
CEBPD	Inhibitory_vs__non-inhibitory__all_non-confronted_300	-0.811667	0.177653	1	5.48374e-05	CCAAT/enhancer binding protein (C/EBP), delta [Source:HGNC Symbol;Acc:1835]
PCSK5	Inhibitory_vs__non-inhibitory__all_non-confronted_300	1.08333	0.177981	1	0.000114482	proprotein convertase subtilisin/kexin type 5 [Source:HGNC Symbol;Acc:8747]
CCRL1	Inhibitory_vs__non-inhibitory__all_non-confronted_300	-1.22417	0.178103	1	0.554343
ZNF608	Inhibitory_vs__non-inhibitory__all_non-confronted_300	-1.64583	0.178109	1	0.38323	zinc finger protein 608 [Source:HGNC Symbol;Acc:29238]
RSPO3	Inhibitory_vs__non-inhibitory__all_non-confronted_300	-2.26583	0.179098	1	0.0924632	R-spondin 3 [Source:HGNC Symbol;Acc:20866]
EFCAB2	Inhibitory_vs__non-inhibitory__all_non-confronted_300	0.545833	0.179916	1	0.949978	EF-hand calcium binding domain 2 [Source:HGNC Symbol;Acc:28166]
ANKRD5	Inhibitory_vs__non-inhibitory__all_non-confronted_300	-0.635	0.181518	1	0.110948
GALNTL2	Inhibitory_vs__non-inhibitory__all_non-confronted_300	-1.4225	0.18157	1	0.00242653
C14orf149	Inhibitory_vs__non-inhibitory__all_non-confronted_300	-0.571667	0.182458	1	0.0448454
STMN2	Inhibitory_vs__non-inhibitory__all_non-confronted_300	-2.92083	0.182887	1	0.00085356	stathmin-like 2 [Source:HGNC Symbol;Acc:10577]
IDO1	Inhibitory_vs__non-inhibitory__all_non-confronted_300	-0.6375	0.183321	1	0.309671	indoleamine 2,3-dioxygenase 1 [Source:HGNC Symbol;Acc:6059]
AS3MT	Inhibitory_vs__non-inhibitory__all_non-confronted_300	-1.82	0.183716	1	0.759372	arsenic (+3 oxidation state) methyltransferase [Source:HGNC Symbol;Acc:17452]
OAS2	Inhibitory_vs__non-inhibitory__all_non-confronted_300	-1.44083	0.184178	1	0.298802	2'-5'-oligoadenylate synthetase 2, 69/71kDa [Source:HGNC Symbol;Acc:8087]
NLGN1	Inhibitory_vs__non-inhibitory__all_non-confronted_300	0.585	0.185222	1	0.122331	neuroligin 1 [Source:HGNC Symbol;Acc:14291]
FUCA1	Inhibitory_vs__non-inhibitory__all_non-confronted_300	-0.655833	0.18564	1	7.58976e-06	fucosidase, alpha-L- 1, tissue [Source:HGNC Symbol;Acc:4006]
MIR181B1	Inhibitory_vs__non-inhibitory__all_non-confronted_300	0.606667	0.18603	1		microRNA 181b-1 [Source:HGNC Symbol;Acc:31550]
OR5B21	Inhibitory_vs__non-inhibitory__all_non-confronted_300	1.0375	0.186221	1	0.71004	olfactory receptor, family 5, subfamily B, member 21 [Source:HGNC Symbol;Acc:19616]
PLAU	Inhibitory_vs__non-inhibitory__all_non-confronted_300	-1.82	0.186718	1	5.93667e-07	plasminogen activator, urokinase [Source:HGNC Symbol;Acc:9052]
FAM70B	Inhibitory_vs__non-inhibitory__all_non-confronted_300	0.565	0.188141	1	0.592695
SERPINB8	Inhibitory_vs__non-inhibitory__all_non-confronted_300	0.540833	0.18888	1	0.0683295	serpin peptidase inhibitor, clade B (ovalbumin), member 8 [Source:HGNC Symbol;Acc:8952]
PPM1J	Inhibitory_vs__non-inhibitory__all_non-confronted_300	-0.553333	0.189304	1	0.00135622	protein phosphatase, Mg2+/Mn2+ dependent, 1J [Source:HGNC Symbol;Acc:20785]
ZNF266	Inhibitory_vs__non-inhibitory__all_non-confronted_300	0.519167	0.190456	1	0.640899	zinc finger protein 266 [Source:HGNC Symbol;Acc:13059]
PTPLB	Inhibitory_vs__non-inhibitory__all_non-confronted_300	0.6	0.19207	1	0.000515417	protein tyrosine phosphatase-like (proline instead of catalytic arginine), member b [Source:HGNC Symbol;Acc:9640]
ULK2	Inhibitory_vs__non-inhibitory__all_non-confronted_300	-1.41833	0.192195	1	0.879983	unc-51 like autophagy activating kinase 2 [Source:HGNC Symbol;Acc:13480]
LOC1720	Inhibitory_vs__non-inhibitory__all_non-confronted_300	0.890833	0.192304	1
FADS2	Inhibitory_vs__non-inhibitory__all_non-confronted_300	-1.0925	0.192306	1	0.0737791	fatty acid desaturase 2 [Source:HGNC Symbol;Acc:3575]
PKP2	Inhibitory_vs__non-inhibitory__all_non-confronted_300	1.38917	0.193435	1	0.00814299	plakophilin 2 [Source:HGNC Symbol;Acc:9024]
GPX7	Inhibitory_vs__non-inhibitory__all_non-confronted_300	-1.5675	0.193538	1	0.580001	glutathione peroxidase 7 [Source:HGNC Symbol;Acc:4559]
CD34	Inhibitory_vs__non-inhibitory__all_non-confronted_300	-0.545	0.193602	1	0.164066	CD34 molecule [Source:HGNC Symbol;Acc:1662]
DPY19L2P2	Inhibitory_vs__non-inhibitory__all_non-confronted_300	0.705	0.194581	1	0.0915279	DPY19L2 pseudogene 2 [Source:HGNC Symbol;Acc:21764]
GK3P	Inhibitory_vs__non-inhibitory__all_non-confronted_300	-0.531667	0.195242	1	0.0363514	glycerol kinase 3 pseudogene [Source:HGNC Symbol;Acc:4292]
ASIC1	Inhibitory_vs__non-inhibitory__all_non-confronted_300	-0.550833	0.195462	1		acid-sensing (proton-gated) ion channel 1 [Source:HGNC Symbol;Acc:100]
SLC20A1	Inhibitory_vs__non-inhibitory__all_non-confronted_300	0.830833	0.196062	1	0.0013039	solute carrier family 20 (phosphate transporter), member 1 [Source:HGNC Symbol;Acc:10946]
MIR99A	Inhibitory_vs__non-inhibitory__all_non-confronted_300	0.674167	0.196665	1		microRNA 99a [Source:HGNC Symbol;Acc:31650]
ZNF154	Inhibitory_vs__non-inhibitory__all_non-confronted_300	-1.10667	0.196801	1	0.459678	zinc finger protein 154 [Source:HGNC Symbol;Acc:12939]
MAP3K4	Inhibitory_vs__non-inhibitory__all_non-confronted_300	-0.51	0.196858	1	0.308433	mitogen-activated protein kinase kinase kinase 4 [Source:HGNC Symbol;Acc:6856]
SLC29A4	Inhibitory_vs__non-inhibitory__all_non-confronted_300	-0.5525	0.198274	1	0.658421	solute carrier family 29 (equilibrative nucleoside transporter), member 4 [Source:HGNC Symbol;Acc:23097]
MYBL2	Inhibitory_vs__non-inhibitory__all_non-confronted_300	1.03583	0.198888	1	5.21652e-09	v-myb avian myeloblastosis viral oncogene homolog-like 2 [Source:HGNC Symbol;Acc:7548]
ANKRD44	Inhibitory_vs__non-inhibitory__all_non-confronted_300	0.574167	0.19896	1	0.69309	ankyrin repeat domain 44 [Source:HGNC Symbol;Acc:25259]
GALNT10	Inhibitory_vs__non-inhibitory__all_non-confronted_300	0.584167	0.199168	1	0.0622832	UDP-N-acetyl-alpha-D-galactosamine:polypeptide N-acetylgalactosaminyltransferase 10 (GalNAc-T10) [Source:HGNC Symbol;Acc:19873]
CDKN2A	Inhibitory_vs__non-inhibitory__all_non-confronted_300	-0.535	0.199797	1	2.40412e-05	cyclin-dependent kinase inhibitor 2A [Source:HGNC Symbol;Acc:1787]
GPR68	Inhibitory_vs__non-inhibitory__all_non-confronted_300	-0.585833	0.199921	1	0.0249245	G protein-coupled receptor 68 [Source:HGNC Symbol;Acc:4519]
PLD1	Inhibitory_vs__non-inhibitory__all_non-confronted_300	-0.7325	0.200708	1	0.19739	phospholipase D1, phosphatidylcholine-specific [Source:HGNC Symbol;Acc:9067]
RBL1	Inhibitory_vs__non-inhibitory__all_non-confronted_300	0.534167	0.201907	1	0.0471935	retinoblastoma-like 1 (p107) [Source:HGNC Symbol;Acc:9893]
RBL1	Inhibitory_vs__non-inhibitory__all_non-confronted_300	0.534167	0.201907	1	0.0471935	RBL1 protein; Uncharacterized protein [Source:UniProtKB/TrEMBL;Acc:Q8WVU8]
PDGFD	Inhibitory_vs__non-inhibitory__all_non-confronted_300	-1.16833	0.202641	1	0.000752308	platelet derived growth factor D [Source:HGNC Symbol;Acc:30620]
STEAP1B	Inhibitory_vs__non-inhibitory__all_non-confronted_300	-0.971667	0.203818	1		STEAP family member 1B [Source:HGNC Symbol;Acc:41907]
PKI55	Inhibitory_vs__non-inhibitory__all_non-confronted_300	0.851667	0.20386	1
HLA-DPB1	Inhibitory_vs__non-inhibitory__all_non-confronted_300	-1.3175	0.204432	1	0.557931	major histocompatibility complex, class II, DP beta 1 [Source:HGNC Symbol;Acc:4940]
STAT1	Inhibitory_vs__non-inhibitory__all_non-confronted_300	-0.660833	0.204671	1	0.223226	signal transducer and activator of transcription 1, 91kDa [Source:HGNC Symbol;Acc:11362]
TRIM61	Inhibitory_vs__non-inhibitory__all_non-confronted_300	-0.8175	0.204792	1	0.15888	tripartite motif containing 61 [Source:HGNC Symbol;Acc:24339]
TNFRSF10D	Inhibitory_vs__non-inhibitory__all_non-confronted_300	0.653333	0.206187	1	0.0445217	tumor necrosis factor receptor superfamily, member 10d, decoy with truncated death domain [Source:HGNC Symbol;Acc:11907]
PSD3	Inhibitory_vs__non-inhibitory__all_non-confronted_300	-0.8425	0.206665	1	0.0696872	pleckstrin and Sec7 domain containing 3 [Source:HGNC Symbol;Acc:19093]
SERPING1	Inhibitory_vs__non-inhibitory__all_non-confronted_300	-1.23667	0.206683	1	0.033516	serpin peptidase inhibitor, clade G (C1 inhibitor), member 1 [Source:HGNC Symbol;Acc:1228]
EFNB2	Inhibitory_vs__non-inhibitory__all_non-confronted_300	1.56833	0.206791	1	1.0878e-07	ephrin-B2 [Source:HGNC Symbol;Acc:3227]
GRPR	Inhibitory_vs__non-inhibitory__all_non-confronted_300	-1.33417	0.207295	1	0.607052	gastrin-releasing peptide receptor [Source:HGNC Symbol;Acc:4609]
ARSE	Inhibitory_vs__non-inhibitory__all_non-confronted_300	0.66	0.207392	1	0.00147324	arylsulfatase E (chondrodysplasia punctata 1) [Source:HGNC Symbol;Acc:719]
ZSCAN18	Inhibitory_vs__non-inhibitory__all_non-confronted_300	-0.643333	0.207473	1	0.804255	zinc finger and SCAN domain containing 18 [Source:HGNC Symbol;Acc:21037]
KIT	Inhibitory_vs__non-inhibitory__all_non-confronted_300	-1.36667	0.208277	1	0.00429519	v-kit Hardy-Zuckerman 4 feline sarcoma viral oncogene homolog [Source:HGNC Symbol;Acc:6342]
ICAM1	Inhibitory_vs__non-inhibitory__all_non-confronted_300	-1.6575	0.208828	1	0.00101264	intercellular adhesion molecule 1 [Source:HGNC Symbol;Acc:5344]
MLPH	Inhibitory_vs__non-inhibitory__all_non-confronted_300	-0.750833	0.209498	1	0.580306	melanophilin [Source:HGNC Symbol;Acc:29643]
IL34	Inhibitory_vs__non-inhibitory__all_non-confronted_300	-0.885	0.209542	1	0.00181154	interleukin 34 [Source:HGNC Symbol;Acc:28529]
REPS2	Inhibitory_vs__non-inhibitory__all_non-confronted_300	0.501667	0.209834	1	0.22491	RALBP1 associated Eps domain containing 2 [Source:HGNC Symbol;Acc:9963]
CYP11A1	Inhibitory_vs__non-inhibitory__all_non-confronted_300	-0.745833	0.209913	1	0.277557	cytochrome P450, family 11, subfamily A, polypeptide 1 [Source:HGNC Symbol;Acc:2590]
LYPD1	Inhibitory_vs__non-inhibitory__all_non-confronted_300	0.520833	0.209969	1	0.00153566	LY6/PLAUR domain containing 1 [Source:HGNC Symbol;Acc:28431]
CLSPN	Inhibitory_vs__non-inhibitory__all_non-confronted_300	0.674167	0.210298	1	0.463761	claspin [Source:HGNC Symbol;Acc:19715]
MIR181B2	Inhibitory_vs__non-inhibitory__all_non-confronted_300	0.865833	0.210379	1		microRNA 181b-2 [Source:HGNC Symbol;Acc:31551]
EDN1	Inhibitory_vs__non-inhibitory__all_non-confronted_300	-0.835833	0.210823	1	0.0212298	endothelin 1 [Source:HGNC Symbol;Acc:3176]
NREP	Inhibitory_vs__non-inhibitory__all_non-confronted_300	0.586667	0.210953	1		neuronal regeneration related protein [Source:HGNC Symbol;Acc:16834]
ECHDC2	Inhibitory_vs__non-inhibitory__all_non-confronted_300	-1.51667	0.211692	1	0.00137295	enoyl CoA hydratase domain containing 2 [Source:HGNC Symbol;Acc:23408]
BRCA1	Inhibitory_vs__non-inhibitory__all_non-confronted_300	0.6075	0.212128	1	0.543117	breast cancer 1, early onset [Source:HGNC Symbol;Acc:1100]
ZFP92	Inhibitory_vs__non-inhibitory__all_non-confronted_300	0.550833	0.212253	1	0.000602451	ZFP92 zinc finger protein [Source:HGNC Symbol;Acc:12865]
FLT3LG	Inhibitory_vs__non-inhibitory__all_non-confronted_300	-0.519167	0.212379	1	0.0591932	fms-related tyrosine kinase 3 ligand [Source:HGNC Symbol;Acc:3766]
B3GALT1	Inhibitory_vs__non-inhibitory__all_non-confronted_300	-0.715833	0.21239	1	0.105793	UDP-Gal:betaGlcNAc beta 1,3-galactosyltransferase, polypeptide 1 [Source:HGNC Symbol;Acc:916]
OR4F13P	Inhibitory_vs__non-inhibitory__all_non-confronted_300	0.519167	0.212825	1		olfactory receptor, family 4, subfamily F, member 13 pseudogene [Source:HGNC Symbol;Acc:15076]
RPP25	Inhibitory_vs__non-inhibitory__all_non-confronted_300	-0.840833	0.213201	1	0.0219494	ribonuclease P/MRP 25kDa subunit [Source:HGNC Symbol;Acc:30361]
MIR30C2	Inhibitory_vs__non-inhibitory__all_non-confronted_300	-0.971667	0.213711	1		microRNA 30c-2 [Source:HGNC Symbol;Acc:31627]
TMEM26	Inhibitory_vs__non-inhibitory__all_non-confronted_300	-1.00167	0.213821	1	0.00083518	transmembrane protein 26 [Source:HGNC Symbol;Acc:28550]
HSPB3	Inhibitory_vs__non-inhibitory__all_non-confronted_300	-0.9325	0.213897	1	0.82	heat shock 27kDa protein 3 [Source:HGNC Symbol;Acc:5248]
PAK3	Inhibitory_vs__non-inhibitory__all_non-confronted_300	-0.505	0.215134	1	0.289445	p21 protein (Cdc42/Rac)-activated kinase 3 [Source:HGNC Symbol;Acc:8592]
CCDC170	Inhibitory_vs__non-inhibitory__all_non-confronted_300	-0.586667	0.216864	1		coiled-coil domain containing 170 [Source:HGNC Symbol;Acc:21177]
CYP27C1	Inhibitory_vs__non-inhibitory__all_non-confronted_300	-0.614167	0.217328	1	0.00614547	cytochrome P450, family 27, subfamily C, polypeptide 1 [Source:HGNC Symbol;Acc:33480]
EMILIN2	Inhibitory_vs__non-inhibitory__all_non-confronted_300	-1.125	0.218493	1	0.172394	elastin microfibril interfacer 2 [Source:HGNC Symbol;Acc:19881]
CCBE1	Inhibitory_vs__non-inhibitory__all_non-confronted_300	-0.604167	0.218678	1	0.0259347	collagen and calcium binding EGF domains 1 [Source:HGNC Symbol;Acc:29426]
CD74	Inhibitory_vs__non-inhibitory__all_non-confronted_300	-1.47333	0.219284	1	0.148592	CD74 molecule, major histocompatibility complex, class II invariant chain [Source:HGNC Symbol;Acc:1697]
TTC12	Inhibitory_vs__non-inhibitory__all_non-confronted_300	0.953333	0.219686	1	0.00278941	tetratricopeptide repeat domain 12 [Source:HGNC Symbol;Acc:23700]
ACOT7	Inhibitory_vs__non-inhibitory__all_non-confronted_300	0.503333	0.221247	1	0.161376	acyl-CoA thioesterase 7 [Source:HGNC Symbol;Acc:24157]
FHOD3	Inhibitory_vs__non-inhibitory__all_non-confronted_300	-0.516667	0.222501	1	0.631009	formin homology 2 domain containing 3 [Source:HGNC Symbol;Acc:26178]
CYBA	Inhibitory_vs__non-inhibitory__all_non-confronted_300	-0.938333	0.222531	1	8.14733e-06	cytochrome b-245, alpha polypeptide [Source:HGNC Symbol;Acc:2577]
TTC39B	Inhibitory_vs__non-inhibitory__all_non-confronted_300	-0.5375	0.224191	1	4.76892e-05	tetratricopeptide repeat domain 39B [Source:HGNC Symbol;Acc:23704]
RSAD2	Inhibitory_vs__non-inhibitory__all_non-confronted_300	-1.86667	0.224903	1	0.570061	radical S-adenosyl methionine domain containing 2 [Source:HGNC Symbol;Acc:30908]
C3	Inhibitory_vs__non-inhibitory__all_non-confronted_300	-1.51667	0.224921	1	2.80637e-05	complement component 3 [Source:HGNC Symbol;Acc:1318]
MCM10	Inhibitory_vs__non-inhibitory__all_non-confronted_300	0.813333	0.225145	1	0.069766	minichromosome maintenance complex component 10 [Source:HGNC Symbol;Acc:18043]
QPRT	Inhibitory_vs__non-inhibitory__all_non-confronted_300	-1.06583	0.225984	1	0.0107413	quinolinate phosphoribosyltransferase [Source:HGNC Symbol;Acc:9755]
ANKRD20A5P	Inhibitory_vs__non-inhibitory__all_non-confronted_300	0.610833	0.226646	1		ankyrin repeat domain 20 family, member A5, pseudogene [Source:HGNC Symbol;Acc:33833]
SLC16A2	Inhibitory_vs__non-inhibitory__all_non-confronted_300	0.8575	0.227431	1	0.0848661	solute carrier family 16, member 2 (thyroid hormone transporter) [Source:HGNC Symbol;Acc:10923]
QPCT	Inhibitory_vs__non-inhibitory__all_non-confronted_300	-1.73417	0.227839	1	0.399239	glutaminyl-peptide cyclotransferase [Source:HGNC Symbol;Acc:9753]
FAM19A2	Inhibitory_vs__non-inhibitory__all_non-confronted_300	-0.975833	0.228054	1	0.50618	family with sequence similarity 19 (chemokine (C-C motif)-like), member A2 [Source:HGNC Symbol;Acc:21589]
APOD	Inhibitory_vs__non-inhibitory__all_non-confronted_300	-1.88167	0.22831	1	0.00341232	apolipoprotein D [Source:HGNC Symbol;Acc:612]
FAM107B	Inhibitory_vs__non-inhibitory__all_non-confronted_300	0.685	0.228428	1	0.738151	family with sequence similarity 107, member B [Source:HGNC Symbol;Acc:23726]
ESCO2	Inhibitory_vs__non-inhibitory__all_non-confronted_300	1.28167	0.22863	1	0.117519	establishment of sister chromatid cohesion N-acetyltransferase 2 [Source:HGNC Symbol;Acc:27230]
CHML	Inhibitory_vs__non-inhibitory__all_non-confronted_300	0.596667	0.229081	1	0.635206	choroideremia-like (Rab escort protein 2) [Source:HGNC Symbol;Acc:1941]
ADH1A	Inhibitory_vs__non-inhibitory__all_non-confronted_300	-0.503333	0.229295	1	0.887304	alcohol dehydrogenase 1A (class I), alpha polypeptide [Source:HGNC Symbol;Acc:249]
LRRC16A	Inhibitory_vs__non-inhibitory__all_non-confronted_300	0.51	0.229368	1	0.324307	leucine rich repeat containing 16A [Source:HGNC Symbol;Acc:21581]
FAM111B	Inhibitory_vs__non-inhibitory__all_non-confronted_300	1.23333	0.229407	1	0.192755	family with sequence similarity 111, member B [Source:HGNC Symbol;Acc:24200]
FMOD	Inhibitory_vs__non-inhibitory__all_non-confronted_300	-2.28167	0.23119	1	0.0313937	fibromodulin [Source:HGNC Symbol;Acc:3774]
PKIG	Inhibitory_vs__non-inhibitory__all_non-confronted_300	-0.526667	0.231194	1	0.0112887	protein kinase (cAMP-dependent, catalytic) inhibitor gamma [Source:HGNC Symbol;Acc:9019]
TMEM2	Inhibitory_vs__non-inhibitory__all_non-confronted_300	0.746667	0.231241	1	0.00218843	transmembrane protein 2 [Source:HGNC Symbol;Acc:11869]
DCHS1	Inhibitory_vs__non-inhibitory__all_non-confronted_300	-0.845	0.232336	1	0.0142715	dachsous cadherin-related 1 [Source:HGNC Symbol;Acc:13681]
CRABP2	Inhibitory_vs__non-inhibitory__all_non-confronted_300	-1.2375	0.232972	1	0.0131495	cellular retinoic acid binding protein 2 [Source:HGNC Symbol;Acc:2339]
HERC5	Inhibitory_vs__non-inhibitory__all_non-confronted_300	-1.11083	0.234559	1	0.785087	HECT and RLD domain containing E3 ubiquitin protein ligase 5 [Source:HGNC Symbol;Acc:24368]
MX1	Inhibitory_vs__non-inhibitory__all_non-confronted_300	-1.84417	0.235091	1	0.814327	myxovirus (influenza virus) resistance 1, interferon-inducible protein p78 (mouse) [Source:HGNC Symbol;Acc:7532]
CYP39A1	Inhibitory_vs__non-inhibitory__all_non-confronted_300	0.555	0.235135	1	0.0618707	cytochrome P450, family 39, subfamily A, polypeptide 1 [Source:HGNC Symbol;Acc:17449]
ALX1	Inhibitory_vs__non-inhibitory__all_non-confronted_300	-0.884167	0.235647	1	0.101261	ALX homeobox 1 [Source:HGNC Symbol;Acc:1494]
GPR133	Inhibitory_vs__non-inhibitory__all_non-confronted_300	-2.16583	0.236215	1	0.000943252	G protein-coupled receptor 133 [Source:HGNC Symbol;Acc:19893]
RHPN2	Inhibitory_vs__non-inhibitory__all_non-confronted_300	0.6775	0.237209	1	0.000559499	rhophilin, Rho GTPase binding protein 2 [Source:HGNC Symbol;Acc:19974]
CENPO	Inhibitory_vs__non-inhibitory__all_non-confronted_300	0.5625	0.23747	1	0.0510372	centromere protein O [Source:HGNC Symbol;Acc:28152]
C5orf46	Inhibitory_vs__non-inhibitory__all_non-confronted_300	1.255	0.237823	1	2.80567e-07	chromosome 5 open reading frame 46 [Source:HGNC Symbol;Acc:33768]
ZNF367	Inhibitory_vs__non-inhibitory__all_non-confronted_300	0.5425	0.238546	1	0.000288682	zinc finger protein 367 [Source:HGNC Symbol;Acc:18320]
SHANK2	Inhibitory_vs__non-inhibitory__all_non-confronted_300	0.51	0.239119	1	2.00367e-07	SH3 and multiple ankyrin repeat domains 2 [Source:HGNC Symbol;Acc:14295]
SHANK2	Inhibitory_vs__non-inhibitory__all_non-confronted_300	0.51	0.239119	1	2.00367e-07	Homo sapiens SH3 and multiple ankyrin repeat domains 2 (SHANK2), transcript variant 1, mRNA. [Source:RefSeq mRNA;Acc:NM_012309]
FSTL3	Inhibitory_vs__non-inhibitory__all_non-confronted_300	-0.5775	0.23942	1	6.26037e-07	follistatin-like 3 (secreted glycoprotein) [Source:HGNC Symbol;Acc:3973]
ENO1	Inhibitory_vs__non-inhibitory__all_non-confronted_300	0.581667	0.239628	1	0.198985	enolase 1, (alpha) [Source:HGNC Symbol;Acc:3350]
SFRP2	Inhibitory_vs__non-inhibitory__all_non-confronted_300	-2.58917	0.239712	1	2.76121e-05	secreted frizzled-related protein 2 [Source:HGNC Symbol;Acc:10777]
ERICH1	Inhibitory_vs__non-inhibitory__all_confronted_300	0.553333	0.00148976	0.988313	0.0235599	glutamate-rich 1 [Source:HGNC Symbol;Acc:27234]
RPL22L1	Inhibitory_vs__non-inhibitory__all_confronted_300	-0.873333	0.00293859	0.988313	1.59029e-05	ribosomal protein L22-like 1 [Source:HGNC Symbol;Acc:27610]
SERPINA1	Inhibitory_vs__non-inhibitory__all_confronted_300	-0.595833	0.00545058	0.988313	0.00266768	serpin peptidase inhibitor, clade A (alpha-1 antiproteinase, antitrypsin), member 1 [Source:HGNC Symbol;Acc:8941]
GLT8D2	Inhibitory_vs__non-inhibitory__all_confronted_300	-0.7625	0.00566348	0.988313	0.25697	glycosyltransferase 8 domain containing 2 [Source:HGNC Symbol;Acc:24890]
C7orf23	Inhibitory_vs__non-inhibitory__all_confronted_300	-0.918333	0.00588145	0.988313	0.0209577
SERPINI1	Inhibitory_vs__non-inhibitory__all_confronted_300	-0.8725	0.00733494	0.988313	0.077011	serpin peptidase inhibitor, clade I (neuroserpin), member 1 [Source:HGNC Symbol;Acc:8943]
CHST15	Inhibitory_vs__non-inhibitory__all_confronted_300	0.5875	0.00750715	0.988313	0.00298904	carbohydrate (N-acetylgalactosamine 4-sulfate 6-O) sulfotransferase 15 [Source:HGNC Symbol;Acc:18137]
RIN3	Inhibitory_vs__non-inhibitory__all_confronted_300	0.630833	0.00777213	0.988313	0.676271	Ras and Rab interactor 3 [Source:HGNC Symbol;Acc:18751]
EIF4E3	Inhibitory_vs__non-inhibitory__all_confronted_300	0.954167	0.00786115	0.988313	2.04435e-08	eukaryotic translation initiation factor 4E family member 3 [Source:HGNC Symbol;Acc:31837]
CDK1	Inhibitory_vs__non-inhibitory__all_confronted_300	-0.874167	0.00867661	0.988313	6.88504e-07	cyclin-dependent kinase 1 [Source:HGNC Symbol;Acc:1722]
AMN1	Inhibitory_vs__non-inhibitory__all_confronted_300	-0.745833	0.0104711	0.988313	0.0226196	antagonist of mitotic exit network 1 homolog (S. cerevisiae) [Source:HGNC Symbol;Acc:27281]
SAT1	Inhibitory_vs__non-inhibitory__all_confronted_300	-0.8075	0.0118157	0.988313	0.553746	spermidine/spermine N1-acetyltransferase 1 [Source:HGNC Symbol;Acc:10540]
SEC22A	Inhibitory_vs__non-inhibitory__all_confronted_300	-0.538333	0.0119427	0.988313	0.351588	SEC22 vesicle trafficking protein homolog A (S. cerevisiae) [Source:HGNC Symbol;Acc:20260]
RN5S513	Inhibitory_vs__non-inhibitory__all_confronted_300	0.531667	0.0124501	0.988313
LPIN1	Inhibitory_vs__non-inhibitory__all_confronted_300	0.529167	0.0130933	0.988313	0.487625	lipin 1 [Source:HGNC Symbol;Acc:13345]
DCSTAMP	Inhibitory_vs__non-inhibitory__all_confronted_300	-0.531667	0.0163735	0.988313		dendrocyte expressed seven transmembrane protein [Source:HGNC Symbol;Acc:18549]
GPN3	Inhibitory_vs__non-inhibitory__all_confronted_300	-1.02	0.0171789	0.988313	0.1882	GPN-loop GTPase 3 [Source:HGNC Symbol;Acc:30186]
CHN1	Inhibitory_vs__non-inhibitory__all_confronted_300	-0.77	0.017358	0.988313	0.531882	chimerin 1 [Source:HGNC Symbol;Acc:1943]
ZNF219	Inhibitory_vs__non-inhibitory__all_confronted_300	0.545833	0.0179207	0.988313	0.0782069	zinc finger protein 219 [Source:HGNC Symbol;Acc:13011]
INE1	Inhibitory_vs__non-inhibitory__all_confronted_300	0.6025	0.0179609	0.988313	0.116716	inactivation escape 1 (non-protein coding) [Source:HGNC Symbol;Acc:6060]
LSM6	Inhibitory_vs__non-inhibitory__all_confronted_300	-0.583333	0.0181022	0.988313	0.678833	LSM6 homolog, U6 small nuclear RNA associated (S. cerevisiae) [Source:HGNC Symbol;Acc:17017]
HLA-DMA	Inhibitory_vs__non-inhibitory__all_confronted_300	-0.559167	0.0184758	0.988313	0.559067	major histocompatibility complex, class II, DM alpha [Source:HGNC Symbol;Acc:4934]
RPL37P2	Inhibitory_vs__non-inhibitory__all_confronted_300	-0.6525	0.018779	0.988313		ribosomal protein L37 pseudogene 2 [Source:HGNC Symbol;Acc:17092]
HSPD1P1	Inhibitory_vs__non-inhibitory__all_confronted_300	-0.726667	0.0191365	0.988313		heat shock 60kDa protein 1 (chaperonin) pseudogene 1 [Source:HGNC Symbol;Acc:35133]
MRPL17	Inhibitory_vs__non-inhibitory__all_confronted_300	-0.809167	0.0197257	0.988313	0.0802687	mitochondrial ribosomal protein L17 [Source:HGNC Symbol;Acc:14053]
IFITM1	Inhibitory_vs__non-inhibitory__all_confronted_300	-1.54333	0.0207694	0.988313	0.0465167	interferon induced transmembrane protein 1 [Source:HGNC Symbol;Acc:5412]
FAM96A	Inhibitory_vs__non-inhibitory__all_confronted_300	-1.0625	0.0208947	0.988313	0.342236	family with sequence similarity 96, member A [Source:HGNC Symbol;Acc:26235]
HLA-DMA	Inhibitory_vs__non-inhibitory__all_confronted_300	-0.556667	0.0215338	0.988313	0.559067	major histocompatibility complex, class II, DM alpha [Source:HGNC Symbol;Acc:4934]
HLA-DMA	Inhibitory_vs__non-inhibitory__all_confronted_300	-0.556667	0.0215338	0.988313	0.559067	major histocompatibility complex, class II, DM alpha [Source:HGNC Symbol;Acc:4934]
KDELR3	Inhibitory_vs__non-inhibitory__all_confronted_300	-0.795833	0.0226784	0.988313	1.92567e-08	KDEL (Lys-Asp-Glu-Leu) endoplasmic reticulum protein retention receptor 3 [Source:HGNC Symbol;Acc:6306]
ZNF649	Inhibitory_vs__non-inhibitory__all_confronted_300	-0.620833	0.0227958	0.988313	2.33177e-07	zinc finger protein 649 [Source:HGNC Symbol;Acc:25741]
HBXIP	Inhibitory_vs__non-inhibitory__all_confronted_300	-0.8725	0.0231422	0.988313	0.148599
OR2L13	Inhibitory_vs__non-inhibitory__all_confronted_300	-0.6075	0.0236564	0.988313	0.0102459	olfactory receptor, family 2, subfamily L, member 13 [Source:HGNC Symbol;Acc:19578]
LOC100131581	Inhibitory_vs__non-inhibitory__all_confronted_300	0.8825	0.0239013	0.988313
ICAM1	Inhibitory_vs__non-inhibitory__all_confronted_300	-0.838333	0.0240304	0.988313	0.00101264	intercellular adhesion molecule 1 [Source:HGNC Symbol;Acc:5344]
KGFLP1	Inhibitory_vs__non-inhibitory__all_confronted_300	-0.56	0.0240442	0.988313	0.237246
SDHD	Inhibitory_vs__non-inhibitory__all_confronted_300	-0.6625	0.0241456	0.988313	0.067341	succinate dehydrogenase complex, subunit D, integral membrane protein [Source:HGNC Symbol;Acc:10683]
SDHD	Inhibitory_vs__non-inhibitory__all_confronted_300	-0.6625	0.0241456	0.988313	0.067341	Uncharacterized protein [Source:UniProtKB/TrEMBL;Acc:H3BRW5]
EEF1E1	Inhibitory_vs__non-inhibitory__all_confronted_300	-1.0325	0.0243386	0.988313	0.452611	eukaryotic translation elongation factor 1 epsilon 1 [Source:HGNC Symbol;Acc:3212]
C1QTNF1	Inhibitory_vs__non-inhibitory__all_confronted_300	-0.644167	0.0254156	0.988313	1.71035e-05	C1q and tumor necrosis factor related protein 1 [Source:HGNC Symbol;Acc:14324]
KLF8	Inhibitory_vs__non-inhibitory__all_confronted_300	0.97	0.0262137	0.988313	0.24414	Kruppel-like factor 8 [Source:HGNC Symbol;Acc:6351]
RGS4	Inhibitory_vs__non-inhibitory__all_confronted_300	-0.73	0.0274396	0.988313	0.0576005	regulator of G-protein signaling 4 [Source:HGNC Symbol;Acc:10000]
MRPS34	Inhibitory_vs__non-inhibitory__all_confronted_300	-0.566667	0.0278227	0.988313	0.145711	mitochondrial ribosomal protein S34 [Source:HGNC Symbol;Acc:16618]
LSAMP	Inhibitory_vs__non-inhibitory__all_confronted_300	-1.95333	0.0278911	0.988313	0.0141396	limbic system-associated membrane protein [Source:HGNC Symbol;Acc:6705]
EAPP	Inhibitory_vs__non-inhibitory__all_confronted_300	-0.54	0.0284826	0.988313	0.00015888	E2F-associated phosphoprotein [Source:HGNC Symbol;Acc:19312]
ZNF257	Inhibitory_vs__non-inhibitory__all_confronted_300	-0.644167	0.0288653	0.988313	0.535955	zinc finger protein 257 [Source:HGNC Symbol;Acc:13498]
ERBB3	Inhibitory_vs__non-inhibitory__all_confronted_300	0.524167	0.0290481	0.988313	0.014093	v-erb-b2 avian erythroblastic leukemia viral oncogene homolog 3 [Source:HGNC Symbol;Acc:3431]
PSMD10	Inhibitory_vs__non-inhibitory__all_confronted_300	-0.6175	0.029093	0.988313	0.448476	proteasome (prosome, macropain) 26S subunit, non-ATPase, 10 [Source:HGNC Symbol;Acc:9555]
SLC16A5	Inhibitory_vs__non-inhibitory__all_confronted_300	0.6075	0.0295974	0.988313	0.75431	solute carrier family 16 (monocarboxylate transporter), member 5 [Source:HGNC Symbol;Acc:10926]
DHPS	Inhibitory_vs__non-inhibitory__all_confronted_300	-0.595833	0.0297667	0.988313	0.326117	deoxyhypusine synthase [Source:HGNC Symbol;Acc:2869]
RPL37A	Inhibitory_vs__non-inhibitory__all_confronted_300	-0.505833	0.0300691	0.988313	0.0322658	ribosomal protein L37a [Source:HGNC Symbol;Acc:10348]
PIEZO1	Inhibitory_vs__non-inhibitory__all_confronted_300	0.540833	0.0304292	0.988313		piezo-type mechanosensitive ion channel component 1 [Source:HGNC Symbol;Acc:28993]
LOC100132005	Inhibitory_vs__non-inhibitory__all_confronted_300	0.5125	0.0309162	0.988313
SCG2	Inhibitory_vs__non-inhibitory__all_confronted_300	-0.91	0.031617	0.988313	0.0035468	secretogranin II [Source:HGNC Symbol;Acc:10575]
NCOA2	Inhibitory_vs__non-inhibitory__all_confronted_300	0.54	0.0320734	0.988313	0.117605	nuclear receptor coactivator 2 [Source:HGNC Symbol;Acc:7669]
C19orf10	Inhibitory_vs__non-inhibitory__all_confronted_300	-0.511667	0.0322884	0.988313	5.57648e-05	chromosome 19 open reading frame 10 [Source:HGNC Symbol;Acc:16948]
STEAP1B	Inhibitory_vs__non-inhibitory__all_confronted_300	-1.14667	0.0328054	0.988313		STEAP family member 1B [Source:HGNC Symbol;Acc:41907]
ZNRD1	Inhibitory_vs__non-inhibitory__all_confronted_300	-0.895833	0.0331794	0.988313	0.0118463	zinc ribbon domain containing 1 [Source:HGNC Symbol;Acc:13182]
TRPM7	Inhibitory_vs__non-inhibitory__all_confronted_300	0.500833	0.0335438	0.988313	0.379419	transient receptor potential cation channel, subfamily M, member 7 [Source:HGNC Symbol;Acc:17994]
SSSCA1	Inhibitory_vs__non-inhibitory__all_confronted_300	-0.774167	0.0338938	0.988313	0.0278702	Sjogren syndrome/scleroderma autoantigen 1 [Source:HGNC Symbol;Acc:11328]
GCA	Inhibitory_vs__non-inhibitory__all_confronted_300	-0.98	0.0345601	0.988313	0.0136743	grancalcin, EF-hand calcium binding protein [Source:HGNC Symbol;Acc:15990]
C8orf59	Inhibitory_vs__non-inhibitory__all_confronted_300	-0.5925	0.0347635	0.988313	0.0100049	chromosome 8 open reading frame 59 [Source:HGNC Symbol;Acc:32235]
PPA2	Inhibitory_vs__non-inhibitory__all_confronted_300	-0.5925	0.0355035	0.988313	0.917183	pyrophosphatase (inorganic) 2 [Source:HGNC Symbol;Acc:28883]
EIF2B2	Inhibitory_vs__non-inhibitory__all_confronted_300	-0.53	0.0358186	0.988313	0.193326	eukaryotic translation initiation factor 2B, subunit 2 beta, 39kDa [Source:HGNC Symbol;Acc:3258]
ICAM3	Inhibitory_vs__non-inhibitory__all_confronted_300	-0.723333	0.035882	0.988313	0.0558906	intercellular adhesion molecule 3 [Source:HGNC Symbol;Acc:5346]
RPP30	Inhibitory_vs__non-inhibitory__all_confronted_300	-0.544167	0.0361799	0.988313	0.0443266	ribonuclease P/MRP 30kDa subunit [Source:HGNC Symbol;Acc:17688]
KIDINS220	Inhibitory_vs__non-inhibitory__all_confronted_300	0.558333	0.0364071	0.988313	0.00549534	kinase D-interacting substrate, 220kDa [Source:HGNC Symbol;Acc:29508]
MGST1	Inhibitory_vs__non-inhibitory__all_confronted_300	-0.583333	0.0364217	0.988313	0.855299	microsomal glutathione S-transferase 1 [Source:HGNC Symbol;Acc:7061]
CTBS	Inhibitory_vs__non-inhibitory__all_confronted_300	-0.619167	0.0369496	0.988313	0.00490622	chitobiase, di-N-acetyl- [Source:HGNC Symbol;Acc:2496]
C14orf142	Inhibitory_vs__non-inhibitory__all_confronted_300	-0.978333	0.0371878	0.988313	0.455369	chromosome 14 open reading frame 142 [Source:HGNC Symbol;Acc:20356]
CALCOCO1	Inhibitory_vs__non-inhibitory__all_confronted_300	0.56	0.0373253	0.988313	0.0984135	calcium binding and coiled-coil domain 1 [Source:HGNC Symbol;Acc:29306]
C6orf225	Inhibitory_vs__non-inhibitory__all_confronted_300	-0.906667	0.0385482	0.988313	0.249743
ISOC2	Inhibitory_vs__non-inhibitory__all_confronted_300	-0.5575	0.038636	0.988313	0.69207	isochorismatase domain containing 2 [Source:HGNC Symbol;Acc:26278]
TRAF5	Inhibitory_vs__non-inhibitory__all_confronted_300	0.5575	0.0388215	0.988313	0.00296349	TNF receptor-associated factor 5 [Source:HGNC Symbol;Acc:12035]
OSBPL8	Inhibitory_vs__non-inhibitory__all_confronted_300	0.576667	0.0392228	0.988313	0.41702	oxysterol binding protein-like 8 [Source:HGNC Symbol;Acc:16396]
ZFAND1	Inhibitory_vs__non-inhibitory__all_confronted_300	-0.821667	0.0398084	0.988313	0.0078025	zinc finger, AN1-type domain 1 [Source:HGNC Symbol;Acc:25858]
MTMR3	Inhibitory_vs__non-inhibitory__all_confronted_300	0.503333	0.0409813	0.988313	0.370896	myotubularin related protein 3 [Source:HGNC Symbol;Acc:7451]
MT1F	Inhibitory_vs__non-inhibitory__all_confronted_300	-0.715833	0.0416244	0.988313	0.0121033	metallothionein 1F [Source:HGNC Symbol;Acc:7398]
CWC15	Inhibitory_vs__non-inhibitory__all_confronted_300	-0.59	0.042062	0.988313	0.358799	CWC15 spliceosome-associated protein homolog (S. cerevisiae) [Source:HGNC Symbol;Acc:26939]
RPL14	Inhibitory_vs__non-inhibitory__all_confronted_300	-0.530833	0.0424148	0.988313	0.00440489	ribosomal protein L14 [Source:HGNC Symbol;Acc:10305]
CSRNP3	Inhibitory_vs__non-inhibitory__all_confronted_300	0.535833	0.0431022	0.988313	0.0060166	cysteine-serine-rich nuclear protein 3 [Source:HGNC Symbol;Acc:30729]
KLHDC2	Inhibitory_vs__non-inhibitory__all_confronted_300	-0.631667	0.0435543	0.988313	0.000688607	kelch domain containing 2 [Source:HGNC Symbol;Acc:20231]
GLA	Inhibitory_vs__non-inhibitory__all_confronted_300	-0.84	0.0438654	0.988313	0.00326449	galactosidase, alpha [Source:HGNC Symbol;Acc:4296]
MRPL2	Inhibitory_vs__non-inhibitory__all_confronted_300	-0.780833	0.0445877	0.988313	0.497172	mitochondrial ribosomal protein L2 [Source:HGNC Symbol;Acc:14056]
TRNAP26P	Inhibitory_vs__non-inhibitory__all_confronted_300	0.538333	0.0448222	0.988313
H3F3AP6	Inhibitory_vs__non-inhibitory__all_confronted_300	-0.718333	0.0458577	0.988313		H3 histone, family 3A, pseudogene 6 [Source:HGNC Symbol;Acc:42982]
CCNB1IP1	Inhibitory_vs__non-inhibitory__all_confronted_300	-0.551667	0.0459927	0.988313	1.48008e-05	cyclin B1 interacting protein 1, E3 ubiquitin protein ligase [Source:HGNC Symbol;Acc:19437]
PLA2G10	Inhibitory_vs__non-inhibitory__all_confronted_300	0.6425	0.0468686	0.988313	0.143639	phospholipase A2, group X [Source:HGNC Symbol;Acc:9029]
ANAPC5	Inhibitory_vs__non-inhibitory__all_confronted_300	-0.644167	0.0474142	0.988313	2.89119e-05	anaphase promoting complex subunit 5 [Source:HGNC Symbol;Acc:15713]
NME3	Inhibitory_vs__non-inhibitory__all_confronted_300	-0.606667	0.0478596	0.988313	0.0985211	NME/NM23 nucleoside diphosphate kinase 3 [Source:HGNC Symbol;Acc:7851]
ZNF335	Inhibitory_vs__non-inhibitory__all_confronted_300	0.518333	0.0480945	0.988313	0.0046476	zinc finger protein 335 [Source:HGNC Symbol;Acc:15807]
IL1RAPL1	Inhibitory_vs__non-inhibitory__all_confronted_300	-0.908333	0.0481196	0.988313	0.709806	interleukin 1 receptor accessory protein-like 1 [Source:HGNC Symbol;Acc:5996]
MANF	Inhibitory_vs__non-inhibitory__all_confronted_300	-0.531667	0.0492143	0.988313	0.00225564	mesencephalic astrocyte-derived neurotrophic factor [Source:HGNC Symbol;Acc:15461]
TWIST1	Inhibitory_vs__non-inhibitory__all_confronted_300	-0.976667	0.0494171	0.988313	0.000396237	twist basic helix-loop-helix transcription factor 1 [Source:HGNC Symbol;Acc:12428]
POLR2H	Inhibitory_vs__non-inhibitory__all_confronted_300	-0.714167	0.0494759	0.988313	0.000545195	polymerase (RNA) II (DNA directed) polypeptide H [Source:HGNC Symbol;Acc:9195]
PSMA6	Inhibitory_vs__non-inhibitory__all_confronted_300	-1.13833	0.0497085	0.988313	0.280513	proteasome (prosome, macropain) subunit, alpha type, 6 [Source:HGNC Symbol;Acc:9535]
ANAPC13	Inhibitory_vs__non-inhibitory__all_confronted_300	-0.788333	0.0500413	0.988313	0.57272	anaphase promoting complex subunit 13 [Source:HGNC Symbol;Acc:24540]
RIMS2	Inhibitory_vs__non-inhibitory__all_confronted_300	-0.598333	0.0503668	0.988313	0.00768306	regulating synaptic membrane exocytosis 2 [Source:HGNC Symbol;Acc:17283]
NPM2	Inhibitory_vs__non-inhibitory__all_confronted_300	0.566667	0.0504753	0.988313	0.980481	nucleophosmin/nucleoplasmin 2 [Source:HGNC Symbol;Acc:7930]
C14orf119	Inhibitory_vs__non-inhibitory__all_confronted_300	-0.684167	0.0505869	0.988313	0.052268	chromosome 14 open reading frame 119 [Source:HGNC Symbol;Acc:20270]
RRS1	Inhibitory_vs__non-inhibitory__all_confronted_300	-0.786667	0.0511415	0.988313	0.0140544	RRS1 ribosome biogenesis regulator homolog (S. cerevisiae) [Source:HGNC Symbol;Acc:17083]
RIOK2	Inhibitory_vs__non-inhibitory__all_confronted_300	-0.728333	0.0513247	0.988313	0.0456548	RIO kinase 2 [Source:HGNC Symbol;Acc:18999]
RHPN2	Inhibitory_vs__non-inhibitory__all_confronted_300	0.541667	0.0514739	0.988313	0.000559499	rhophilin, Rho GTPase binding protein 2 [Source:HGNC Symbol;Acc:19974]
CPQ	Inhibitory_vs__non-inhibitory__all_confronted_300	-0.674167	0.0516153	0.988313		carboxypeptidase Q [Source:HGNC Symbol;Acc:16910]
PDZD11	Inhibitory_vs__non-inhibitory__all_confronted_300	-0.703333	0.0516314	0.988313	0.0126279	PDZ domain containing 11 [Source:HGNC Symbol;Acc:28034]
MLX	Inhibitory_vs__non-inhibitory__all_confronted_300	-0.531667	0.0516843	0.988313	0.0443965	MLX, MAX dimerization protein [Source:HGNC Symbol;Acc:11645]
TULP4	Inhibitory_vs__non-inhibitory__all_confronted_300	0.5175	0.0517753	0.988313	0.00189945	tubby like protein 4 [Source:HGNC Symbol;Acc:15530]
MCTS1	Inhibitory_vs__non-inhibitory__all_confronted_300	-0.621667	0.0518803	0.988313	8.16945e-07	malignant T cell amplified sequence 1 [Source:HGNC Symbol;Acc:23357]
IFT57	Inhibitory_vs__non-inhibitory__all_confronted_300	-0.520833	0.0518811	0.988313	0.0139576	intraflagellar transport 57 homolog (Chlamydomonas) [Source:HGNC Symbol;Acc:17367]
MIR181B2	Inhibitory_vs__non-inhibitory__all_confronted_300	1.25583	0.0519867	0.988313		microRNA 181b-2 [Source:HGNC Symbol;Acc:31551]
ZNF319	Inhibitory_vs__non-inhibitory__all_confronted_300	0.615	0.0525971	0.988313	0.335973	zinc finger protein 319 [Source:HGNC Symbol;Acc:13644]
SEC13	Inhibitory_vs__non-inhibitory__all_confronted_300	-0.623333	0.0535225	0.988313	0.0102664	SEC13 homolog (S. cerevisiae) [Source:HGNC Symbol;Acc:10697]
NUDT2	Inhibitory_vs__non-inhibitory__all_confronted_300	-0.670833	0.0535696	0.988313	0.354045	nudix (nucleoside diphosphate linked moiety X)-type motif 2 [Source:HGNC Symbol;Acc:8049]
DENND1B	Inhibitory_vs__non-inhibitory__all_confronted_300	0.584167	0.0541592	0.988313	0.944067	DENN/MADD domain containing 1B [Source:HGNC Symbol;Acc:28404]
LPGAT1	Inhibitory_vs__non-inhibitory__all_confronted_300	0.519167	0.0542411	0.988313	0.125307	lysophosphatidylglycerol acyltransferase 1 [Source:HGNC Symbol;Acc:28985]
SELK	Inhibitory_vs__non-inhibitory__all_confronted_300	-0.989167	0.0544818	0.988313	0.157004	Selenoprotein K [Source:UniProtKB/Swiss-Prot;Acc:Q9Y6D0]
FLVCR1-AS1	Inhibitory_vs__non-inhibitory__all_confronted_300	-0.638333	0.0547513	0.988313		FLVCR1 antisense RNA 1 (head to head) [Source:HGNC Symbol;Acc:39077]
RN5S283	Inhibitory_vs__non-inhibitory__all_confronted_300	0.508333	0.0547689	0.988313
DIMT1	Inhibitory_vs__non-inhibitory__all_confronted_300	-0.62	0.0547783	0.988313		DIM1 dimethyladenosine transferase 1 homolog (S. cerevisiae) [Source:HGNC Symbol;Acc:30217]
UTRN	Inhibitory_vs__non-inhibitory__all_confronted_300	0.568333	0.0550907	0.988313	0.0455619	utrophin [Source:HGNC Symbol;Acc:12635]
C1QTNF9	Inhibitory_vs__non-inhibitory__all_confronted_300	0.683333	0.0551522	0.988313	0.0103678	C1q and tumor necrosis factor related protein 9 [Source:HGNC Symbol;Acc:28732]
PER3	Inhibitory_vs__non-inhibitory__all_confronted_300	1.15	0.0555056	0.988313	0.150808	period circadian clock 3 [Source:HGNC Symbol;Acc:8847]
H3F3AP4	Inhibitory_vs__non-inhibitory__all_confronted_300	-0.616667	0.0555364	0.988313		H3 histone, family 3A, pseudogene 4 [Source:HGNC Symbol;Acc:42980]
CYP2U1	Inhibitory_vs__non-inhibitory__all_confronted_300	0.54	0.0561786	0.988313	0.623001	cytochrome P450, family 2, subfamily U, polypeptide 1 [Source:HGNC Symbol;Acc:20582]
RPS26	Inhibitory_vs__non-inhibitory__all_confronted_300	-0.774167	0.0562566	0.988313	0.493125	ribosomal protein S26 [Source:HGNC Symbol;Acc:10414]
ZNRF2P1	Inhibitory_vs__non-inhibitory__all_confronted_300	0.5275	0.0566486	0.988313		zinc and ring finger 2 pseudogene 1 [Source:HGNC Symbol;Acc:42792]
KCNJ15	Inhibitory_vs__non-inhibitory__all_confronted_300	-0.9225	0.0570362	0.988313	4.66429e-08	potassium inwardly-rectifying channel, subfamily J, member 15 [Source:HGNC Symbol;Acc:6261]
LRRC37B	Inhibitory_vs__non-inhibitory__all_confronted_300	0.5625	0.0570589	0.988313	0.958789	leucine rich repeat containing 37B [Source:HGNC Symbol;Acc:29070]
FAM25C	Inhibitory_vs__non-inhibitory__all_confronted_300	0.590833	0.0576314	0.988313		family with sequence similarity 25, member C [Source:HGNC Symbol;Acc:23586]
FAM25C	Inhibitory_vs__non-inhibitory__all_confronted_300	0.590833	0.0576314	0.988313		family with sequence similarity 25, member C [Source:HGNC Symbol;Acc:23586]
FAM25C	Inhibitory_vs__non-inhibitory__all_confronted_300	0.590833	0.0576314	0.988313		family with sequence similarity 25, member C [Source:HGNC Symbol;Acc:23586]
BET1	Inhibitory_vs__non-inhibitory__all_confronted_300	-0.9075	0.0579999	0.988313	0.000455747	Bet1 golgi vesicular membrane trafficking protein [Source:HGNC Symbol;Acc:14562]
ADK	Inhibitory_vs__non-inhibitory__all_confronted_300	-0.665	0.0581318	0.988313	0.190214	adenosine kinase [Source:HGNC Symbol;Acc:257]
H3F3AP4	Inhibitory_vs__non-inhibitory__all_confronted_300	-0.598333	0.0581665	0.988313		H3 histone, family 3A, pseudogene 4 [Source:HGNC Symbol;Acc:42980]
SERPINF1	Inhibitory_vs__non-inhibitory__all_confronted_300	-1.56333	0.058674	0.988313	0.000130386	serpin peptidase inhibitor, clade F (alpha-2 antiplasmin, pigment epithelium derived factor), member 1 [Source:HGNC Symbol;Acc:8824]
RALGDS	Inhibitory_vs__non-inhibitory__all_confronted_300	0.5875	0.0592837	0.988313	0.535074	ral guanine nucleotide dissociation stimulator [Source:HGNC Symbol;Acc:9842]
GTF2B	Inhibitory_vs__non-inhibitory__all_confronted_300	-0.615833	0.0594177	0.988313	0.0317423	general transcription factor IIB [Source:HGNC Symbol;Acc:4648]
COA1	Inhibitory_vs__non-inhibitory__all_confronted_300	-0.594167	0.0594995	0.988313		cytochrome c oxidase assembly factor 1 homolog (S. cerevisiae) [Source:HGNC Symbol;Acc:21868]
MIR24-2	Inhibitory_vs__non-inhibitory__all_confronted_300	0.950833	0.0595428	0.988313		microRNA 24-2 [Source:HGNC Symbol;Acc:31608]
ZNF622	Inhibitory_vs__non-inhibitory__all_confronted_300	-0.549167	0.0602279	0.988313	0.0707823	zinc finger protein 622 [Source:HGNC Symbol;Acc:30958]
SFT2D1	Inhibitory_vs__non-inhibitory__all_confronted_300	-0.7325	0.0603656	0.988313	0.265028	SFT2 domain containing 1 [Source:HGNC Symbol;Acc:21102]
TGFBRAP1	Inhibitory_vs__non-inhibitory__all_confronted_300	0.538333	0.0603737	0.988313	0.130794	transforming growth factor, beta receptor associated protein 1 [Source:HGNC Symbol;Acc:16836]
SOCS2	Inhibitory_vs__non-inhibitory__all_confronted_300	-0.745	0.0608209	0.988313	0.00659115	suppressor of cytokine signaling 2 [Source:HGNC Symbol;Acc:19382]
OSTC	Inhibitory_vs__non-inhibitory__all_confronted_300	-0.668333	0.0608894	0.988313	0.00520157	oligosaccharyltransferase complex subunit (non-catalytic) [Source:HGNC Symbol;Acc:24448]
SNRPD3	Inhibitory_vs__non-inhibitory__all_confronted_300	-0.558333	0.0609262	0.988313	0.186568	small nuclear ribonucleoprotein D3 polypeptide 18kDa [Source:HGNC Symbol;Acc:11160]
SUMO2	Inhibitory_vs__non-inhibitory__all_confronted_300	-0.601667	0.0610223	0.988313	0.106648	small ubiquitin-like modifier 2 [Source:HGNC Symbol;Acc:11125]
C3orf18	Inhibitory_vs__non-inhibitory__all_confronted_300	0.521667	0.061531	0.988313	0.111861	chromosome 3 open reading frame 18 [Source:HGNC Symbol;Acc:24837]
TAF1A	Inhibitory_vs__non-inhibitory__all_confronted_300	-0.710833	0.0618434	0.988313	0.423699	TATA box binding protein (TBP)-associated factor, RNA polymerase I, A, 48kDa [Source:HGNC Symbol;Acc:11532]
RPSAP52	Inhibitory_vs__non-inhibitory__all_confronted_300	-0.670833	0.0618765	0.988313	0.000158693	ribosomal protein SA pseudogene 52 [Source:HGNC Symbol;Acc:35752]
ARPC3	Inhibitory_vs__non-inhibitory__all_confronted_300	-0.593333	0.0621778	0.988313	0.000233244	actin related protein 2/3 complex, subunit 3, 21kDa [Source:HGNC Symbol;Acc:706]
ZNF593	Inhibitory_vs__non-inhibitory__all_confronted_300	-0.7575	0.0621987	0.988313	0.358734	zinc finger protein 593 [Source:HGNC Symbol;Acc:30943]
GGCT	Inhibitory_vs__non-inhibitory__all_confronted_300	-0.703333	0.0623089	0.988313	0.00189945	gamma-glutamylcyclotransferase [Source:HGNC Symbol;Acc:21705]
RARS	Inhibitory_vs__non-inhibitory__all_confronted_300	-0.5175	0.0627119	0.988313	0.181924	arginyl-tRNA synthetase [Source:HGNC Symbol;Acc:9870]
CHCHD1	Inhibitory_vs__non-inhibitory__all_confronted_300	-1.10417	0.063491	0.988313	0.527184	coiled-coil-helix-coiled-coil-helix domain containing 1 [Source:HGNC Symbol;Acc:23518]
DAAM1	Inhibitory_vs__non-inhibitory__all_confronted_300	-0.505833	0.0645512	0.988313	0.0106812	dishevelled associated activator of morphogenesis 1 [Source:HGNC Symbol;Acc:18142]
IFI44L	Inhibitory_vs__non-inhibitory__all_confronted_300	-1.25	0.0645761	0.988313	0.829482	interferon-induced protein 44-like [Source:HGNC Symbol;Acc:17817]
OXTR	Inhibitory_vs__non-inhibitory__all_confronted_300	1.39	0.0646414	0.988313	0.00594234	oxytocin receptor [Source:HGNC Symbol;Acc:8529]
PDIA5	Inhibitory_vs__non-inhibitory__all_confronted_300	-0.735833	0.0647131	0.988313	0.0648627	protein disulfide isomerase family A, member 5 [Source:HGNC Symbol;Acc:24811]
PTRH2	Inhibitory_vs__non-inhibitory__all_confronted_300	-0.759167	0.0649417	0.988313	0.123052	peptidyl-tRNA hydrolase 2 [Source:HGNC Symbol;Acc:24265]
HIST1H2AJ	Inhibitory_vs__non-inhibitory__all_confronted_300	0.550833	0.0654809	0.988313	0.607661	histone cluster 1, H2aj [Source:HGNC Symbol;Acc:4727]
TXNL4A	Inhibitory_vs__non-inhibitory__all_confronted_300	-1.03833	0.0656631	0.988313	0.0051062	thioredoxin-like 4A [Source:HGNC Symbol;Acc:30551]
ENY2	Inhibitory_vs__non-inhibitory__all_confronted_300	-0.679167	0.0662571	0.988313	0.0349636	enhancer of yellow 2 homolog (Drosophila) [Source:HGNC Symbol;Acc:24449]
ZKSCAN3	Inhibitory_vs__non-inhibitory__all_confronted_300	0.694167	0.0665125	0.988313	0.127797	zinc finger with KRAB and SCAN domains 3 [Source:HGNC Symbol;Acc:13853]
PRDX4	Inhibitory_vs__non-inhibitory__all_confronted_300	-0.765	0.0667384	0.988313	0.371407	peroxiredoxin 4 [Source:HGNC Symbol;Acc:17169]
WDTC1	Inhibitory_vs__non-inhibitory__all_confronted_300	0.560833	0.0669245	0.988313	0.140834	WD and tetratricopeptide repeats 1 [Source:HGNC Symbol;Acc:29175]
PKIB	Inhibitory_vs__non-inhibitory__all_confronted_300	-0.719167	0.0672541	0.988313	0.280621	protein kinase (cAMP-dependent, catalytic) inhibitor beta [Source:HGNC Symbol;Acc:9018]
POP4	Inhibitory_vs__non-inhibitory__all_confronted_300	-0.605833	0.0674214	0.988313	0.37666	processing of precursor 4, ribonuclease P/MRP subunit (S. cerevisiae) [Source:HGNC Symbol;Acc:30081]
YIF1A	Inhibitory_vs__non-inhibitory__all_confronted_300	-0.5425	0.0682624	0.988313	0.178541	Yip1 interacting factor homolog A (S. cerevisiae) [Source:HGNC Symbol;Acc:16688]
ZNRD1	Inhibitory_vs__non-inhibitory__all_confronted_300	-1.13083	0.0683187	0.988313	0.0118463	zinc ribbon domain containing 1 [Source:HGNC Symbol;Acc:13182]
C3orf26	Inhibitory_vs__non-inhibitory__all_confronted_300	-0.891667	0.0685217	0.988313	0.291037
PCYT2	Inhibitory_vs__non-inhibitory__all_confronted_300	0.555	0.0686899	0.988313	0.427484	phosphate cytidylyltransferase 2, ethanolamine [Source:HGNC Symbol;Acc:8756]
AMOTL2	Inhibitory_vs__non-inhibitory__all_confronted_300	0.6675	0.0689314	0.988313	0.38406	angiomotin like 2 [Source:HGNC Symbol;Acc:17812]
LUM	Inhibitory_vs__non-inhibitory__all_confronted_300	-0.565	0.0691252	0.988313	0.189815	lumican [Source:HGNC Symbol;Acc:6724]
POPDC3	Inhibitory_vs__non-inhibitory__all_confronted_300	-0.8375	0.0694359	0.988313	1.21648e-05	popeye domain containing 3 [Source:HGNC Symbol;Acc:17649]
TMEM206	Inhibitory_vs__non-inhibitory__all_confronted_300	-0.879167	0.0695286	0.988313	0.240471	transmembrane protein 206 [Source:HGNC Symbol;Acc:25593]
RPS26	Inhibitory_vs__non-inhibitory__all_confronted_300	-0.7025	0.0697277	0.988313	0.493125	ribosomal protein S26 [Source:HGNC Symbol;Acc:10414]
RCN2	Inhibitory_vs__non-inhibitory__all_confronted_300	-0.7025	0.0699031	0.988313	0.544628	reticulocalbin 2, EF-hand calcium binding domain [Source:HGNC Symbol;Acc:9935]
ARV1	Inhibitory_vs__non-inhibitory__all_confronted_300	-0.536667	0.0700301	0.988313	0.508085	ARV1 homolog (S. cerevisiae) [Source:HGNC Symbol;Acc:29561]
RPS26	Inhibitory_vs__non-inhibitory__all_confronted_300	-0.64	0.0700626	0.988313	0.493125	ribosomal protein S26 [Source:HGNC Symbol;Acc:10414]
ENDOD1	Inhibitory_vs__non-inhibitory__all_confronted_300	-1.05417	0.0701367	0.988313	0.00327713	endonuclease domain containing 1 [Source:HGNC Symbol;Acc:29129]
RPF1	Inhibitory_vs__non-inhibitory__all_confronted_300	-0.525833	0.0702477	0.988313	0.020599	ribosome production factor 1 homolog (S. cerevisiae) [Source:HGNC Symbol;Acc:30350]
EIF1B	Inhibitory_vs__non-inhibitory__all_confronted_300	-0.7125	0.0702737	0.988313	0.0372999	eukaryotic translation initiation factor 1B [Source:HGNC Symbol;Acc:30792]
ZC3H4	Inhibitory_vs__non-inhibitory__all_confronted_300	0.511667	0.0703784	0.988313	0.0541392	zinc finger CCCH-type containing 4 [Source:HGNC Symbol;Acc:17808]
KGFLP2	Inhibitory_vs__non-inhibitory__all_confronted_300	-0.509167	0.0704583	0.988313	0.019056
PPA1	Inhibitory_vs__non-inhibitory__all_confronted_300	-0.820833	0.0707297	0.988313	0.0458096	pyrophosphatase (inorganic) 1 [Source:HGNC Symbol;Acc:9226]
DPH2	Inhibitory_vs__non-inhibitory__all_confronted_300	-0.630833	0.0710682	0.988313	0.374404	DPH2 homolog (S. cerevisiae) [Source:HGNC Symbol;Acc:3004]
NXPH3	Inhibitory_vs__non-inhibitory__all_confronted_300	0.605	0.0713651	0.988313	0.586847	neurexophilin 3 [Source:HGNC Symbol;Acc:8077]
PPP2R3C	Inhibitory_vs__non-inhibitory__all_confronted_300	-0.558333	0.0716488	0.988313	0.270484	protein phosphatase 2, regulatory subunit B'', gamma [Source:HGNC Symbol;Acc:17485]
E2F5	Inhibitory_vs__non-inhibitory__all_confronted_300	-0.583333	0.071792	0.988313	0.59984	E2F transcription factor 5, p130-binding [Source:HGNC Symbol;Acc:3119]
C9orf172	Inhibitory_vs__non-inhibitory__all_confronted_300	0.539167	0.0718822	0.988313	0.0084355	chromosome 9 open reading frame 172 [Source:HGNC Symbol;Acc:37284]
SLC4A3	Inhibitory_vs__non-inhibitory__all_confronted_300	0.776667	0.0719131	0.988313	1.84357e-08	solute carrier family 4 (anion exchanger), member 3 [Source:HGNC Symbol;Acc:11029]
TCEAL8	Inhibitory_vs__non-inhibitory__all_confronted_300	-0.503333	0.07206	0.988313	0.0388611	transcription elongation factor A (SII)-like 8 [Source:HGNC Symbol;Acc:28683]
NGDN	Inhibitory_vs__non-inhibitory__all_confronted_300	-0.6225	0.0721977	0.988313	0.00221512	neuroguidin, EIF4E binding protein [Source:HGNC Symbol;Acc:20271]
CPEB1	Inhibitory_vs__non-inhibitory__all_confronted_300	0.511667	0.0728357	0.988313	0.00102856	cytoplasmic polyadenylation element binding protein 1 [Source:HGNC Symbol;Acc:21744]
UQCRH	Inhibitory_vs__non-inhibitory__all_confronted_300	-1.06917	0.0731024	0.988313	0.511364	ubiquinol-cytochrome c reductase hinge protein [Source:HGNC Symbol;Acc:12590]
PFDN2	Inhibitory_vs__non-inhibitory__all_confronted_300	-0.654167	0.0738427	0.988313	0.000111542	prefoldin subunit 2 [Source:HGNC Symbol;Acc:8867]
LOC401397	Inhibitory_vs__non-inhibitory__all_confronted_300	-0.575	0.074822	0.988313	0.141126
NHP2L1	Inhibitory_vs__non-inhibitory__all_confronted_300	-0.55	0.074897	0.988313	0.371287	NHP2 non-histone chromosome protein 2-like 1 (S. cerevisiae) [Source:HGNC Symbol;Acc:7819]
PCYT2	Inhibitory_vs__non-inhibitory__all_confronted_300	0.549167	0.075	0.988313	0.427484	phosphate cytidylyltransferase 2, ethanolamine [Source:HGNC Symbol;Acc:8756]
SCML2	Inhibitory_vs__non-inhibitory__all_confronted_300	-0.676667	0.0751182	0.988313	0.108703	sex comb on midleg-like 2 (Drosophila) [Source:HGNC Symbol;Acc:10581]
IDH3G	Inhibitory_vs__non-inhibitory__all_confronted_300	-0.550833	0.0755863	0.988313	0.450756	isocitrate dehydrogenase 3 (NAD+) gamma [Source:HGNC Symbol;Acc:5386]
SS18L2	Inhibitory_vs__non-inhibitory__all_confronted_300	-0.969167	0.0758597	0.988313	0.00917377	synovial sarcoma translocation gene on chromosome 18-like 2 [Source:HGNC Symbol;Acc:15593]
RPL39L	Inhibitory_vs__non-inhibitory__all_confronted_300	-0.5475	0.0761664	0.988313	6.79405e-05	ribosomal protein L39-like [Source:HGNC Symbol;Acc:17094]
PIGK	Inhibitory_vs__non-inhibitory__all_confronted_300	-0.590833	0.076174	0.988313	0.0219494	phosphatidylinositol glycan anchor biosynthesis, class K [Source:HGNC Symbol;Acc:8965]
MRPS18C	Inhibitory_vs__non-inhibitory__all_confronted_300	-0.614167	0.0761959	0.988313	0.000646091	mitochondrial ribosomal protein S18C [Source:HGNC Symbol;Acc:16633]
PSMA2	Inhibitory_vs__non-inhibitory__all_confronted_300	-1.15583	0.0763902	0.988313	0.103682	Proteasome subunit alpha type-2 [Source:UniProtKB/TrEMBL;Acc:H3BT36]
PSMA2	Inhibitory_vs__non-inhibitory__all_confronted_300	-1.15583	0.0763902	0.988313	0.103682	proteasome (prosome, macropain) subunit, alpha type, 2 [Source:HGNC Symbol;Acc:9531]
RPS26	Inhibitory_vs__non-inhibitory__all_confronted_300	-0.694167	0.0764196	0.988313	0.493125	ribosomal protein S26 [Source:HGNC Symbol;Acc:10414]
LRP4	Inhibitory_vs__non-inhibitory__all_confronted_300	-1.20833	0.076502	0.988313	0.477564	low density lipoprotein receptor-related protein 4 [Source:HGNC Symbol;Acc:6696]
FAM72A	Inhibitory_vs__non-inhibitory__all_confronted_300	-0.6675	0.0766237	0.988313	0.00267134	family with sequence similarity 72, member A [Source:HGNC Symbol;Acc:24044]
ARHGEF2	Inhibitory_vs__non-inhibitory__all_confronted_300	0.6025	0.0769131	0.988313	0.071386	Rho/Rac guanine nucleotide exchange factor (GEF) 2 [Source:HGNC Symbol;Acc:682]
SDHD	Inhibitory_vs__non-inhibitory__all_confronted_300	-0.614167	0.0770163	0.988313	0.067341	succinate dehydrogenase complex, subunit D, integral membrane protein [Source:HGNC Symbol;Acc:10683]
SDHD	Inhibitory_vs__non-inhibitory__all_confronted_300	-0.614167	0.0770163	0.988313	0.067341	Uncharacterized protein [Source:UniProtKB/TrEMBL;Acc:H3BRW5]
ATP1B3	Inhibitory_vs__non-inhibitory__all_confronted_300	-0.641667	0.07708	0.988313	0.115353	ATPase, Na+/K+ transporting, beta 3 polypeptide [Source:HGNC Symbol;Acc:806]
MIS18A	Inhibitory_vs__non-inhibitory__all_confronted_300	-0.615	0.0772092	0.988313		MIS18 kinetochore protein homolog A (S. pombe) [Source:HGNC Symbol;Acc:1286]
TRIAP1	Inhibitory_vs__non-inhibitory__all_confronted_300	-0.5175	0.0774769	0.988313	0.402188	TP53 regulated inhibitor of apoptosis 1 [Source:HGNC Symbol;Acc:26937]
RFC4	Inhibitory_vs__non-inhibitory__all_confronted_300	-0.983333	0.0776125	0.988313	0.00791602	replication factor C (activator 1) 4, 37kDa [Source:HGNC Symbol;Acc:9972]
NDUFAF4	Inhibitory_vs__non-inhibitory__all_confronted_300	-1.09667	0.0778682	0.988313	0.375584	NADH dehydrogenase (ubiquinone) complex I, assembly factor 4 [Source:HGNC Symbol;Acc:21034]
LUC7L	Inhibitory_vs__non-inhibitory__all_confronted_300	-0.58	0.0781835	0.988313	0.338111	LUC7-like (S. cerevisiae) [Source:HGNC Symbol;Acc:6723]
PACS1	Inhibitory_vs__non-inhibitory__all_confronted_300	0.505833	0.0786131	0.988313	0.0629629	phosphofurin acidic cluster sorting protein 1 [Source:HGNC Symbol;Acc:30032]
EMC4	Inhibitory_vs__non-inhibitory__all_confronted_300	-0.669167	0.0786705	0.988313		ER membrane protein complex subunit 4 [Source:HGNC Symbol;Acc:28032]
DOCK7	Inhibitory_vs__non-inhibitory__all_confronted_300	0.551667	0.0786874	0.988313	0.341693	dedicator of cytokinesis 7 [Source:HGNC Symbol;Acc:19190]
NOP10	Inhibitory_vs__non-inhibitory__all_confronted_300	-0.733333	0.0786896	0.988313	0.250736	NOP10 ribonucleoprotein [Source:HGNC Symbol;Acc:14378]
ERLEC1	Inhibitory_vs__non-inhibitory__all_confronted_300	-0.5725	0.0787603	0.988313	0.251108	endoplasmic reticulum lectin 1 [Source:HGNC Symbol;Acc:25222]
VSIG10	Inhibitory_vs__non-inhibitory__all_confronted_300	0.555	0.079054	0.988313	0.838802	V-set and immunoglobulin domain containing 10 [Source:HGNC Symbol;Acc:26078]
KLF7	Inhibitory_vs__non-inhibitory__all_confronted_300	0.601667	0.0796195	0.988313	0.00109844	Kruppel-like factor 7 (ubiquitous) [Source:HGNC Symbol;Acc:6350]
NAALAD2	Inhibitory_vs__non-inhibitory__all_confronted_300	-0.9625	0.079992	0.988313	0.401795	N-acetylated alpha-linked acidic dipeptidase 2 [Source:HGNC Symbol;Acc:14526]
RNY4P17	Inhibitory_vs__non-inhibitory__all_confronted_300	0.705	0.0800013	0.988313		RNA, Ro-associated Y4 pseudogene 17 [Source:HGNC Symbol;Acc:34067]
EHD2	Inhibitory_vs__non-inhibitory__all_confronted_300	0.593333	0.0807826	0.988313	0.00575344	EH-domain containing 2 [Source:HGNC Symbol;Acc:3243]
SMG6	Inhibitory_vs__non-inhibitory__all_confronted_300	0.550833	0.08097	0.988313	0.17404	SMG6 nonsense mediated mRNA decay factor [Source:HGNC Symbol;Acc:17809]
CXCL1	Inhibitory_vs__non-inhibitory__all_confronted_300	-1	0.0810264	0.988313	0.00183611	chemokine (C-X-C motif) ligand 1 (melanoma growth stimulating activity, alpha) [Source:HGNC Symbol;Acc:4602]
TTC28	Inhibitory_vs__non-inhibitory__all_confronted_300	0.545833	0.0811105	0.988313	0.023792	tetratricopeptide repeat domain 28 [Source:HGNC Symbol;Acc:29179]
RPS14P3	Inhibitory_vs__non-inhibitory__all_confronted_300	-0.569167	0.0815833	0.988313		ribosomal protein S14 pseudogene 3 [Source:HGNC Symbol;Acc:35797]
AMDHD2	Inhibitory_vs__non-inhibitory__all_confronted_300	0.519167	0.0820328	0.988313	0.885429	amidohydrolase domain containing 2 [Source:HGNC Symbol;Acc:24262]
MRPL21	Inhibitory_vs__non-inhibitory__all_confronted_300	-0.848333	0.0820554	0.988313	0.0602738	mitochondrial ribosomal protein L21 [Source:HGNC Symbol;Acc:14479]
RPS26P2	Inhibitory_vs__non-inhibitory__all_confronted_300	-0.770833	0.0823481	0.988313		ribosomal protein S26 pseudogene 2 [Source:HGNC Symbol;Acc:23662]
TIMM21	Inhibitory_vs__non-inhibitory__all_confronted_300	-0.69	0.0828146	0.988313		translocase of inner mitochondrial membrane 21 homolog (yeast) [Source:HGNC Symbol;Acc:25010]
NUDCD1	Inhibitory_vs__non-inhibitory__all_confronted_300	-0.564167	0.0829161	0.988313	0.272806	NudC domain containing 1 [Source:HGNC Symbol;Acc:24306]
RAN	Inhibitory_vs__non-inhibitory__all_confronted_300	-0.5125	0.0829364	0.988313	0.428108	RAN, member RAS oncogene family [Source:HGNC Symbol;Acc:9846]
SUMO2	Inhibitory_vs__non-inhibitory__all_confronted_300	-0.5525	0.0831611	0.988313	0.106648	small ubiquitin-like modifier 2 [Source:HGNC Symbol;Acc:11125]
LMOD1	Inhibitory_vs__non-inhibitory__all_confronted_300	0.606667	0.0832394	0.988313	0.379154	leiomodin 1 (smooth muscle) [Source:HGNC Symbol;Acc:6647]
EIF3M	Inhibitory_vs__non-inhibitory__all_confronted_300	-0.705833	0.0834933	0.988313	0.416285	eukaryotic translation initiation factor 3, subunit M [Source:HGNC Symbol;Acc:24460]
FGF7	Inhibitory_vs__non-inhibitory__all_confronted_300	-1.4525	0.0836533	0.988313	0.0484198	fibroblast growth factor 7 [Source:HGNC Symbol;Acc:3685]
C1DP3	Inhibitory_vs__non-inhibitory__all_confronted_300	-0.5025	0.0839165	0.988313		C1D nuclear receptor corepressor pseudogene 3 [Source:HGNC Symbol;Acc:31661]
MARCH4	Inhibitory_vs__non-inhibitory__all_confronted_300	0.685833	0.084133	0.988313	0.0232833	membrane-associated ring finger (C3HC4) 4, E3 ubiquitin protein ligase [Source:HGNC Symbol;Acc:29269]
TFB2M	Inhibitory_vs__non-inhibitory__all_confronted_300	-0.69	0.0842159	0.988313	0.787906	transcription factor B2, mitochondrial [Source:HGNC Symbol;Acc:18559]
YEATS4	Inhibitory_vs__non-inhibitory__all_confronted_300	-0.635	0.0842766	0.988313	0.269945	YEATS domain containing 4 [Source:HGNC Symbol;Acc:24859]
PUS3	Inhibitory_vs__non-inhibitory__all_confronted_300	-0.845833	0.0845319	0.988313	0.0997016	pseudouridylate synthase 3 [Source:HGNC Symbol;Acc:25461]
METTL5	Inhibitory_vs__non-inhibitory__all_confronted_300	-0.571667	0.0846572	0.988313	0.0709167	methyltransferase like 5 [Source:HGNC Symbol;Acc:25006]
SBF1	Inhibitory_vs__non-inhibitory__all_confronted_300	0.503333	0.0847554	0.988313	0.469382	SET binding factor 1 [Source:HGNC Symbol;Acc:10542]
SF3B14	Inhibitory_vs__non-inhibitory__all_confronted_300	-0.894167	0.0849692	0.988313	0.0657155	Pre-mRNA branch site protein p14 [Source:UniProtKB/Swiss-Prot;Acc:Q9Y3B4]
LSM14B	Inhibitory_vs__non-inhibitory__all_confronted_300	-0.51	0.0852183	0.988313	0.854255	LSM14B, SCD6 homolog B (S. cerevisiae) [Source:HGNC Symbol;Acc:15887]
PLD1	Inhibitory_vs__non-inhibitory__all_confronted_300	-1	0.0853387	0.988313	0.19739	phospholipase D1, phosphatidylcholine-specific [Source:HGNC Symbol;Acc:9067]
FAM72D	Inhibitory_vs__non-inhibitory__all_confronted_300	-0.656667	0.0856305	0.988313	0.000362853	family with sequence similarity 72, member D [Source:HGNC Symbol;Acc:33593]
ZCRB1	Inhibitory_vs__non-inhibitory__all_confronted_300	-0.520833	0.0864142	0.988313	0.021203	zinc finger CCHC-type and RNA binding motif 1 [Source:HGNC Symbol;Acc:29620]
SDF2	Inhibitory_vs__non-inhibitory__all_confronted_300	-0.53	0.0866904	0.988313	0.0185814	stromal cell-derived factor 2 [Source:HGNC Symbol;Acc:10675]
COX16	Inhibitory_vs__non-inhibitory__all_confronted_300	-1.01167	0.0867992	0.988313	0.00663109	COX16 cytochrome c oxidase assembly homolog (S. cerevisiae) [Source:HGNC Symbol;Acc:20213]
TRAP1	Inhibitory_vs__non-inhibitory__all_confronted_300	-0.536667	0.0868186	0.988313	0.423783	TNF receptor-associated protein 1 [Source:HGNC Symbol;Acc:16264]
DRAM2	Inhibitory_vs__non-inhibitory__all_confronted_300	-0.508333	0.0870661	0.988313	0.101865	DNA-damage regulated autophagy modulator 2 [Source:HGNC Symbol;Acc:28769]
AMIGO3	Inhibitory_vs__non-inhibitory__all_confronted_300	0.535833	0.0872415	0.988313	4.76206e-05	adhesion molecule with Ig-like domain 3 [Source:HGNC Symbol;Acc:24075]
C12orf10	Inhibitory_vs__non-inhibitory__all_confronted_300	-0.620833	0.0874523	0.988313	0.953254	chromosome 12 open reading frame 10 [Source:HGNC Symbol;Acc:17590]
CREM	Inhibitory_vs__non-inhibitory__all_confronted_300	-0.585	0.0876912	0.988313	0.42212	cAMP responsive element modulator [Source:HGNC Symbol;Acc:2352]
LRRFIP1	Inhibitory_vs__non-inhibitory__all_confronted_300	0.5225	0.0883215	0.988313	0.0685088	leucine rich repeat (in FLII) interacting protein 1 [Source:HGNC Symbol;Acc:6702]
PSMB5	Inhibitory_vs__non-inhibitory__all_confronted_300	-1.0575	0.0885365	0.988313	0.177325	proteasome (prosome, macropain) subunit, beta type, 5 [Source:HGNC Symbol;Acc:9542]
SNRNP40	Inhibitory_vs__non-inhibitory__all_confronted_300	-0.668333	0.0885411	0.988313	0.627237	small nuclear ribonucleoprotein 40kDa (U5) [Source:HGNC Symbol;Acc:30857]
RPL17	Inhibitory_vs__non-inhibitory__all_confronted_300	-0.655	0.0888397	0.988313	0.3079	ribosomal protein L17 [Source:HGNC Symbol;Acc:10307]
NDUFA2	Inhibitory_vs__non-inhibitory__all_confronted_300	-1.11667	0.0888876	0.988313	0.953507	NADH dehydrogenase (ubiquinone) 1 alpha subcomplex, 2, 8kDa [Source:HGNC Symbol;Acc:7685]
CABLES2	Inhibitory_vs__non-inhibitory__all_confronted_300	0.701667	0.0895589	0.988313	0.00554861	Cdk5 and Abl enzyme substrate 2 [Source:HGNC Symbol;Acc:16143]
C22orf26	Inhibitory_vs__non-inhibitory__all_confronted_300	0.54	0.0897609	0.988313	0.732701	chromosome 22 open reading frame 26 [Source:HGNC Symbol;Acc:25606]
EBPL	Inhibitory_vs__non-inhibitory__all_confronted_300	-0.578333	0.0905772	0.988313	0.0448699	emopamil binding protein-like [Source:HGNC Symbol;Acc:18061]
ALKBH2	Inhibitory_vs__non-inhibitory__all_confronted_300	-0.8275	0.0908812	0.988313	0.0163189	alkB, alkylation repair homolog 2 (E. coli) [Source:HGNC Symbol;Acc:32487]
ACTL6A	Inhibitory_vs__non-inhibitory__all_confronted_300	-0.6	0.0909306	0.988313	0.626924	actin-like 6A [Source:HGNC Symbol;Acc:24124]
SNORD22	Inhibitory_vs__non-inhibitory__all_confronted_300	-1.02667	0.0913161	0.988313	0.208703	Small nucleolar RNA SNORD22 [Source:RFAM;Acc:RF00099]
NDUFAB1	Inhibitory_vs__non-inhibitory__all_confronted_300	-0.7425	0.0925109	0.988313	0.683886	NADH dehydrogenase (ubiquinone) 1, alpha/beta subcomplex, 1, 8kDa [Source:HGNC Symbol;Acc:7694]
CKS1B	Inhibitory_vs__non-inhibitory__all_confronted_300	-0.811667	0.0926911	0.988313	0.0317729	CDC28 protein kinase regulatory subunit 1B [Source:HGNC Symbol;Acc:19083]
CKS1B	Inhibitory_vs__non-inhibitory__all_confronted_300	-0.811667	0.0926911	0.988313	0.0317729	CDC28 protein kinase regulatory subunit 1B, isoform CRA_b; cDNA, FLJ92030, Homo sapiens CDC28 protein kinase regulatory subunit 1B (CKS1B),mRNA [Source:UniProtKB/TrEMBL;Acc:Q5T178]
C10orf12	Inhibitory_vs__non-inhibitory__all_confronted_300	0.526667	0.0931082	0.988313	0.270026	chromosome 10 open reading frame 12 [Source:HGNC Symbol;Acc:23420]
CISD1	Inhibitory_vs__non-inhibitory__all_confronted_300	-0.7675	0.0932124	0.988313	0.0088098	CDGSH iron sulfur domain 1 [Source:HGNC Symbol;Acc:30880]
PDDC1	Inhibitory_vs__non-inhibitory__all_confronted_300	0.541667	0.0936681	0.988313	0.488621	Parkinson disease 7 domain containing 1 [Source:HGNC Symbol;Acc:26616]
FAM72D	Inhibitory_vs__non-inhibitory__all_confronted_300	-0.64	0.0936955	0.988313	0.000362853	family with sequence similarity 72, member D [Source:HGNC Symbol;Acc:33593]
SPCS1	Inhibitory_vs__non-inhibitory__all_confronted_300	-0.721667	0.094083	0.988313	0.111228	signal peptidase complex subunit 1 homolog (S. cerevisiae) [Source:HGNC Symbol;Acc:23401]
SNORA36A	Inhibitory_vs__non-inhibitory__all_confronted_300	-0.616667	0.0942984	0.988313	0.497776	small nucleolar RNA, H/ACA box 36A [Source:HGNC Symbol;Acc:32628]
EXO1	Inhibitory_vs__non-inhibitory__all_confronted_300	-0.505	0.0944784	0.988313	0.0028001	exonuclease 1 [Source:HGNC Symbol;Acc:3511]
NR2C2AP	Inhibitory_vs__non-inhibitory__all_confronted_300	-0.5225	0.0954749	0.988313	0.352923	nuclear receptor 2C2-associated protein [Source:HGNC Symbol;Acc:30763]
C1QTNF2	Inhibitory_vs__non-inhibitory__all_confronted_300	0.520833	0.0956573	0.988313	0.272676	C1q and tumor necrosis factor related protein 2 [Source:HGNC Symbol;Acc:14325]
POLB	Inhibitory_vs__non-inhibitory__all_confronted_300	-0.530833	0.0958197	0.988313	0.288674	polymerase (DNA directed), beta [Source:HGNC Symbol;Acc:9174]
RPS3A	Inhibitory_vs__non-inhibitory__all_confronted_300	-0.526667	0.0958472	0.988313	0.0381275	ribosomal protein S3A [Source:HGNC Symbol;Acc:10421]
C1D	Inhibitory_vs__non-inhibitory__all_confronted_300	-0.523333	0.0959255	0.988313	0.105816	C1D nuclear receptor corepressor [Source:HGNC Symbol;Acc:29911]
ABCA1	Inhibitory_vs__non-inhibitory__all_confronted_300	0.84	0.0962027	0.988313	0.0210008	ATP-binding cassette, sub-family A (ABC1), member 1 [Source:HGNC Symbol;Acc:29]
SDC3	Inhibitory_vs__non-inhibitory__all_confronted_300	0.594167	0.0962481	0.988313	0.0284981	syndecan 3 [Source:HGNC Symbol;Acc:10660]
SLC9A8	Inhibitory_vs__non-inhibitory__all_confronted_300	0.563333	0.0966085	0.988313	0.955281	solute carrier family 9, subfamily A (NHE8, cation proton antiporter 8), member 8 [Source:HGNC Symbol;Acc:20728]
DEPDC1B	Inhibitory_vs__non-inhibitory__all_confronted_300	-0.5075	0.097106	0.988313	0.00853682	DEP domain containing 1B [Source:HGNC Symbol;Acc:24902]
ALG8	Inhibitory_vs__non-inhibitory__all_confronted_300	-0.5025	0.0974498	0.988313	0.011485	ALG8, alpha-1,3-glucosyltransferase [Source:HGNC Symbol;Acc:23161]
NDUFB5	Inhibitory_vs__non-inhibitory__all_confronted_300	-0.555	0.0975584	0.988313	0.870038	NADH dehydrogenase (ubiquinone) 1 beta subcomplex, 5, 16kDa [Source:HGNC Symbol;Acc:7700]
APC	Inhibitory_vs__non-inhibitory__all_confronted_300	0.595833	0.0977173	0.988313	0.0127574	adenomatous polyposis coli [Source:HGNC Symbol;Acc:583]
SLC2A4RG	Inhibitory_vs__non-inhibitory__all_confronted_300	0.593333	0.0979062	0.988313	0.484824	SLC2A4 regulator [Source:HGNC Symbol;Acc:15930]
OAS1	Inhibitory_vs__non-inhibitory__all_confronted_300	-1.095	0.097986	0.988313	0.73898	2'-5'-oligoadenylate synthetase 1, 40/46kDa [Source:HGNC Symbol;Acc:8086]
PDCD2L	Inhibitory_vs__non-inhibitory__all_confronted_300	-0.834167	0.0980072	0.988313	0.030544	programmed cell death 2-like [Source:HGNC Symbol;Acc:28194]
UBXN2B	Inhibitory_vs__non-inhibitory__all_confronted_300	0.814167	0.0982202	0.988313	0.00226814	UBX domain protein 2B [Source:HGNC Symbol;Acc:27035]
NALCN	Inhibitory_vs__non-inhibitory__all_confronted_300	0.653333	0.0984878	0.988313	0.00368198	sodium leak channel, non-selective [Source:HGNC Symbol;Acc:19082]
GNG11	Inhibitory_vs__non-inhibitory__all_confronted_300	-0.909167	0.0985434	0.988313	0.577262	guanine nucleotide binding protein (G protein), gamma 11 [Source:HGNC Symbol;Acc:4403]
FABP5	Inhibitory_vs__non-inhibitory__all_confronted_300	-0.885	0.0987344	0.988313	0.0977398	fatty acid binding protein 5 (psoriasis-associated) [Source:HGNC Symbol;Acc:3560]
MRPL34	Inhibitory_vs__non-inhibitory__all_confronted_300	-0.900833	0.0989102	0.988313	0.907784	mitochondrial ribosomal protein L34 [Source:HGNC Symbol;Acc:14488]
DPM1	Inhibitory_vs__non-inhibitory__all_confronted_300	-0.809167	0.0989932	0.988313	0.90429	dolichyl-phosphate mannosyltransferase polypeptide 1, catalytic subunit [Source:HGNC Symbol;Acc:3005]
FLJ34503	Inhibitory_vs__non-inhibitory__WH1_&_959N_vs._Cr9_&_951T3,_confronted_300	-0.94	0.000565387	1	0.893212
NAALAD2	Inhibitory_vs__non-inhibitory__WH1_&_959N_vs._Cr9_&_951T3,_confronted_300	-1.055	0.00279589	1	0.401795	N-acetylated alpha-linked acidic dipeptidase 2 [Source:HGNC Symbol;Acc:14526]
ICAM1	Inhibitory_vs__non-inhibitory__WH1_&_959N_vs._Cr9_&_951T3,_confronted_300	-0.865	0.00282801	1	0.00101264	intercellular adhesion molecule 1 [Source:HGNC Symbol;Acc:5344]
FAM91A1	Inhibitory_vs__non-inhibitory__WH1_&_959N_vs._Cr9_&_951T3,_confronted_300	0.505	0.00360748	1	0.40627	family with sequence similarity 91, member A1 [Source:HGNC Symbol;Acc:26306]
IL19	Inhibitory_vs__non-inhibitory__WH1_&_959N_vs._Cr9_&_951T3,_confronted_300	-0.54	0.00425933	1	0.308998	interleukin 19 [Source:HGNC Symbol;Acc:5990]
PCOLCE	Inhibitory_vs__non-inhibitory__WH1_&_959N_vs._Cr9_&_951T3,_confronted_300	-0.575	0.00487899	1	1.5169e-06	procollagen C-endopeptidase enhancer [Source:HGNC Symbol;Acc:8738]
CTBS	Inhibitory_vs__non-inhibitory__WH1_&_959N_vs._Cr9_&_951T3,_confronted_300	-0.525	0.00762172	1	0.00490622	chitobiase, di-N-acetyl- [Source:HGNC Symbol;Acc:2496]
SSC5D	Inhibitory_vs__non-inhibitory__WH1_&_959N_vs._Cr9_&_951T3,_confronted_300	-0.875	0.00981283	1	0.00626947	scavenger receptor cysteine rich domain containing (5 domains) [Source:HGNC Symbol;Acc:26641]
EMILIN1	Inhibitory_vs__non-inhibitory__WH1_&_959N_vs._Cr9_&_951T3,_confronted_300	-0.55	0.00993267	1	1.6669e-05	elastin microfibril interfacer 1 [Source:HGNC Symbol;Acc:19880]
EIF4E3	Inhibitory_vs__non-inhibitory__WH1_&_959N_vs._Cr9_&_951T3,_confronted_300	1.17	0.0121921	1	2.04435e-08	eukaryotic translation initiation factor 4E family member 3 [Source:HGNC Symbol;Acc:31837]
HAUS4	Inhibitory_vs__non-inhibitory__WH1_&_959N_vs._Cr9_&_951T3,_confronted_300	-0.53	0.0125747	1	0.191108	HAUS augmin-like complex, subunit 4 [Source:HGNC Symbol;Acc:20163]
KYNU	Inhibitory_vs__non-inhibitory__WH1_&_959N_vs._Cr9_&_951T3,_confronted_300	-1.775	0.013809	1	0.553746	kynureninase [Source:HGNC Symbol;Acc:6469]
TRNAF15P	Inhibitory_vs__non-inhibitory__WH1_&_959N_vs._Cr9_&_951T3,_confronted_300	0.695	0.0146304	1
HOMER1	Inhibitory_vs__non-inhibitory__WH1_&_959N_vs._Cr9_&_951T3,_confronted_300	0.53	0.014795	1	0.0232849	homer homolog 1 (Drosophila) [Source:HGNC Symbol;Acc:17512]
PPAPDC1A	Inhibitory_vs__non-inhibitory__WH1_&_959N_vs._Cr9_&_951T3,_confronted_300	-0.935	0.0151208	1	0.0851819	phosphatidic acid phosphatase type 2 domain containing 1A [Source:HGNC Symbol;Acc:23531]
SERPINI1	Inhibitory_vs__non-inhibitory__WH1_&_959N_vs._Cr9_&_951T3,_confronted_300	-0.79	0.0160298	1	0.077011	serpin peptidase inhibitor, clade I (neuroserpin), member 1 [Source:HGNC Symbol;Acc:8943]
CCL4	Inhibitory_vs__non-inhibitory__WH1_&_959N_vs._Cr9_&_951T3,_confronted_300	0.545	0.0168203	1	0.985177	chemokine (C-C motif) ligand 4 [Source:HGNC Symbol;Acc:10630]
PARD3B	Inhibitory_vs__non-inhibitory__WH1_&_959N_vs._Cr9_&_951T3,_confronted_300	0.55	0.0175438	1	0.00135371	par-3 family cell polarity regulator beta [Source:HGNC Symbol;Acc:14446]
MPZL1	Inhibitory_vs__non-inhibitory__WH1_&_959N_vs._Cr9_&_951T3,_confronted_300	0.505	0.0176566	1	0.384181	myelin protein zero-like 1 [Source:HGNC Symbol;Acc:7226]
BUB3	Inhibitory_vs__non-inhibitory__WH1_&_959N_vs._Cr9_&_951T3,_confronted_300	-0.51	0.0186863	1	0.00436458	BUB3 mitotic checkpoint protein [Source:HGNC Symbol;Acc:1151]
HS3ST3A1	Inhibitory_vs__non-inhibitory__WH1_&_959N_vs._Cr9_&_951T3,_confronted_300	-0.535	0.0197502	1	0.0433592	heparan sulfate (glucosamine) 3-O-sulfotransferase 3A1 [Source:HGNC Symbol;Acc:5196]
KCNJ15	Inhibitory_vs__non-inhibitory__WH1_&_959N_vs._Cr9_&_951T3,_confronted_300	-1.135	0.0207782	1	4.66429e-08	potassium inwardly-rectifying channel, subfamily J, member 15 [Source:HGNC Symbol;Acc:6261]
RN5S245	Inhibitory_vs__non-inhibitory__WH1_&_959N_vs._Cr9_&_951T3,_confronted_300	-0.555	0.0217511	1
KDELR3	Inhibitory_vs__non-inhibitory__WH1_&_959N_vs._Cr9_&_951T3,_confronted_300	-0.56	0.0223466	1	1.92567e-08	KDEL (Lys-Asp-Glu-Leu) endoplasmic reticulum protein retention receptor 3 [Source:HGNC Symbol;Acc:6306]
ACSL5	Inhibitory_vs__non-inhibitory__WH1_&_959N_vs._Cr9_&_951T3,_confronted_300	-0.75	0.0247396	1	0.00843096	acyl-CoA synthetase long-chain family member 5 [Source:HGNC Symbol;Acc:16526]
CRYL1	Inhibitory_vs__non-inhibitory__WH1_&_959N_vs._Cr9_&_951T3,_confronted_300	-0.57	0.025178	1	4.48729e-05	crystallin, lambda 1 [Source:HGNC Symbol;Acc:18246]
CKS1B	Inhibitory_vs__non-inhibitory__WH1_&_959N_vs._Cr9_&_951T3,_confronted_300	-0.975	0.0258155	1	0.0317729	CDC28 protein kinase regulatory subunit 1B [Source:HGNC Symbol;Acc:19083]
CKS1B	Inhibitory_vs__non-inhibitory__WH1_&_959N_vs._Cr9_&_951T3,_confronted_300	-0.975	0.0258155	1	0.0317729	CDC28 protein kinase regulatory subunit 1B, isoform CRA_b; cDNA, FLJ92030, Homo sapiens CDC28 protein kinase regulatory subunit 1B (CKS1B),mRNA [Source:UniProtKB/TrEMBL;Acc:Q5T178]
RGS7	Inhibitory_vs__non-inhibitory__WH1_&_959N_vs._Cr9_&_951T3,_confronted_300	1	0.0261383	1	0.227222	regulator of G-protein signaling 7 [Source:HGNC Symbol;Acc:10003]
STEAP3	Inhibitory_vs__non-inhibitory__WH1_&_959N_vs._Cr9_&_951T3,_confronted_300	-0.985	0.0273117	1	2.81047e-10	STEAP family member 3, metalloreductase [Source:HGNC Symbol;Acc:24592]
CHRM2	Inhibitory_vs__non-inhibitory__WH1_&_959N_vs._Cr9_&_951T3,_confronted_300	0.995	0.0279954	1	0.293396	cholinergic receptor, muscarinic 2 [Source:HGNC Symbol;Acc:1951]
PCDH10	Inhibitory_vs__non-inhibitory__WH1_&_959N_vs._Cr9_&_951T3,_confronted_300	-0.59	0.0282057	1	0.539349	protocadherin 10 [Source:HGNC Symbol;Acc:13404]
AGPAT4-IT1	Inhibitory_vs__non-inhibitory__WH1_&_959N_vs._Cr9_&_951T3,_confronted_300	-0.91	0.0282236	1
GLT8D2	Inhibitory_vs__non-inhibitory__WH1_&_959N_vs._Cr9_&_951T3,_confronted_300	-0.73	0.029166	1	0.25697	glycosyltransferase 8 domain containing 2 [Source:HGNC Symbol;Acc:24890]
TNS3	Inhibitory_vs__non-inhibitory__WH1_&_959N_vs._Cr9_&_951T3,_confronted_300	0.575	0.0306656	1	0.000161162	tensin 3 [Source:HGNC Symbol;Acc:21616]
ANG	Inhibitory_vs__non-inhibitory__WH1_&_959N_vs._Cr9_&_951T3,_confronted_300	-0.65	0.0316825	1	0.000686468	angiogenin, ribonuclease, RNase A family, 5 [Source:HGNC Symbol;Acc:483]
VAPB	Inhibitory_vs__non-inhibitory__WH1_&_959N_vs._Cr9_&_951T3,_confronted_300	0.51	0.0330776	1	0.00810141	VAMP (vesicle-associated membrane protein)-associated protein B and C [Source:HGNC Symbol;Acc:12649]
POU5F1P3	Inhibitory_vs__non-inhibitory__WH1_&_959N_vs._Cr9_&_951T3,_confronted_300	0.51	0.033772	1	0.808088	POU class 5 homeobox 1 pseudogene 3 [Source:HGNC Symbol;Acc:9222]
OSBPL8	Inhibitory_vs__non-inhibitory__WH1_&_959N_vs._Cr9_&_951T3,_confronted_300	0.655	0.0362174	1	0.41702	oxysterol binding protein-like 8 [Source:HGNC Symbol;Acc:16396]
KLF8	Inhibitory_vs__non-inhibitory__WH1_&_959N_vs._Cr9_&_951T3,_confronted_300	0.835	0.0375399	1	0.24414	Kruppel-like factor 8 [Source:HGNC Symbol;Acc:6351]
CDK1	Inhibitory_vs__non-inhibitory__WH1_&_959N_vs._Cr9_&_951T3,_confronted_300	-0.615	0.0391505	1	6.88504e-07	cyclin-dependent kinase 1 [Source:HGNC Symbol;Acc:1722]
C17orf61	Inhibitory_vs__non-inhibitory__WH1_&_959N_vs._Cr9_&_951T3,_confronted_300	-0.925	0.0409615	1	0.469887
WDR54	Inhibitory_vs__non-inhibitory__WH1_&_959N_vs._Cr9_&_951T3,_confronted_300	-1.08	0.0412397	1	0.49206	WD repeat domain 54 [Source:HGNC Symbol;Acc:25770]
SRPX	Inhibitory_vs__non-inhibitory__WH1_&_959N_vs._Cr9_&_951T3,_confronted_300	-1.23	0.0423883	1	0.000918986	sushi-repeat containing protein, X-linked [Source:HGNC Symbol;Acc:11309]
LRP4	Inhibitory_vs__non-inhibitory__WH1_&_959N_vs._Cr9_&_951T3,_confronted_300	-1.13	0.0439508	1	0.477564	low density lipoprotein receptor-related protein 4 [Source:HGNC Symbol;Acc:6696]
BIRC3	Inhibitory_vs__non-inhibitory__WH1_&_959N_vs._Cr9_&_951T3,_confronted_300	-0.665	0.0475428	1	0.000587143	baculoviral IAP repeat containing 3 [Source:HGNC Symbol;Acc:591]
CDK8	Inhibitory_vs__non-inhibitory__WH1_&_959N_vs._Cr9_&_951T3,_confronted_300	0.62	0.0484035	1	0.202056	cyclin-dependent kinase 8 [Source:HGNC Symbol;Acc:1779]
PTER	Inhibitory_vs__non-inhibitory__WH1_&_959N_vs._Cr9_&_951T3,_confronted_300	0.885	0.0488132	1	0.17377	phosphotriesterase related [Source:HGNC Symbol;Acc:9590]
BAI3	Inhibitory_vs__non-inhibitory__WH1_&_959N_vs._Cr9_&_951T3,_confronted_300	-1.35	0.0492486	1	0.329279	brain-specific angiogenesis inhibitor 3 [Source:HGNC Symbol;Acc:945]
TLCD2	Inhibitory_vs__non-inhibitory__WH1_&_959N_vs._Cr9_&_951T3,_confronted_300	0.58	0.0508369	1		TLC domain containing 2 [Source:HGNC Symbol;Acc:33522]
MXD1	Inhibitory_vs__non-inhibitory__WH1_&_959N_vs._Cr9_&_951T3,_confronted_300	0.8	0.0522418	1	0.945318	MAX dimerization protein 1 [Source:HGNC Symbol;Acc:6761]
C14orf23	Inhibitory_vs__non-inhibitory__WH1_&_959N_vs._Cr9_&_951T3,_confronted_300	-1.615	0.0532824	1	0.115011	chromosome 14 open reading frame 23 [Source:HGNC Symbol;Acc:19828]
EBPL	Inhibitory_vs__non-inhibitory__WH1_&_959N_vs._Cr9_&_951T3,_confronted_300	-0.67	0.053423	1	0.0448699	emopamil binding protein-like [Source:HGNC Symbol;Acc:18061]
TRAK1	Inhibitory_vs__non-inhibitory__WH1_&_959N_vs._Cr9_&_951T3,_confronted_300	0.56	0.0542375	1	0.0605238	trafficking protein, kinesin binding 1 [Source:HGNC Symbol;Acc:29947]
RN5S452	Inhibitory_vs__non-inhibitory__WH1_&_959N_vs._Cr9_&_951T3,_confronted_300	0.51	0.0552315	1
SLC30A4	Inhibitory_vs__non-inhibitory__WH1_&_959N_vs._Cr9_&_951T3,_confronted_300	0.505	0.0561572	1	0.0145814	solute carrier family 30 (zinc transporter), member 4 [Source:HGNC Symbol;Acc:11015]
RNF144B	Inhibitory_vs__non-inhibitory__WH1_&_959N_vs._Cr9_&_951T3,_confronted_300	0.755	0.0564527	1	0.657997	ring finger protein 144B [Source:HGNC Symbol;Acc:21578]
CDK6	Inhibitory_vs__non-inhibitory__WH1_&_959N_vs._Cr9_&_951T3,_confronted_300	0.505	0.0571447	1	0.658421	cyclin-dependent kinase 6 [Source:HGNC Symbol;Acc:1777]
TBC1D12	Inhibitory_vs__non-inhibitory__WH1_&_959N_vs._Cr9_&_951T3,_confronted_300	0.525	0.0571862	1	0.189462	TBC1 domain family, member 12 [Source:HGNC Symbol;Acc:29082]
SDC3	Inhibitory_vs__non-inhibitory__WH1_&_959N_vs._Cr9_&_951T3,_confronted_300	0.585	0.057279	1	0.0284981	syndecan 3 [Source:HGNC Symbol;Acc:10660]
GALNT12	Inhibitory_vs__non-inhibitory__WH1_&_959N_vs._Cr9_&_951T3,_confronted_300	-0.615	0.0591479	1	0.020378	UDP-N-acetyl-alpha-D-galactosamine:polypeptide N-acetylgalactosaminyltransferase 12 (GalNAc-T12) [Source:HGNC Symbol;Acc:19877]
TMEM57	Inhibitory_vs__non-inhibitory__WH1_&_959N_vs._Cr9_&_951T3,_confronted_300	0.525	0.0614144	1	0.000993758	transmembrane protein 57 [Source:HGNC Symbol;Acc:25572]
RHPN2	Inhibitory_vs__non-inhibitory__WH1_&_959N_vs._Cr9_&_951T3,_confronted_300	0.54	0.0622512	1	0.000559499	rhophilin, Rho GTPase binding protein 2 [Source:HGNC Symbol;Acc:19974]
NUDT7	Inhibitory_vs__non-inhibitory__WH1_&_959N_vs._Cr9_&_951T3,_confronted_300	-1.045	0.062422	1	0.0996093	nudix (nucleoside diphosphate linked moiety X)-type motif 7 [Source:HGNC Symbol;Acc:8054]
RPSAP9	Inhibitory_vs__non-inhibitory__WH1_&_959N_vs._Cr9_&_951T3,_confronted_300	-0.61	0.0624257	1	0.00328977	ribosomal protein SA pseudogene 9 [Source:HGNC Symbol;Acc:31463]
SYT1	Inhibitory_vs__non-inhibitory__WH1_&_959N_vs._Cr9_&_951T3,_confronted_300	-0.525	0.0629108	1	0.665725	synaptotagmin I [Source:HGNC Symbol;Acc:11509]
SLAMF7	Inhibitory_vs__non-inhibitory__WH1_&_959N_vs._Cr9_&_951T3,_confronted_300	-0.655	0.0634013	1	0.193002	SLAM family member 7 [Source:HGNC Symbol;Acc:21394]
TMEM220	Inhibitory_vs__non-inhibitory__WH1_&_959N_vs._Cr9_&_951T3,_confronted_300	0.865	0.0640167	1	9.05183e-07	transmembrane protein 220 [Source:HGNC Symbol;Acc:33757]
CDC25C	Inhibitory_vs__non-inhibitory__WH1_&_959N_vs._Cr9_&_951T3,_confronted_300	-0.64	0.0665634	1	9.25135e-07	cell division cycle 25C [Source:HGNC Symbol;Acc:1727]
CLEC11A	Inhibitory_vs__non-inhibitory__WH1_&_959N_vs._Cr9_&_951T3,_confronted_300	-0.705	0.0688758	1	0.124768	C-type lectin domain family 11, member A [Source:HGNC Symbol;Acc:10576]
VN1R4	Inhibitory_vs__non-inhibitory__WH1_&_959N_vs._Cr9_&_951T3,_confronted_300	0.51	0.0690268	1	0.690476	vomeronasal 1 receptor 4 [Source:HGNC Symbol;Acc:19871]
ASIC1	Inhibitory_vs__non-inhibitory__WH1_&_959N_vs._Cr9_&_951T3,_confronted_300	-0.915	0.0696505	1		acid-sensing (proton-gated) ion channel 1 [Source:HGNC Symbol;Acc:100]
CRABP2	Inhibitory_vs__non-inhibitory__WH1_&_959N_vs._Cr9_&_951T3,_confronted_300	-1.41	0.0711213	1	0.0131495	cellular retinoic acid binding protein 2 [Source:HGNC Symbol;Acc:2339]
ITGAX	Inhibitory_vs__non-inhibitory__WH1_&_959N_vs._Cr9_&_951T3,_confronted_300	-0.605	0.0727084	1	0.53969	integrin, alpha X (complement component 3 receptor 4 subunit) [Source:HGNC Symbol;Acc:6152]
MT1F	Inhibitory_vs__non-inhibitory__WH1_&_959N_vs._Cr9_&_951T3,_confronted_300	-0.94	0.072935	1	0.0121033	metallothionein 1F [Source:HGNC Symbol;Acc:7398]
C9orf89	Inhibitory_vs__non-inhibitory__WH1_&_959N_vs._Cr9_&_951T3,_confronted_300	-0.605	0.0731438	1	0.14584	chromosome 9 open reading frame 89 [Source:HGNC Symbol;Acc:28148]
CYP2U1	Inhibitory_vs__non-inhibitory__WH1_&_959N_vs._Cr9_&_951T3,_confronted_300	0.53	0.0731659	1	0.623001	cytochrome P450, family 2, subfamily U, polypeptide 1 [Source:HGNC Symbol;Acc:20582]
PLAUR	Inhibitory_vs__non-inhibitory__WH1_&_959N_vs._Cr9_&_951T3,_confronted_300	-0.585	0.0751205	1	7.72196e-07	plasminogen activator, urokinase receptor [Source:HGNC Symbol;Acc:9053]
TRIM16	Inhibitory_vs__non-inhibitory__WH1_&_959N_vs._Cr9_&_951T3,_confronted_300	0.62	0.0754503	1	0.117196	tripartite motif containing 16 [Source:HGNC Symbol;Acc:17241]
MRPL43	Inhibitory_vs__non-inhibitory__WH1_&_959N_vs._Cr9_&_951T3,_confronted_300	-0.515	0.0772254	1	0.0189556	mitochondrial ribosomal protein L43 [Source:HGNC Symbol;Acc:14517]
C7orf23	Inhibitory_vs__non-inhibitory__WH1_&_959N_vs._Cr9_&_951T3,_confronted_300	-0.675	0.0777406	1	0.0209577
ZNF260	Inhibitory_vs__non-inhibitory__WH1_&_959N_vs._Cr9_&_951T3,_confronted_300	0.575	0.0779322	1	0.0103522	zinc finger protein 260 [Source:HGNC Symbol;Acc:13499]
LRRN4CL	Inhibitory_vs__non-inhibitory__WH1_&_959N_vs._Cr9_&_951T3,_confronted_300	-0.89	0.0789927	1	0.00216475	LRRN4 C-terminal like [Source:HGNC Symbol;Acc:33724]
SGCD	Inhibitory_vs__non-inhibitory__WH1_&_959N_vs._Cr9_&_951T3,_confronted_300	0.505	0.0799534	1	0.231532	sarcoglycan, delta (35kDa dystrophin-associated glycoprotein) [Source:HGNC Symbol;Acc:10807]
SCG2	Inhibitory_vs__non-inhibitory__WH1_&_959N_vs._Cr9_&_951T3,_confronted_300	-1.255	0.0803022	1	0.0035468	secretogranin II [Source:HGNC Symbol;Acc:10575]
BANF1	Inhibitory_vs__non-inhibitory__WH1_&_959N_vs._Cr9_&_951T3,_confronted_300	-0.56	0.0813498	1	1.94703e-05	barrier to autointegration factor 1 [Source:HGNC Symbol;Acc:17397]
MGP	Inhibitory_vs__non-inhibitory__WH1_&_959N_vs._Cr9_&_951T3,_confronted_300	-2.805	0.0827294	1	0.0129736	matrix Gla protein [Source:HGNC Symbol;Acc:7060]
HIST1H2AJ	Inhibitory_vs__non-inhibitory__WH1_&_959N_vs._Cr9_&_951T3,_confronted_300	0.715	0.0839918	1	0.607661	histone cluster 1, H2aj [Source:HGNC Symbol;Acc:4727]
OR4D8P	Inhibitory_vs__non-inhibitory__WH1_&_959N_vs._Cr9_&_951T3,_confronted_300	0.605	0.0840427	1		olfactory receptor, family 4, subfamily D, member 8 pseudogene [Source:HGNC Symbol;Acc:15177]
C3orf14	Inhibitory_vs__non-inhibitory__WH1_&_959N_vs._Cr9_&_951T3,_confronted_300	-0.915	0.0854914	1	0.899579	chromosome 3 open reading frame 14 [Source:HGNC Symbol;Acc:25024]
CCNB2	Inhibitory_vs__non-inhibitory__WH1_&_959N_vs._Cr9_&_951T3,_confronted_300	-0.755	0.0863574	1	1.25451e-06	cyclin B2 [Source:HGNC Symbol;Acc:1580]
NLRP3	Inhibitory_vs__non-inhibitory__WH1_&_959N_vs._Cr9_&_951T3,_confronted_300	-1.295	0.0865945	1	0.753501	NLR family, pyrin domain containing 3 [Source:HGNC Symbol;Acc:16400]
MDK	Inhibitory_vs__non-inhibitory__WH1_&_959N_vs._Cr9_&_951T3,_confronted_300	-0.68	0.0874744	1	7.91466e-05	midkine (neurite growth-promoting factor 2) [Source:HGNC Symbol;Acc:6972]
MIR181B2	Inhibitory_vs__non-inhibitory__WH1_&_959N_vs._Cr9_&_951T3,_confronted_300	0.645	0.088083	1		microRNA 181b-2 [Source:HGNC Symbol;Acc:31551]
MAT2A	Inhibitory_vs__non-inhibitory__WH1_&_959N_vs._Cr9_&_951T3,_confronted_300	0.625	0.0882225	1	0.068058	methionine adenosyltransferase II, alpha [Source:HGNC Symbol;Acc:6904]
CCDC154	Inhibitory_vs__non-inhibitory__WH1_&_959N_vs._Cr9_&_951T3,_confronted_300	0.55	0.0886342	1	0.0254958	coiled-coil domain containing 154 [Source:HGNC Symbol;Acc:34454]
RPS6KB1	Inhibitory_vs__non-inhibitory__WH1_&_959N_vs._Cr9_&_951T3,_confronted_300	0.505	0.0892766	1	0.444823	ribosomal protein S6 kinase, 70kDa, polypeptide 1 [Source:HGNC Symbol;Acc:10436]
LARGE	Inhibitory_vs__non-inhibitory__WH1_&_959N_vs._Cr9_&_951T3,_confronted_300	2.195	0.0893037	1	0.593191	like-glycosyltransferase [Source:HGNC Symbol;Acc:6511]
PDIA4	Inhibitory_vs__non-inhibitory__WH1_&_959N_vs._Cr9_&_951T3,_confronted_300	-0.54	0.0894421	1	4.71082e-07	protein disulfide isomerase family A, member 4 [Source:HGNC Symbol;Acc:30167]
H3F3AP6	Inhibitory_vs__non-inhibitory__WH1_&_959N_vs._Cr9_&_951T3,_confronted_300	-0.82	0.0898996	1		H3 histone, family 3A, pseudogene 6 [Source:HGNC Symbol;Acc:42982]
TP73-AS1	Inhibitory_vs__non-inhibitory__WH1_&_959N_vs._Cr9_&_951T3,_confronted_300	-0.945	0.0918812	1		TP73 antisense RNA 1 [Source:HGNC Symbol;Acc:29052]
RMND5A	Inhibitory_vs__non-inhibitory__WH1_&_959N_vs._Cr9_&_951T3,_confronted_300	0.545	0.0940229	1	0.000571771	required for meiotic nuclear division 5 homolog A (S. cerevisiae) [Source:HGNC Symbol;Acc:25850]
MYO1D	Inhibitory_vs__non-inhibitory__WH1_&_959N_vs._Cr9_&_951T3,_confronted_300	0.675	0.0946527	1	0.00830083	myosin ID [Source:HGNC Symbol;Acc:7598]
VLDLR	Inhibitory_vs__non-inhibitory__WH1_&_959N_vs._Cr9_&_951T3,_confronted_300	0.585	0.095466	1	0.0287665	very low density lipoprotein receptor [Source:HGNC Symbol;Acc:12698]
ARHGAP26	Inhibitory_vs__non-inhibitory__WH1_&_959N_vs._Cr9_&_951T3,_confronted_300	0.795	0.095934	1	0.0780343	Rho GTPase activating protein 26 [Source:HGNC Symbol;Acc:17073]
RPSAP52	Inhibitory_vs__non-inhibitory__WH1_&_959N_vs._Cr9_&_951T3,_confronted_300	-0.73	0.0966979	1	0.000158693	ribosomal protein SA pseudogene 52 [Source:HGNC Symbol;Acc:35752]
GAGE12J	Inhibitory_vs__non-inhibitory__WH1_&_959N_vs._Cr9_&_951T3,_confronted_300	0.63	0.0971395	1	0.1106	G antigen 12J [Source:HGNC Symbol;Acc:17778]
PKIA	Inhibitory_vs__non-inhibitory__WH1_&_959N_vs._Cr9_&_951T3,_confronted_300	-0.72	0.101193	1	0.69994	protein kinase (cAMP-dependent, catalytic) inhibitor alpha [Source:HGNC Symbol;Acc:9017]
MEF2C	Inhibitory_vs__non-inhibitory__WH1_&_959N_vs._Cr9_&_951T3,_confronted_300	-0.865	0.101913	1	0.0571225	myocyte enhancer factor 2C [Source:HGNC Symbol;Acc:6996]
THBS2	Inhibitory_vs__non-inhibitory__WH1_&_959N_vs._Cr9_&_951T3,_confronted_300	0.56	0.10213	1	0.0943711	thrombospondin 2 [Source:HGNC Symbol;Acc:11786]
FRMPD4	Inhibitory_vs__non-inhibitory__WH1_&_959N_vs._Cr9_&_951T3,_confronted_300	0.68	0.103165	1	0.179506	FERM and PDZ domain containing 4 [Source:HGNC Symbol;Acc:29007]
H1FX	Inhibitory_vs__non-inhibitory__WH1_&_959N_vs._Cr9_&_951T3,_confronted_300	-0.705	0.104848	1	0.384376	H1 histone family, member X [Source:HGNC Symbol;Acc:4722]
DHRS1	Inhibitory_vs__non-inhibitory__WH1_&_959N_vs._Cr9_&_951T3,_confronted_300	-0.845	0.104943	1	0.0381333	dehydrogenase/reductase (SDR family) member 1 [Source:HGNC Symbol;Acc:16445]
NEK2	Inhibitory_vs__non-inhibitory__WH1_&_959N_vs._Cr9_&_951T3,_confronted_300	-0.6	0.105573	1	2.85498e-05	NIMA-related kinase 2 [Source:HGNC Symbol;Acc:7745]
ABHD14A	Inhibitory_vs__non-inhibitory__WH1_&_959N_vs._Cr9_&_951T3,_confronted_300	-0.885	0.106596	1	0.0504339	abhydrolase domain containing 14A [Source:HGNC Symbol;Acc:24538]
STEAP1B	Inhibitory_vs__non-inhibitory__WH1_&_959N_vs._Cr9_&_951T3,_confronted_300	-1.205	0.109305	1		STEAP family member 1B [Source:HGNC Symbol;Acc:41907]
UGT2B7	Inhibitory_vs__non-inhibitory__WH1_&_959N_vs._Cr9_&_951T3,_confronted_300	-0.76	0.11006	1	0.0121506	UDP glucuronosyltransferase 2 family, polypeptide B7 [Source:HGNC Symbol;Acc:12554]
HSPD1P1	Inhibitory_vs__non-inhibitory__WH1_&_959N_vs._Cr9_&_951T3,_confronted_300	-0.56	0.111111	1		heat shock 60kDa protein 1 (chaperonin) pseudogene 1 [Source:HGNC Symbol;Acc:35133]
FLOT1	Inhibitory_vs__non-inhibitory__WH1_&_959N_vs._Cr9_&_951T3,_confronted_300	-0.57	0.111433	1	0.000485398	flotillin 1 [Source:HGNC Symbol;Acc:3757]
FLOT1	Inhibitory_vs__non-inhibitory__WH1_&_959N_vs._Cr9_&_951T3,_confronted_300	-0.57	0.111433	1	0.000485398	flotillin 1 [Source:HGNC Symbol;Acc:3757]
FLOT1	Inhibitory_vs__non-inhibitory__WH1_&_959N_vs._Cr9_&_951T3,_confronted_300	-0.57	0.111433	1	0.000485398	flotillin 1 [Source:HGNC Symbol;Acc:3757]
AGPAT4	Inhibitory_vs__non-inhibitory__WH1_&_959N_vs._Cr9_&_951T3,_confronted_300	-0.575	0.111565	1	0.508562	1-acylglycerol-3-phosphate O-acyltransferase 4 [Source:HGNC Symbol;Acc:20885]
CALML5	Inhibitory_vs__non-inhibitory__WH1_&_959N_vs._Cr9_&_951T3,_confronted_300	0.6	0.111963	1	0.0432491	calmodulin-like 5 [Source:HGNC Symbol;Acc:18180]
MIR103B1	Inhibitory_vs__non-inhibitory__WH1_&_959N_vs._Cr9_&_951T3,_confronted_300	0.56	0.113009	1
CLIC2	Inhibitory_vs__non-inhibitory__WH1_&_959N_vs._Cr9_&_951T3,_confronted_300	1.035	0.115958	1	0.549685	chloride intracellular channel 2 [Source:HGNC Symbol;Acc:2063]
PPA1	Inhibitory_vs__non-inhibitory__WH1_&_959N_vs._Cr9_&_951T3,_confronted_300	-0.54	0.116651	1	0.0458096	pyrophosphatase (inorganic) 1 [Source:HGNC Symbol;Acc:9226]
ATPIF1	Inhibitory_vs__non-inhibitory__WH1_&_959N_vs._Cr9_&_951T3,_confronted_300	-0.74	0.117106	1	0.846975	ATPase inhibitory factor 1 [Source:HGNC Symbol;Acc:871]
TXNRD1	Inhibitory_vs__non-inhibitory__WH1_&_959N_vs._Cr9_&_951T3,_confronted_300	0.55	0.117256	1	0.276447	thioredoxin reductase 1 [Source:HGNC Symbol;Acc:12437]
RPL22L1	Inhibitory_vs__non-inhibitory__WH1_&_959N_vs._Cr9_&_951T3,_confronted_300	-0.775	0.117879	1	1.59029e-05	ribosomal protein L22-like 1 [Source:HGNC Symbol;Acc:27610]
TAF13	Inhibitory_vs__non-inhibitory__WH1_&_959N_vs._Cr9_&_951T3,_confronted_300	0.695	0.118964	1	0.0529752	TAF13 RNA polymerase II, TATA box binding protein (TBP)-associated factor, 18kDa [Source:HGNC Symbol;Acc:11546]
STC2	Inhibitory_vs__non-inhibitory__WH1_&_959N_vs._Cr9_&_951T3,_confronted_300	0.85	0.119206	1	0.0188833	stanniocalcin 2 [Source:HGNC Symbol;Acc:11374]
AS3MT	Inhibitory_vs__non-inhibitory__WH1_&_959N_vs._Cr9_&_951T3,_confronted_300	-2.605	0.120137	1	0.759372	arsenic (+3 oxidation state) methyltransferase [Source:HGNC Symbol;Acc:17452]
SHOC2	Inhibitory_vs__non-inhibitory__WH1_&_959N_vs._Cr9_&_951T3,_confronted_300	0.565	0.12027	1	0.0672943	soc-2 suppressor of clear homolog (C. elegans) [Source:HGNC Symbol;Acc:15454]
OXTR	Inhibitory_vs__non-inhibitory__WH1_&_959N_vs._Cr9_&_951T3,_confronted_300	1.155	0.120872	1	0.00594234	oxytocin receptor [Source:HGNC Symbol;Acc:8529]
RNY4P18	Inhibitory_vs__non-inhibitory__WH1_&_959N_vs._Cr9_&_951T3,_confronted_300	0.82	0.122932	1		RNA, Ro-associated Y4 pseudogene 18 [Source:HGNC Symbol;Acc:34068]
MYL6B	Inhibitory_vs__non-inhibitory__WH1_&_959N_vs._Cr9_&_951T3,_confronted_300	-0.645	0.123139	1	0.572201	myosin, light chain 6B, alkali, smooth muscle and non-muscle [Source:HGNC Symbol;Acc:29823]
PDZD11	Inhibitory_vs__non-inhibitory__WH1_&_959N_vs._Cr9_&_951T3,_confronted_300	-0.835	0.123948	1	0.0126279	PDZ domain containing 11 [Source:HGNC Symbol;Acc:28034]
NUF2	Inhibitory_vs__non-inhibitory__WH1_&_959N_vs._Cr9_&_951T3,_confronted_300	-0.595	0.124882	1	8.76955e-05	NUF2, NDC80 kinetochore complex component [Source:HGNC Symbol;Acc:14621]
HCFC1R1	Inhibitory_vs__non-inhibitory__WH1_&_959N_vs._Cr9_&_951T3,_confronted_300	-0.54	0.125614	1	0.0661278	host cell factor C1 regulator 1 (XPO1 dependent) [Source:HGNC Symbol;Acc:21198]
TRIM37	Inhibitory_vs__non-inhibitory__WH1_&_959N_vs._Cr9_&_951T3,_confronted_300	0.565	0.127641	1	0.975732	tripartite motif containing 37 [Source:HGNC Symbol;Acc:7523]
ARNT2	Inhibitory_vs__non-inhibitory__WH1_&_959N_vs._Cr9_&_951T3,_confronted_300	0.925	0.128008	1	0.935522	aryl-hydrocarbon receptor nuclear translocator 2 [Source:HGNC Symbol;Acc:16876]
PCGF3	Inhibitory_vs__non-inhibitory__WH1_&_959N_vs._Cr9_&_951T3,_confronted_300	0.505	0.128371	1	0.013327	polycomb group ring finger 3 [Source:HGNC Symbol;Acc:10066]
FAM25C	Inhibitory_vs__non-inhibitory__WH1_&_959N_vs._Cr9_&_951T3,_confronted_300	0.775	0.128539	1		family with sequence similarity 25, member C [Source:HGNC Symbol;Acc:23586]
FAM25C	Inhibitory_vs__non-inhibitory__WH1_&_959N_vs._Cr9_&_951T3,_confronted_300	0.775	0.128539	1		family with sequence similarity 25, member C [Source:HGNC Symbol;Acc:23586]
FAM25C	Inhibitory_vs__non-inhibitory__WH1_&_959N_vs._Cr9_&_951T3,_confronted_300	0.775	0.128539	1		family with sequence similarity 25, member C [Source:HGNC Symbol;Acc:23586]
RPS9	Inhibitory_vs__non-inhibitory__WH1_&_959N_vs._Cr9_&_951T3,_confronted_300	-0.585	0.128587	1	0.126463	ribosomal protein S9 [Source:HGNC Symbol;Acc:10442]
MAMDC2	Inhibitory_vs__non-inhibitory__WH1_&_959N_vs._Cr9_&_951T3,_confronted_300	-0.62	0.128746	1	0.0303068	MAM domain containing 2 [Source:HGNC Symbol;Acc:23673]
CHST15	Inhibitory_vs__non-inhibitory__WH1_&_959N_vs._Cr9_&_951T3,_confronted_300	0.66	0.12886	1	0.00298904	carbohydrate (N-acetylgalactosamine 4-sulfate 6-O) sulfotransferase 15 [Source:HGNC Symbol;Acc:18137]
RPL37P2	Inhibitory_vs__non-inhibitory__WH1_&_959N_vs._Cr9_&_951T3,_confronted_300	-0.625	0.129316	1		ribosomal protein L37 pseudogene 2 [Source:HGNC Symbol;Acc:17092]
ANXA4	Inhibitory_vs__non-inhibitory__WH1_&_959N_vs._Cr9_&_951T3,_confronted_300	-0.53	0.129508	1	0.000688988	annexin A4 [Source:HGNC Symbol;Acc:542]
IL1RAPL1	Inhibitory_vs__non-inhibitory__WH1_&_959N_vs._Cr9_&_951T3,_confronted_300	-1.345	0.130333	1	0.709806	interleukin 1 receptor accessory protein-like 1 [Source:HGNC Symbol;Acc:5996]
MRPS34	Inhibitory_vs__non-inhibitory__WH1_&_959N_vs._Cr9_&_951T3,_confronted_300	-0.55	0.131025	1	0.145711	mitochondrial ribosomal protein S34 [Source:HGNC Symbol;Acc:16618]
EGR2	Inhibitory_vs__non-inhibitory__WH1_&_959N_vs._Cr9_&_951T3,_confronted_300	1.155	0.131032	1	0.0162389	early growth response 2 [Source:HGNC Symbol;Acc:3239]
MT1DP	Inhibitory_vs__non-inhibitory__WH1_&_959N_vs._Cr9_&_951T3,_confronted_300	-0.745	0.131767	1	0.00154856	metallothionein 1D, pseudogene [Source:HGNC Symbol;Acc:7396]
GLDC	Inhibitory_vs__non-inhibitory__WH1_&_959N_vs._Cr9_&_951T3,_confronted_300	-0.61	0.132633	1	0.00884216	glycine dehydrogenase (decarboxylating) [Source:HGNC Symbol;Acc:4313]
KAZN	Inhibitory_vs__non-inhibitory__WH1_&_959N_vs._Cr9_&_951T3,_confronted_300	0.995	0.132739	1		kazrin, periplakin interacting protein [Source:HGNC Symbol;Acc:29173]
CRELD2	Inhibitory_vs__non-inhibitory__WH1_&_959N_vs._Cr9_&_951T3,_confronted_300	-0.555	0.135421	1	3.14707e-05	cysteine-rich with EGF-like domains 2 [Source:HGNC Symbol;Acc:28150]
RN5S283	Inhibitory_vs__non-inhibitory__WH1_&_959N_vs._Cr9_&_951T3,_confronted_300	0.55	0.135652	1
HIST1H2BM	Inhibitory_vs__non-inhibitory__WH1_&_959N_vs._Cr9_&_951T3,_confronted_300	0.69	0.136285	1	0.060919	histone cluster 1, H2bm [Source:HGNC Symbol;Acc:4750]
TM6SF2	Inhibitory_vs__non-inhibitory__WH1_&_959N_vs._Cr9_&_951T3,_confronted_300	1.03	0.136676	1	0.0230693	transmembrane 6 superfamily member 2 [Source:HGNC Symbol;Acc:11861]
RN5S198	Inhibitory_vs__non-inhibitory__WH1_&_959N_vs._Cr9_&_951T3,_confronted_300	-0.66	0.136941	1
PRPF31	Inhibitory_vs__non-inhibitory__WH1_&_959N_vs._Cr9_&_951T3,_confronted_300	-0.59	0.137006	1	0.299828	pre-mRNA processing factor 31 [Source:HGNC Symbol;Acc:15446]
PTCH1	Inhibitory_vs__non-inhibitory__WH1_&_959N_vs._Cr9_&_951T3,_confronted_300	0.65	0.13716	1	0.062621	patched 1 [Source:HGNC Symbol;Acc:9585]
MRPL17	Inhibitory_vs__non-inhibitory__WH1_&_959N_vs._Cr9_&_951T3,_confronted_300	-0.965	0.137731	1	0.0802687	mitochondrial ribosomal protein L17 [Source:HGNC Symbol;Acc:14053]
RPS26P2	Inhibitory_vs__non-inhibitory__WH1_&_959N_vs._Cr9_&_951T3,_confronted_300	-0.975	0.139247	1		ribosomal protein S26 pseudogene 2 [Source:HGNC Symbol;Acc:23662]
HBXIP	Inhibitory_vs__non-inhibitory__WH1_&_959N_vs._Cr9_&_951T3,_confronted_300	-1.01	0.139919	1	0.148599
PPA2	Inhibitory_vs__non-inhibitory__WH1_&_959N_vs._Cr9_&_951T3,_confronted_300	-0.51	0.140029	1	0.917183	pyrophosphatase (inorganic) 2 [Source:HGNC Symbol;Acc:28883]
FAM40B	Inhibitory_vs__non-inhibitory__WH1_&_959N_vs._Cr9_&_951T3,_confronted_300	-0.585	0.141445	1	0.65416
IVNS1ABP	Inhibitory_vs__non-inhibitory__WH1_&_959N_vs._Cr9_&_951T3,_confronted_300	1.21	0.142405	1	0.000198513	influenza virus NS1A binding protein [Source:HGNC Symbol;Acc:16951]
TMEM200A	Inhibitory_vs__non-inhibitory__WH1_&_959N_vs._Cr9_&_951T3,_confronted_300	-0.63	0.143392	1	0.0321737	transmembrane protein 200A [Source:HGNC Symbol;Acc:21075]
PDIA5	Inhibitory_vs__non-inhibitory__WH1_&_959N_vs._Cr9_&_951T3,_confronted_300	-0.575	0.144242	1	0.0648627	protein disulfide isomerase family A, member 5 [Source:HGNC Symbol;Acc:24811]
SULT1A2	Inhibitory_vs__non-inhibitory__WH1_&_959N_vs._Cr9_&_951T3,_confronted_300	0.785	0.145464	1	0.572201	sulfotransferase family, cytosolic, 1A, phenol-preferring, member 2 [Source:HGNC Symbol;Acc:11454]
RAB40AL	Inhibitory_vs__non-inhibitory__WH1_&_959N_vs._Cr9_&_951T3,_confronted_300	0.505	0.145509	1	0.184059	RAB40A, member RAS oncogene family-like [Source:HGNC Symbol;Acc:25410]
BTRC	Inhibitory_vs__non-inhibitory__WH1_&_959N_vs._Cr9_&_951T3,_confronted_300	0.505	0.145509	1	0.0500198	beta-transducin repeat containing E3 ubiquitin protein ligase [Source:HGNC Symbol;Acc:1144]
RPS19P1	Inhibitory_vs__non-inhibitory__WH1_&_959N_vs._Cr9_&_951T3,_confronted_300	-0.56	0.146107	1		ribosomal protein S19 pseudogene 1 [Source:HGNC Symbol;Acc:16534]
PTGIS	Inhibitory_vs__non-inhibitory__WH1_&_959N_vs._Cr9_&_951T3,_confronted_300	1.835	0.147505	1	1.95754e-05	prostaglandin I2 (prostacyclin) synthase [Source:HGNC Symbol;Acc:9603]
SNRPD2P1	Inhibitory_vs__non-inhibitory__WH1_&_959N_vs._Cr9_&_951T3,_confronted_300	-0.55	0.147569	1		small nuclear ribonucleoprotein D2 pseudogene 1 [Source:HGNC Symbol;Acc:31459]
SERPINF1	Inhibitory_vs__non-inhibitory__WH1_&_959N_vs._Cr9_&_951T3,_confronted_300	-1.045	0.147634	1	0.000130386	serpin peptidase inhibitor, clade F (alpha-2 antiplasmin, pigment epithelium derived factor), member 1 [Source:HGNC Symbol;Acc:8824]
ARPC3	Inhibitory_vs__non-inhibitory__WH1_&_959N_vs._Cr9_&_951T3,_confronted_300	-0.505	0.147702	1	0.000233244	actin related protein 2/3 complex, subunit 3, 21kDa [Source:HGNC Symbol;Acc:706]
IFI44L	Inhibitory_vs__non-inhibitory__WH1_&_959N_vs._Cr9_&_951T3,_confronted_300	-0.815	0.14802	1	0.829482	interferon-induced protein 44-like [Source:HGNC Symbol;Acc:17817]
CDC14B	Inhibitory_vs__non-inhibitory__WH1_&_959N_vs._Cr9_&_951T3,_confronted_300	0.505	0.148672	1	2.57341e-06	cell division cycle 14B [Source:HGNC Symbol;Acc:1719]
NTPCR	Inhibitory_vs__non-inhibitory__WH1_&_959N_vs._Cr9_&_951T3,_confronted_300	-0.6	0.150962	1		nucleoside-triphosphatase, cancer-related [Source:HGNC Symbol;Acc:28204]
DCSTAMP	Inhibitory_vs__non-inhibitory__WH1_&_959N_vs._Cr9_&_951T3,_confronted_300	-0.55	0.151028	1		dendrocyte expressed seven transmembrane protein [Source:HGNC Symbol;Acc:18549]
ASTN2	Inhibitory_vs__non-inhibitory__WH1_&_959N_vs._Cr9_&_951T3,_confronted_300	-0.63	0.151895	1	5.99254e-06	astrotactin 2 [Source:HGNC Symbol;Acc:17021]
RPS26	Inhibitory_vs__non-inhibitory__WH1_&_959N_vs._Cr9_&_951T3,_confronted_300	-0.855	0.15279	1	0.493125	ribosomal protein S26 [Source:HGNC Symbol;Acc:10414]
ADK	Inhibitory_vs__non-inhibitory__WH1_&_959N_vs._Cr9_&_951T3,_confronted_300	-0.605	0.154879	1	0.190214	adenosine kinase [Source:HGNC Symbol;Acc:257]
MYLK4	Inhibitory_vs__non-inhibitory__WH1_&_959N_vs._Cr9_&_951T3,_confronted_300	0.51	0.155031	1	0.108107	myosin light chain kinase family, member 4 [Source:HGNC Symbol;Acc:27972]
BIRC5	Inhibitory_vs__non-inhibitory__WH1_&_959N_vs._Cr9_&_951T3,_confronted_300	-0.6	0.155683	1	2.18744e-08	baculoviral IAP repeat containing 5 [Source:HGNC Symbol;Acc:593]
GNG11	Inhibitory_vs__non-inhibitory__WH1_&_959N_vs._Cr9_&_951T3,_confronted_300	-1.095	0.155761	1	0.577262	guanine nucleotide binding protein (G protein), gamma 11 [Source:HGNC Symbol;Acc:4403]
POU5F1B	Inhibitory_vs__non-inhibitory__WH1_&_959N_vs._Cr9_&_951T3,_confronted_300	0.505	0.156545	1	0.427278	POU class 5 homeobox 1B [Source:HGNC Symbol;Acc:9223]
IFITM1	Inhibitory_vs__non-inhibitory__WH1_&_959N_vs._Cr9_&_951T3,_confronted_300	-1.455	0.156699	1	0.0465167	interferon induced transmembrane protein 1 [Source:HGNC Symbol;Acc:5412]
GBP2	Inhibitory_vs__non-inhibitory__WH1_&_959N_vs._Cr9_&_951T3,_confronted_300	-0.77	0.158156	1	0.0254958	guanylate binding protein 2, interferon-inducible [Source:HGNC Symbol;Acc:4183]
GAMT	Inhibitory_vs__non-inhibitory__WH1_&_959N_vs._Cr9_&_951T3,_confronted_300	-0.54	0.158813	1	0.90852	guanidinoacetate N-methyltransferase [Source:HGNC Symbol;Acc:4136]
H3F3AP4	Inhibitory_vs__non-inhibitory__WH1_&_959N_vs._Cr9_&_951T3,_confronted_300	-0.675	0.159836	1		H3 histone, family 3A, pseudogene 4 [Source:HGNC Symbol;Acc:42980]
SIK1	Inhibitory_vs__non-inhibitory__WH1_&_959N_vs._Cr9_&_951T3,_confronted_300	0.9	0.160198	1	0.250224	salt-inducible kinase 1 [Source:HGNC Symbol;Acc:11142]
CDC20	Inhibitory_vs__non-inhibitory__WH1_&_959N_vs._Cr9_&_951T3,_confronted_300	-0.94	0.160346	1	5.67409e-06	cell division cycle 20 [Source:HGNC Symbol;Acc:1723]
RPS26	Inhibitory_vs__non-inhibitory__WH1_&_959N_vs._Cr9_&_951T3,_confronted_300	-0.99	0.160474	1	0.493125	ribosomal protein S26 [Source:HGNC Symbol;Acc:10414]
GVINP1	Inhibitory_vs__non-inhibitory__WH1_&_959N_vs._Cr9_&_951T3,_confronted_300	0.58	0.16118	1		GTPase, very large interferon inducible pseudogene 1 [Source:HGNC Symbol;Acc:25813]
RRS1	Inhibitory_vs__non-inhibitory__WH1_&_959N_vs._Cr9_&_951T3,_confronted_300	-0.77	0.161208	1	0.0140544	RRS1 ribosome biogenesis regulator homolog (S. cerevisiae) [Source:HGNC Symbol;Acc:17083]
IRGQ	Inhibitory_vs__non-inhibitory__WH1_&_959N_vs._Cr9_&_951T3,_confronted_300	0.625	0.161263	1	0.627396	immunity-related GTPase family, Q [Source:HGNC Symbol;Acc:24868]
TXNDC16	Inhibitory_vs__non-inhibitory__WH1_&_959N_vs._Cr9_&_951T3,_confronted_300	0.54	0.161656	1	0.0126293	thioredoxin domain containing 16 [Source:HGNC Symbol;Acc:19965]
PLA2R1	Inhibitory_vs__non-inhibitory__WH1_&_959N_vs._Cr9_&_951T3,_confronted_300	1.945	0.161862	1	0.677627	phospholipase A2 receptor 1, 180kDa [Source:HGNC Symbol;Acc:9042]
HLA-DMA	Inhibitory_vs__non-inhibitory__WH1_&_959N_vs._Cr9_&_951T3,_confronted_300	-0.61	0.162574	1	0.559067	major histocompatibility complex, class II, DM alpha [Source:HGNC Symbol;Acc:4934]
HLA-DMA	Inhibitory_vs__non-inhibitory__WH1_&_959N_vs._Cr9_&_951T3,_confronted_300	-0.61	0.162574	1	0.559067	major histocompatibility complex, class II, DM alpha [Source:HGNC Symbol;Acc:4934]
FBL	Inhibitory_vs__non-inhibitory__WH1_&_959N_vs._Cr9_&_951T3,_confronted_300	-0.65	0.163844	1	0.00672116	fibrillarin [Source:HGNC Symbol;Acc:3599]
BDKRB1	Inhibitory_vs__non-inhibitory__WH1_&_959N_vs._Cr9_&_951T3,_confronted_300	-1.46	0.163924	1	0.00337209	bradykinin receptor B1 [Source:HGNC Symbol;Acc:1029]
PPIAP11	Inhibitory_vs__non-inhibitory__WH1_&_959N_vs._Cr9_&_951T3,_confronted_300	-0.55	0.164265	1		peptidylprolyl isomerase A (cyclophilin A) pseudogene 11 [Source:HGNC Symbol;Acc:9263]
PDGFRL	Inhibitory_vs__non-inhibitory__WH1_&_959N_vs._Cr9_&_951T3,_confronted_300	-1.38	0.164296	1	1.07473e-06	platelet-derived growth factor receptor-like [Source:HGNC Symbol;Acc:8805]
ICAM2	Inhibitory_vs__non-inhibitory__WH1_&_959N_vs._Cr9_&_951T3,_confronted_300	0.525	0.165589	1	0.00426433	intercellular adhesion molecule 2 [Source:HGNC Symbol;Acc:5345]
XPOT	Inhibitory_vs__non-inhibitory__WH1_&_959N_vs._Cr9_&_951T3,_confronted_300	0.61	0.165713	1	0.147211	exportin, tRNA [Source:HGNC Symbol;Acc:12826]
HLA-DMA	Inhibitory_vs__non-inhibitory__WH1_&_959N_vs._Cr9_&_951T3,_confronted_300	-0.57	0.168038	1	0.559067	major histocompatibility complex, class II, DM alpha [Source:HGNC Symbol;Acc:4934]
MYOD1	Inhibitory_vs__non-inhibitory__WH1_&_959N_vs._Cr9_&_951T3,_confronted_300	0.51	0.16806	1	0.0832013	myogenic differentiation 1 [Source:HGNC Symbol;Acc:7611]
RAB6B	Inhibitory_vs__non-inhibitory__WH1_&_959N_vs._Cr9_&_951T3,_confronted_300	0.725	0.168409	1	0.197029	RAB6B, member RAS oncogene family [Source:HGNC Symbol;Acc:14902]
RNF182	Inhibitory_vs__non-inhibitory__WH1_&_959N_vs._Cr9_&_951T3,_confronted_300	-0.82	0.168658	1	0.980885	ring finger protein 182 [Source:HGNC Symbol;Acc:28522]
LOC100132005	Inhibitory_vs__non-inhibitory__WH1_&_959N_vs._Cr9_&_951T3,_confronted_300	0.605	0.168871	1
RGS4	Inhibitory_vs__non-inhibitory__WH1_&_959N_vs._Cr9_&_951T3,_confronted_300	-0.795	0.168928	1	0.0576005	regulator of G-protein signaling 4 [Source:HGNC Symbol;Acc:10000]
ZNRF2P1	Inhibitory_vs__non-inhibitory__WH1_&_959N_vs._Cr9_&_951T3,_confronted_300	0.51	0.169496	1		zinc and ring finger 2 pseudogene 1 [Source:HGNC Symbol;Acc:42792]
ANKRD20A11P	Inhibitory_vs__non-inhibitory__WH1_&_959N_vs._Cr9_&_951T3,_confronted_300	0.575	0.170297	1		ankyrin repeat domain 20 family, member A11, pseudogene [Source:HGNC Symbol;Acc:42024]
RPL17	Inhibitory_vs__non-inhibitory__WH1_&_959N_vs._Cr9_&_951T3,_confronted_300	-0.835	0.170651	1	0.3079	ribosomal protein L17 [Source:HGNC Symbol;Acc:10307]
PLEKHA8	Inhibitory_vs__non-inhibitory__WH1_&_959N_vs._Cr9_&_951T3,_confronted_300	0.53	0.171369	1	0.233693	pleckstrin homology domain containing, family A (phosphoinositide binding specific) member 8 [Source:HGNC Symbol;Acc:30037]
NGFRAP1	Inhibitory_vs__non-inhibitory__WH1_&_959N_vs._Cr9_&_951T3,_confronted_300	-0.565	0.171867	1	0.0816662	nerve growth factor receptor (TNFRSF16) associated protein 1 [Source:HGNC Symbol;Acc:13388]
GAFA2	Inhibitory_vs__non-inhibitory__WH1_&_959N_vs._Cr9_&_951T3,_confronted_300	0.565	0.171867	1
RHOD	Inhibitory_vs__non-inhibitory__WH1_&_959N_vs._Cr9_&_951T3,_confronted_300	-1.18	0.172047	1	0.779986	ras homolog family member D [Source:HGNC Symbol;Acc:670]
TRNAQ54P	Inhibitory_vs__non-inhibitory__WH1_&_959N_vs._Cr9_&_951T3,_confronted_300	0.56	0.172163	1
EEF1E1	Inhibitory_vs__non-inhibitory__WH1_&_959N_vs._Cr9_&_951T3,_confronted_300	-0.81	0.173082	1	0.452611	eukaryotic translation elongation factor 1 epsilon 1 [Source:HGNC Symbol;Acc:3212]
MSH5	Inhibitory_vs__non-inhibitory__WH1_&_959N_vs._Cr9_&_951T3,_confronted_300	-0.52	0.173666	1	0.4652	mutS homolog 5 [Source:HGNC Symbol;Acc:7328]
ACVR2A	Inhibitory_vs__non-inhibitory__WH1_&_959N_vs._Cr9_&_951T3,_confronted_300	0.965	0.173696	1	1.94619e-05	activin A receptor, type IIA [Source:HGNC Symbol;Acc:173]
H3F3AP4	Inhibitory_vs__non-inhibitory__WH1_&_959N_vs._Cr9_&_951T3,_confronted_300	-0.66	0.173837	1		H3 histone, family 3A, pseudogene 4 [Source:HGNC Symbol;Acc:42980]
FN3KRP	Inhibitory_vs__non-inhibitory__WH1_&_959N_vs._Cr9_&_951T3,_confronted_300	-0.58	0.17387	1	0.00121715	fructosamine 3 kinase related protein [Source:HGNC Symbol;Acc:25700]
CMKLR1	Inhibitory_vs__non-inhibitory__WH1_&_959N_vs._Cr9_&_951T3,_confronted_300	-0.8	0.174556	1	0.976155	chemokine-like receptor 1 [Source:HGNC Symbol;Acc:2121]
KSR1	Inhibitory_vs__non-inhibitory__WH1_&_959N_vs._Cr9_&_951T3,_confronted_300	0.605	0.174921	1	0.0161058	kinase suppressor of ras 1 [Source:HGNC Symbol;Acc:6465]
ATP5F1	Inhibitory_vs__non-inhibitory__WH1_&_959N_vs._Cr9_&_951T3,_confronted_300	-0.575	0.17577	1	0.623518	ATP synthase, H+ transporting, mitochondrial Fo complex, subunit B1 [Source:HGNC Symbol;Acc:840]
ZNF320	Inhibitory_vs__non-inhibitory__WH1_&_959N_vs._Cr9_&_951T3,_confronted_300	0.505	0.178916	1	0.274655	zinc finger protein 320 [Source:HGNC Symbol;Acc:13842]
RPS26	Inhibitory_vs__non-inhibitory__WH1_&_959N_vs._Cr9_&_951T3,_confronted_300	-0.92	0.179127	1	0.493125	ribosomal protein S26 [Source:HGNC Symbol;Acc:10414]
ALDH1L2	Inhibitory_vs__non-inhibitory__WH1_&_959N_vs._Cr9_&_951T3,_confronted_300	0.62	0.180084	1	0.0204803	aldehyde dehydrogenase 1 family, member L2 [Source:HGNC Symbol;Acc:26777]
NAAA	Inhibitory_vs__non-inhibitory__WH1_&_959N_vs._Cr9_&_951T3,_confronted_300	-0.78	0.180218	1	0.0320678	N-acylethanolamine acid amidase [Source:HGNC Symbol;Acc:736]
PDE10A	Inhibitory_vs__non-inhibitory__WH1_&_959N_vs._Cr9_&_951T3,_confronted_300	-1.455	0.180626	1	0.0125949	phosphodiesterase 10A [Source:HGNC Symbol;Acc:8772]
CTSF	Inhibitory_vs__non-inhibitory__WH1_&_959N_vs._Cr9_&_951T3,_confronted_300	-0.96	0.181041	1	0.00240988	cathepsin F [Source:HGNC Symbol;Acc:2531]
UBE2C	Inhibitory_vs__non-inhibitory__WH1_&_959N_vs._Cr9_&_951T3,_confronted_300	-0.555	0.181408	1	4.80037e-09	ubiquitin-conjugating enzyme E2C [Source:HGNC Symbol;Acc:15937]
SKP1P1	Inhibitory_vs__non-inhibitory__WH1_&_959N_vs._Cr9_&_951T3,_confronted_300	-0.615	0.18187	1		S-phase kinase-associated protein 1 pseudogene 1 [Source:HGNC Symbol;Acc:33696]
LOC401397	Inhibitory_vs__non-inhibitory__WH1_&_959N_vs._Cr9_&_951T3,_confronted_300	-0.76	0.183126	1	0.141126
NME3	Inhibitory_vs__non-inhibitory__WH1_&_959N_vs._Cr9_&_951T3,_confronted_300	-0.745	0.183178	1	0.0985211	NME/NM23 nucleoside diphosphate kinase 3 [Source:HGNC Symbol;Acc:7851]
SLC14A1	Inhibitory_vs__non-inhibitory__WH1_&_959N_vs._Cr9_&_951T3,_confronted_300	-1.83	0.183832	1	0.111796	solute carrier family 14 (urea transporter), member 1 [Source:HGNC Symbol;Acc:10918]
SWAP70	Inhibitory_vs__non-inhibitory__WH1_&_959N_vs._Cr9_&_951T3,_confronted_300	0.535	0.184014	1	3.72392e-05	SWAP switching B-cell complex 70kDa subunit [Source:HGNC Symbol;Acc:17070]
ESD	Inhibitory_vs__non-inhibitory__WH1_&_959N_vs._Cr9_&_951T3,_confronted_300	-0.675	0.184242	1	0.125869	esterase D [Source:HGNC Symbol;Acc:3465]
FRY	Inhibitory_vs__non-inhibitory__WH1_&_959N_vs._Cr9_&_951T3,_confronted_300	0.995	0.18483	1	0.00034634	furry homolog (Drosophila) [Source:HGNC Symbol;Acc:20367]
UBXN2B	Inhibitory_vs__non-inhibitory__WH1_&_959N_vs._Cr9_&_951T3,_confronted_300	0.64	0.185226	1	0.00226814	UBX domain protein 2B [Source:HGNC Symbol;Acc:27035]
C12orf57	Inhibitory_vs__non-inhibitory__WH1_&_959N_vs._Cr9_&_951T3,_confronted_300	-1.64	0.185289	1	0.268929	chromosome 12 open reading frame 57 [Source:HGNC Symbol;Acc:29521]
EPB41L5	Inhibitory_vs__non-inhibitory__WH1_&_959N_vs._Cr9_&_951T3,_confronted_300	0.595	0.185371	1	2.19362e-05	erythrocyte membrane protein band 4.1 like 5 [Source:HGNC Symbol;Acc:19819]
ENTPD1	Inhibitory_vs__non-inhibitory__WH1_&_959N_vs._Cr9_&_951T3,_confronted_300	0.625	0.185542	1	0.642003	ectonucleoside triphosphate diphosphohydrolase 1 [Source:HGNC Symbol;Acc:3363]
NR4A2	Inhibitory_vs__non-inhibitory__WH1_&_959N_vs._Cr9_&_951T3,_confronted_300	0.655	0.185864	1	0.231547	nuclear receptor subfamily 4, group A, member 2 [Source:HGNC Symbol;Acc:7981]
LOC149837	Inhibitory_vs__non-inhibitory__WH1_&_959N_vs._Cr9_&_951T3,_confronted_300	0.875	0.187399	1	0.684689
CWC15	Inhibitory_vs__non-inhibitory__WH1_&_959N_vs._Cr9_&_951T3,_confronted_300	-0.505	0.189141	1	0.358799	CWC15 spliceosome-associated protein homolog (S. cerevisiae) [Source:HGNC Symbol;Acc:26939]
CCDC85B	Inhibitory_vs__non-inhibitory__WH1_&_959N_vs._Cr9_&_951T3,_confronted_300	-0.53	0.189398	1	0.221076	coiled-coil domain containing 85B [Source:HGNC Symbol;Acc:24926]
BOLA1	Inhibitory_vs__non-inhibitory__WH1_&_959N_vs._Cr9_&_951T3,_confronted_300	-0.785	0.189504	1	0.0565882	bolA family member 1 [Source:HGNC Symbol;Acc:24263]
TRPM7	Inhibitory_vs__non-inhibitory__WH1_&_959N_vs._Cr9_&_951T3,_confronted_300	0.535	0.18965	1	0.379419	transient receptor potential cation channel, subfamily M, member 7 [Source:HGNC Symbol;Acc:17994]
PLSCR1	Inhibitory_vs__non-inhibitory__WH1_&_959N_vs._Cr9_&_951T3,_confronted_300	-0.53	0.189682	1	0.181237	phospholipid scramblase 1 [Source:HGNC Symbol;Acc:9092]
AMN1	Inhibitory_vs__non-inhibitory__WH1_&_959N_vs._Cr9_&_951T3,_confronted_300	-0.725	0.190071	1	0.0226196	antagonist of mitotic exit network 1 homolog (S. cerevisiae) [Source:HGNC Symbol;Acc:27281]
RPL17	Inhibitory_vs__non-inhibitory__WH1_&_959N_vs._Cr9_&_951T3,_confronted_300	-0.795	0.191747	1	0.3079	ribosomal protein L17 [Source:HGNC Symbol;Acc:10307]
TMEM205	Inhibitory_vs__non-inhibitory__WH1_&_959N_vs._Cr9_&_951T3,_confronted_300	-0.705	0.194101	1	0.637277	transmembrane protein 205 [Source:HGNC Symbol;Acc:29631]
IGFBP5	Inhibitory_vs__non-inhibitory__WH1_&_959N_vs._Cr9_&_951T3,_confronted_300	1.04	0.194597	1	0.122721	insulin-like growth factor binding protein 5 [Source:HGNC Symbol;Acc:5474]
PARD6G	Inhibitory_vs__non-inhibitory__WH1_&_959N_vs._Cr9_&_951T3,_confronted_300	0.58	0.196765	1	0.00432879	par-6 family cell polarity regulator gamma [Source:HGNC Symbol;Acc:16076]
ZNF485	Inhibitory_vs__non-inhibitory__WH1_&_959N_vs._Cr9_&_951T3,_confronted_300	-0.52	0.197049	1	0.297442	zinc finger protein 485 [Source:HGNC Symbol;Acc:23440]
SLC35G1	Inhibitory_vs__non-inhibitory__WH1_&_959N_vs._Cr9_&_951T3,_confronted_300	0.69	0.197077	1		solute carrier family 35, member G1 [Source:HGNC Symbol;Acc:26607]
STRA13	Inhibitory_vs__non-inhibitory__WH1_&_959N_vs._Cr9_&_951T3,_confronted_300	-0.7	0.197098	1	0.29905	stimulated by retinoic acid 13 [Source:HGNC Symbol;Acc:11422]
RN5S69	Inhibitory_vs__non-inhibitory__WH1_&_959N_vs._Cr9_&_951T3,_confronted_300	0.63	0.197371	1
CHAMP1	Inhibitory_vs__non-inhibitory__WH1_&_959N_vs._Cr9_&_951T3,_confronted_300	0.545	0.198248	1		chromosome alignment maintaining phosphoprotein 1 [Source:HGNC Symbol;Acc:20311]
SCD	Inhibitory_vs__non-inhibitory__WH1_&_959N_vs._Cr9_&_951T3,_confronted_300	0.51	0.198513	1	0.922768	stearoyl-CoA desaturase (delta-9-desaturase) [Source:HGNC Symbol;Acc:10571]
BSCL2	Inhibitory_vs__non-inhibitory__WH1_&_959N_vs._Cr9_&_951T3,_confronted_300	-0.63	0.199253	1	0.0281987	Berardinelli-Seip congenital lipodystrophy 2 (seipin) [Source:HGNC Symbol;Acc:15832]
ZNF708	Inhibitory_vs__non-inhibitory__WH1_&_959N_vs._Cr9_&_951T3,_confronted_300	0.645	0.200759	1	0.450473	zinc finger protein 708 [Source:HGNC Symbol;Acc:12945]
ACADS	Inhibitory_vs__non-inhibitory__WH1_&_959N_vs._Cr9_&_951T3,_confronted_300	-0.59	0.200876	1	0.000464861	acyl-CoA dehydrogenase, C-2 to C-3 short chain [Source:HGNC Symbol;Acc:90]
PBX1	Inhibitory_vs__non-inhibitory__WH1_&_959N_vs._Cr9_&_951T3,_confronted_300	0.505	0.201999	1	0.00034736	pre-B-cell leukemia homeobox 1 [Source:HGNC Symbol;Acc:8632]
CHCHD1	Inhibitory_vs__non-inhibitory__WH1_&_959N_vs._Cr9_&_951T3,_confronted_300	-1.08	0.202643	1	0.527184	coiled-coil-helix-coiled-coil-helix domain containing 1 [Source:HGNC Symbol;Acc:23518]
CYB5D2	Inhibitory_vs__non-inhibitory__WH1_&_959N_vs._Cr9_&_951T3,_confronted_300	-0.63	0.203679	1	0.00151823	cytochrome b5 domain containing 2 [Source:HGNC Symbol;Acc:28471]
TGFB3	Inhibitory_vs__non-inhibitory__WH1_&_959N_vs._Cr9_&_951T3,_confronted_300	-0.945	0.203905	1	0.0778296	transforming growth factor, beta 3 [Source:HGNC Symbol;Acc:11769]
NDUFC1	Inhibitory_vs__non-inhibitory__WH1_&_959N_vs._Cr9_&_951T3,_confronted_300	-0.57	0.204488	1	0.651412	NADH dehydrogenase (ubiquinone) 1, subcomplex unknown, 1, 6kDa [Source:HGNC Symbol;Acc:7705]
RPL11	Inhibitory_vs__non-inhibitory__WH1_&_959N_vs._Cr9_&_951T3,_confronted_300	-0.505	0.206347	1	0.21923	ribosomal protein L11 [Source:HGNC Symbol;Acc:10301]
COPS6	Inhibitory_vs__non-inhibitory__WH1_&_959N_vs._Cr9_&_951T3,_confronted_300	-0.815	0.206707	1	0.0670932	COP9 signalosome subunit 6 [Source:HGNC Symbol;Acc:21749]
THYN1	Inhibitory_vs__non-inhibitory__WH1_&_959N_vs._Cr9_&_951T3,_confronted_300	-0.845	0.207777	1	0.465466	thymocyte nuclear protein 1 [Source:HGNC Symbol;Acc:29560]
ZNF642	Inhibitory_vs__non-inhibitory__WH1_&_959N_vs._Cr9_&_951T3,_confronted_300	0.525	0.209319	1	0.00223506
OAS2	Inhibitory_vs__non-inhibitory__WH1_&_959N_vs._Cr9_&_951T3,_confronted_300	-0.54	0.210479	1	0.298802	2'-5'-oligoadenylate synthetase 2, 69/71kDa [Source:HGNC Symbol;Acc:8087]
OR2M4	Inhibitory_vs__non-inhibitory__WH1_&_959N_vs._Cr9_&_951T3,_confronted_300	-2.035	0.210747	1	0.283378	olfactory receptor, family 2, subfamily M, member 4 [Source:HGNC Symbol;Acc:8270]
GTF2H1	Inhibitory_vs__non-inhibitory__WH1_&_959N_vs._Cr9_&_951T3,_confronted_300	0.55	0.211869	1	0.542669	general transcription factor IIH, polypeptide 1, 62kDa [Source:HGNC Symbol;Acc:4655]
PIGP	Inhibitory_vs__non-inhibitory__WH1_&_959N_vs._Cr9_&_951T3,_confronted_300	-0.67	0.211983	1	0.0575457	phosphatidylinositol glycan anchor biosynthesis, class P [Source:HGNC Symbol;Acc:3046]
PCDH7	Inhibitory_vs__non-inhibitory__WH1_&_959N_vs._Cr9_&_951T3,_confronted_300	-1.04	0.213047	1	0.33109	protocadherin 7 [Source:HGNC Symbol;Acc:8659]
KRT121P	Inhibitory_vs__non-inhibitory__WH1_&_959N_vs._Cr9_&_951T3,_confronted_300	-0.52	0.213204	1		keratin 121 pseudogene [Source:HGNC Symbol;Acc:30198]
TFRC	Inhibitory_vs__non-inhibitory__WH1_&_959N_vs._Cr9_&_951T3,_confronted_300	0.595	0.213609	1	0.263021	transferrin receptor [Source:HGNC Symbol;Acc:11763]
HN1	Inhibitory_vs__non-inhibitory__WH1_&_959N_vs._Cr9_&_951T3,_confronted_300	-0.82	0.213752	1	0.00296697	hematological and neurological expressed 1 [Source:HGNC Symbol;Acc:14569]
SUSD1	Inhibitory_vs__non-inhibitory__WH1_&_959N_vs._Cr9_&_951T3,_confronted_300	-0.535	0.213979	1	0.00298707	sushi domain containing 1 [Source:HGNC Symbol;Acc:25413]
ZNF192	Inhibitory_vs__non-inhibitory__WH1_&_959N_vs._Cr9_&_951T3,_confronted_300	0.52	0.214731	1	0.0109777
IL7R	Inhibitory_vs__non-inhibitory__WH1_&_959N_vs._Cr9_&_951T3,_confronted_300	-0.505	0.215213	1	0.114963	interleukin 7 receptor [Source:HGNC Symbol;Acc:6024]
IGFBP3	Inhibitory_vs__non-inhibitory__WH1_&_959N_vs._Cr9_&_951T3,_confronted_300	0.935	0.215883	1	0.0107118	insulin-like growth factor binding protein 3 [Source:HGNC Symbol;Acc:5472]
RPS26	Inhibitory_vs__non-inhibitory__WH1_&_959N_vs._Cr9_&_951T3,_confronted_300	-0.88	0.217523	1	0.493125	ribosomal protein S26 [Source:HGNC Symbol;Acc:10414]
SNRPD2	Inhibitory_vs__non-inhibitory__WH1_&_959N_vs._Cr9_&_951T3,_confronted_300	-0.775	0.218992	1	0.106995	small nuclear ribonucleoprotein D2 polypeptide 16.5kDa [Source:HGNC Symbol;Acc:11159]
NMNAT2	Inhibitory_vs__non-inhibitory__WH1_&_959N_vs._Cr9_&_951T3,_confronted_300	-0.535	0.21985	1	0.212825	nicotinamide nucleotide adenylyltransferase 2 [Source:HGNC Symbol;Acc:16789]
SAT1	Inhibitory_vs__non-inhibitory__WH1_&_959N_vs._Cr9_&_951T3,_confronted_300	-0.58	0.221459	1	0.553746	spermidine/spermine N1-acetyltransferase 1 [Source:HGNC Symbol;Acc:10540]
KHDRBS3	Inhibitory_vs__non-inhibitory__WH1_&_959N_vs._Cr9_&_951T3,_confronted_300	-0.535	0.221669	1	0.0898899	KH domain containing, RNA binding, signal transduction associated 3 [Source:HGNC Symbol;Acc:18117]
ARFGEF2	Inhibitory_vs__non-inhibitory__WH1_&_959N_vs._Cr9_&_951T3,_confronted_300	0.585	0.221779	1	0.184847	ADP-ribosylation factor guanine nucleotide-exchange factor 2 (brefeldin A-inhibited) [Source:HGNC Symbol;Acc:15853]
SAMD3	Inhibitory_vs__non-inhibitory__WH1_&_959N_vs._Cr9_&_951T3,_confronted_300	-0.85	0.22208	1	0.284096	sterile alpha motif domain containing 3 [Source:HGNC Symbol;Acc:21574]
PLEKHA7	Inhibitory_vs__non-inhibitory__WH1_&_959N_vs._Cr9_&_951T3,_confronted_300	1.02	0.222189	1	0.0157341	pleckstrin homology domain containing, family A member 7 [Source:HGNC Symbol;Acc:27049]
SLC25A27	Inhibitory_vs__non-inhibitory__WH1_&_959N_vs._Cr9_&_951T3,_confronted_300	0.605	0.222488	1	0.401874	solute carrier family 25, member 27 [Source:HGNC Symbol;Acc:21065]
KRTAP1-4	Inhibitory_vs__non-inhibitory__WH1_&_959N_vs._Cr9_&_951T3,_non-confronted_300	-1	4.99963e-05	0.116513		keratin associated protein 1-4 [Source:HGNC Symbol;Acc:18904]
HLA-DPB1	Inhibitory_vs__non-inhibitory__WH1_&_959N_vs._Cr9_&_951T3,_non-confronted_300	-0.885	0.000797029	0.903153	0.557931	major histocompatibility complex, class II, DP beta 1 [Source:HGNC Symbol;Acc:4940]
FAM21D	Inhibitory_vs__non-inhibitory__WH1_&_959N_vs._Cr9_&_951T3,_non-confronted_300	0.52	0.00147602	0.992407		family with sequence similarity 21, member D [Source:HGNC Symbol;Acc:23418]
CSF2	Inhibitory_vs__non-inhibitory__WH1_&_959N_vs._Cr9_&_951T3,_non-confronted_300	-0.52	0.00166006	0.992407	0.000494946	colony stimulating factor 2 (granulocyte-macrophage) [Source:HGNC Symbol;Acc:2434]
CLIC2	Inhibitory_vs__non-inhibitory__WH1_&_959N_vs._Cr9_&_951T3,_non-confronted_300	1.84	0.0017822	0.992407	0.549685	chloride intracellular channel 2 [Source:HGNC Symbol;Acc:2063]
SERINC2	Inhibitory_vs__non-inhibitory__WH1_&_959N_vs._Cr9_&_951T3,_non-confronted_300	-0.605	0.00197487	0.992407	0.159212	serine incorporator 2 [Source:HGNC Symbol;Acc:23231]
LOC100287515	Inhibitory_vs__non-inhibitory__WH1_&_959N_vs._Cr9_&_951T3,_non-confronted_300	0.62	0.00233312	1
ZNF782	Inhibitory_vs__non-inhibitory__WH1_&_959N_vs._Cr9_&_951T3,_non-confronted_300	0.65	0.00235849	1	0.0137176	zinc finger protein 782 [Source:HGNC Symbol;Acc:33110]
BMP2K	Inhibitory_vs__non-inhibitory__WH1_&_959N_vs._Cr9_&_951T3,_non-confronted_300	0.54	0.00290227	1	0.0298895	BMP2 inducible kinase [Source:HGNC Symbol;Acc:18041]
TM4SF1	Inhibitory_vs__non-inhibitory__WH1_&_959N_vs._Cr9_&_951T3,_non-confronted_300	-2.135	0.00356231	1	0.972731	transmembrane 4 L six family member 1 [Source:HGNC Symbol;Acc:11853]
PDK4	Inhibitory_vs__non-inhibitory__WH1_&_959N_vs._Cr9_&_951T3,_non-confronted_300	0.795	0.00397131	1	0.0706731	pyruvate dehydrogenase kinase, isozyme 4 [Source:HGNC Symbol;Acc:8812]
CSPG4P5	Inhibitory_vs__non-inhibitory__WH1_&_959N_vs._Cr9_&_951T3,_non-confronted_300	0.605	0.00441024	1		chondroitin sulfate proteoglycan 4 pseudogene 5 [Source:HGNC Symbol;Acc:29403]
GTPBP5	Inhibitory_vs__non-inhibitory__WH1_&_959N_vs._Cr9_&_951T3,_non-confronted_300	0.52	0.00459097	1	0.0800243
ZNF287	Inhibitory_vs__non-inhibitory__WH1_&_959N_vs._Cr9_&_951T3,_non-confronted_300	0.595	0.00594889	1	0.491495	zinc finger protein 287 [Source:HGNC Symbol;Acc:13502]
ALDOC	Inhibitory_vs__non-inhibitory__WH1_&_959N_vs._Cr9_&_951T3,_non-confronted_300	-0.98	0.00741361	1	0.289289	aldolase C, fructose-bisphosphate [Source:HGNC Symbol;Acc:418]
ACADS	Inhibitory_vs__non-inhibitory__WH1_&_959N_vs._Cr9_&_951T3,_non-confronted_300	-0.865	0.00808688	1	0.000464861	acyl-CoA dehydrogenase, C-2 to C-3 short chain [Source:HGNC Symbol;Acc:90]
ZNF641	Inhibitory_vs__non-inhibitory__WH1_&_959N_vs._Cr9_&_951T3,_non-confronted_300	0.81	0.00820457	1	0.273605	zinc finger protein 641 [Source:HGNC Symbol;Acc:31834]
ARSK	Inhibitory_vs__non-inhibitory__WH1_&_959N_vs._Cr9_&_951T3,_non-confronted_300	-0.52	0.00821857	1	0.142867	arylsulfatase family, member K [Source:HGNC Symbol;Acc:25239]
LSM4	Inhibitory_vs__non-inhibitory__WH1_&_959N_vs._Cr9_&_951T3,_non-confronted_300	-0.535	0.00836618	1	0.0135288	LSM4 homolog, U6 small nuclear RNA associated (S. cerevisiae) [Source:HGNC Symbol;Acc:17259]
GPM6A	Inhibitory_vs__non-inhibitory__WH1_&_959N_vs._Cr9_&_951T3,_non-confronted_300	-0.68	0.00864523	1	0.161187	glycoprotein M6A [Source:HGNC Symbol;Acc:4460]
DUSP5	Inhibitory_vs__non-inhibitory__WH1_&_959N_vs._Cr9_&_951T3,_non-confronted_300	-1.25	0.0102405	1	0.00177149	dual specificity phosphatase 5 [Source:HGNC Symbol;Acc:3071]
SNORD20	Inhibitory_vs__non-inhibitory__WH1_&_959N_vs._Cr9_&_951T3,_non-confronted_300	0.705	0.0109342	1	0.480668	small nucleolar RNA, C/D box 20 [Source:HGNC Symbol;Acc:10143]
HMGB2	Inhibitory_vs__non-inhibitory__WH1_&_959N_vs._Cr9_&_951T3,_non-confronted_300	-0.685	0.0115708	1	0.1836	high mobility group box 2 [Source:HGNC Symbol;Acc:5000]
OR6F1	Inhibitory_vs__non-inhibitory__WH1_&_959N_vs._Cr9_&_951T3,_non-confronted_300	-0.945	0.0116896	1	0.234811	olfactory receptor, family 6, subfamily F, member 1 [Source:HGNC Symbol;Acc:15027]
SNAI1	Inhibitory_vs__non-inhibitory__WH1_&_959N_vs._Cr9_&_951T3,_non-confronted_300	0.595	0.0117247	1	0.00247308	snail family zinc finger 1 [Source:HGNC Symbol;Acc:11128]
TIRAP	Inhibitory_vs__non-inhibitory__WH1_&_959N_vs._Cr9_&_951T3,_non-confronted_300	0.555	0.0118781	1	0.00470453	toll-interleukin 1 receptor (TIR) domain containing adaptor protein [Source:HGNC Symbol;Acc:17192]
KRTAP1-3	Inhibitory_vs__non-inhibitory__WH1_&_959N_vs._Cr9_&_951T3,_non-confronted_300	-0.58	0.0123993	1	0.584182	keratin associated protein 1-3 [Source:HGNC Symbol;Acc:16771]
KRTAP1-3	Inhibitory_vs__non-inhibitory__WH1_&_959N_vs._Cr9_&_951T3,_non-confronted_300	-0.58	0.0123993	1	0.584182	keratin associated protein 1-3 [Source:HGNC Symbol;Acc:16771]
LYPLA2	Inhibitory_vs__non-inhibitory__WH1_&_959N_vs._Cr9_&_951T3,_non-confronted_300	-0.555	0.012504	1	0.460428	lysophospholipase II [Source:HGNC Symbol;Acc:6738]
KRTAP1-1	Inhibitory_vs__non-inhibitory__WH1_&_959N_vs._Cr9_&_951T3,_non-confronted_300	-1.03	0.0128047	1	0.0846173	keratin associated protein 1-1 [Source:HGNC Symbol;Acc:16772]
KRTAP1-1	Inhibitory_vs__non-inhibitory__WH1_&_959N_vs._Cr9_&_951T3,_non-confronted_300	-1.03	0.0128047	1	0.0846173	keratin associated protein 1-1 [Source:HGNC Symbol;Acc:16772]
CALML4	Inhibitory_vs__non-inhibitory__WH1_&_959N_vs._Cr9_&_951T3,_non-confronted_300	-0.51	0.0135599	1	0.748631	calmodulin-like 4 [Source:HGNC Symbol;Acc:18445]
SCG2	Inhibitory_vs__non-inhibitory__WH1_&_959N_vs._Cr9_&_951T3,_non-confronted_300	-1.65	0.0138307	1	0.0035468	secretogranin II [Source:HGNC Symbol;Acc:10575]
APOL6	Inhibitory_vs__non-inhibitory__WH1_&_959N_vs._Cr9_&_951T3,_non-confronted_300	0.88	0.0142801	1	0.442645	apolipoprotein L, 6 [Source:HGNC Symbol;Acc:14870]
TAS2R19	Inhibitory_vs__non-inhibitory__WH1_&_959N_vs._Cr9_&_951T3,_non-confronted_300	0.73	0.014413	1	0.0475607	taste receptor, type 2, member 19 [Source:HGNC Symbol;Acc:19108]
FAM81B	Inhibitory_vs__non-inhibitory__WH1_&_959N_vs._Cr9_&_951T3,_non-confronted_300	-0.535	0.0147764	1	0.779673	family with sequence similarity 81, member B [Source:HGNC Symbol;Acc:26335]
ADAM15	Inhibitory_vs__non-inhibitory__WH1_&_959N_vs._Cr9_&_951T3,_non-confronted_300	-0.525	0.0149851	1	0.35034	ADAM metallopeptidase domain 15 [Source:HGNC Symbol;Acc:193]
LRP4	Inhibitory_vs__non-inhibitory__WH1_&_959N_vs._Cr9_&_951T3,_non-confronted_300	-1.36	0.0152681	1	0.477564	low density lipoprotein receptor-related protein 4 [Source:HGNC Symbol;Acc:6696]
SPANXB1	Inhibitory_vs__non-inhibitory__WH1_&_959N_vs._Cr9_&_951T3,_non-confronted_300	-0.525	0.0160237	1		SPANX family, member B1 [Source:HGNC Symbol;Acc:14329]
SPANXB1	Inhibitory_vs__non-inhibitory__WH1_&_959N_vs._Cr9_&_951T3,_non-confronted_300	-0.525	0.0160237	1		SPANX family, member B1 [Source:HGNC Symbol;Acc:14329]
ARL2	Inhibitory_vs__non-inhibitory__WH1_&_959N_vs._Cr9_&_951T3,_non-confronted_300	-0.52	0.0162378	1	0.0104943	ADP-ribosylation factor-like 2 [Source:HGNC Symbol;Acc:693]
CALB2	Inhibitory_vs__non-inhibitory__WH1_&_959N_vs._Cr9_&_951T3,_non-confronted_300	1.2	0.0163274	1	0.0811626	calbindin 2 [Source:HGNC Symbol;Acc:1435]
LACC1	Inhibitory_vs__non-inhibitory__WH1_&_959N_vs._Cr9_&_951T3,_non-confronted_300	0.85	0.0165356	1		laccase (multicopper oxidoreductase) domain containing 1 [Source:HGNC Symbol;Acc:26789]
HKR1	Inhibitory_vs__non-inhibitory__WH1_&_959N_vs._Cr9_&_951T3,_non-confronted_300	0.625	0.0165404	1	0.509389	HKR1, GLI-Kruppel zinc finger family member [Source:HGNC Symbol;Acc:4928]
CKS1B	Inhibitory_vs__non-inhibitory__WH1_&_959N_vs._Cr9_&_951T3,_non-confronted_300	-0.84	0.0185335	1	0.0317729	CDC28 protein kinase regulatory subunit 1B [Source:HGNC Symbol;Acc:19083]
CKS1B	Inhibitory_vs__non-inhibitory__WH1_&_959N_vs._Cr9_&_951T3,_non-confronted_300	-0.84	0.0185335	1	0.0317729	CDC28 protein kinase regulatory subunit 1B, isoform CRA_b; cDNA, FLJ92030, Homo sapiens CDC28 protein kinase regulatory subunit 1B (CKS1B),mRNA [Source:UniProtKB/TrEMBL;Acc:Q5T178]
RNFT1	Inhibitory_vs__non-inhibitory__WH1_&_959N_vs._Cr9_&_951T3,_non-confronted_300	0.58	0.0187797	1	0.185137	ring finger protein, transmembrane 1 [Source:HGNC Symbol;Acc:30206]
KYNU	Inhibitory_vs__non-inhibitory__WH1_&_959N_vs._Cr9_&_951T3,_non-confronted_300	-1.795	0.0191806	1	0.553746	kynureninase [Source:HGNC Symbol;Acc:6469]
LRRC8D	Inhibitory_vs__non-inhibitory__WH1_&_959N_vs._Cr9_&_951T3,_non-confronted_300	0.68	0.0194234	1	0.136713	leucine rich repeat containing 8 family, member D [Source:HGNC Symbol;Acc:16992]
CDCA7L	Inhibitory_vs__non-inhibitory__WH1_&_959N_vs._Cr9_&_951T3,_non-confronted_300	-0.525	0.0194621	1	0.146832	cell division cycle associated 7-like [Source:HGNC Symbol;Acc:30777]
C1orf162	Inhibitory_vs__non-inhibitory__WH1_&_959N_vs._Cr9_&_951T3,_non-confronted_300	-0.52	0.0202621	1	0.482885	chromosome 1 open reading frame 162 [Source:HGNC Symbol;Acc:28344]
MCTP1	Inhibitory_vs__non-inhibitory__WH1_&_959N_vs._Cr9_&_951T3,_non-confronted_300	-0.875	0.0206638	1	0.039887	multiple C2 domains, transmembrane 1 [Source:HGNC Symbol;Acc:26183]
HLA-DPB1	Inhibitory_vs__non-inhibitory__WH1_&_959N_vs._Cr9_&_951T3,_non-confronted_300	-1.235	0.0210353	1	0.557931	major histocompatibility complex, class II, DP beta 1 [Source:HGNC Symbol;Acc:4940]
TP53	Inhibitory_vs__non-inhibitory__WH1_&_959N_vs._Cr9_&_951T3,_non-confronted_300	0.545	0.0228439	1	0.447991	tumor protein p53 [Source:HGNC Symbol;Acc:11998]
SNORA75	Inhibitory_vs__non-inhibitory__WH1_&_959N_vs._Cr9_&_951T3,_non-confronted_300	0.685	0.0228981	1	0.126099	Small nucleolar RNA SNORA75 [Source:RFAM;Acc:RF00072]
SNORA75	Inhibitory_vs__non-inhibitory__WH1_&_959N_vs._Cr9_&_951T3,_non-confronted_300	0.685	0.0228981	1	0.126099	small nucleolar RNA, H/ACA box 75 [Source:HGNC Symbol;Acc:32661]
EFNB2	Inhibitory_vs__non-inhibitory__WH1_&_959N_vs._Cr9_&_951T3,_non-confronted_300	1.74	0.023719	1	1.0878e-07	ephrin-B2 [Source:HGNC Symbol;Acc:3227]
TCF7L2	Inhibitory_vs__non-inhibitory__WH1_&_959N_vs._Cr9_&_951T3,_non-confronted_300	0.565	0.02452	1	0.00332354	transcription factor 7-like 2 (T-cell specific, HMG-box) [Source:HGNC Symbol;Acc:11641]
ANKRD9	Inhibitory_vs__non-inhibitory__WH1_&_959N_vs._Cr9_&_951T3,_non-confronted_300	-0.63	0.0248659	1	0.166941	ankyrin repeat domain 9 [Source:HGNC Symbol;Acc:20096]
GPR1	Inhibitory_vs__non-inhibitory__WH1_&_959N_vs._Cr9_&_951T3,_non-confronted_300	1.355	0.0254761	1	0.392635	G protein-coupled receptor 1 [Source:HGNC Symbol;Acc:4463]
KIAA0825	Inhibitory_vs__non-inhibitory__WH1_&_959N_vs._Cr9_&_951T3,_non-confronted_300	0.8	0.0255489	1	0.157383	KIAA0825 [Source:HGNC Symbol;Acc:28532]
ASIC1	Inhibitory_vs__non-inhibitory__WH1_&_959N_vs._Cr9_&_951T3,_non-confronted_300	-1.19	0.0258329	1		acid-sensing (proton-gated) ion channel 1 [Source:HGNC Symbol;Acc:100]
C14orf23	Inhibitory_vs__non-inhibitory__WH1_&_959N_vs._Cr9_&_951T3,_non-confronted_300	-2.59	0.0259716	1	0.115011	chromosome 14 open reading frame 23 [Source:HGNC Symbol;Acc:19828]
MFSD3	Inhibitory_vs__non-inhibitory__WH1_&_959N_vs._Cr9_&_951T3,_non-confronted_300	-0.67	0.0261175	1	0.0117351	major facilitator superfamily domain containing 3 [Source:HGNC Symbol;Acc:25157]
ZP3	Inhibitory_vs__non-inhibitory__WH1_&_959N_vs._Cr9_&_951T3,_non-confronted_300	0.665	0.0261309	1	0.00673868	zona pellucida glycoprotein 3 (sperm receptor) [Source:HGNC Symbol;Acc:13189]
AS3MT	Inhibitory_vs__non-inhibitory__WH1_&_959N_vs._Cr9_&_951T3,_non-confronted_300	-3.075	0.0261805	1	0.759372	arsenic (+3 oxidation state) methyltransferase [Source:HGNC Symbol;Acc:17452]
TMEM216	Inhibitory_vs__non-inhibitory__WH1_&_959N_vs._Cr9_&_951T3,_non-confronted_300	0.735	0.026362	1	0.100643	transmembrane protein 216 [Source:HGNC Symbol;Acc:25018]
ZNF790	Inhibitory_vs__non-inhibitory__WH1_&_959N_vs._Cr9_&_951T3,_non-confronted_300	0.655	0.0266879	1	0.198715	zinc finger protein 790 [Source:HGNC Symbol;Acc:33114]
BST2	Inhibitory_vs__non-inhibitory__WH1_&_959N_vs._Cr9_&_951T3,_non-confronted_300	-0.96	0.0270714	1	9.60422e-05	bone marrow stromal cell antigen 2 [Source:HGNC Symbol;Acc:1119]
COX8A	Inhibitory_vs__non-inhibitory__WH1_&_959N_vs._Cr9_&_951T3,_non-confronted_300	-0.51	0.0274682	1	0.424763	cytochrome c oxidase subunit VIIIA (ubiquitous) [Source:HGNC Symbol;Acc:2294]
MIR127	Inhibitory_vs__non-inhibitory__WH1_&_959N_vs._Cr9_&_951T3,_non-confronted_300	0.69	0.0290354	1		microRNA 127 [Source:HGNC Symbol;Acc:31509]
ZNF181	Inhibitory_vs__non-inhibitory__WH1_&_959N_vs._Cr9_&_951T3,_non-confronted_300	0.595	0.0292424	1	0.156604	zinc finger protein 181 [Source:HGNC Symbol;Acc:12971]
PLXNB1	Inhibitory_vs__non-inhibitory__WH1_&_959N_vs._Cr9_&_951T3,_non-confronted_300	0.635	0.0299123	1	0.0124998	plexin B1 [Source:HGNC Symbol;Acc:9103]
RGS7	Inhibitory_vs__non-inhibitory__WH1_&_959N_vs._Cr9_&_951T3,_non-confronted_300	2.215	0.0300446	1	0.227222	regulator of G-protein signaling 7 [Source:HGNC Symbol;Acc:10003]
PSRC1	Inhibitory_vs__non-inhibitory__WH1_&_959N_vs._Cr9_&_951T3,_non-confronted_300	-0.55	0.0309028	1	3.71277e-06	proline/serine-rich coiled-coil 1 [Source:HGNC Symbol;Acc:24472]
QPCTL	Inhibitory_vs__non-inhibitory__WH1_&_959N_vs._Cr9_&_951T3,_non-confronted_300	-0.5	0.0309058	1	0.00327654	glutaminyl-peptide cyclotransferase-like [Source:HGNC Symbol;Acc:25952]
MGC20647	Inhibitory_vs__non-inhibitory__WH1_&_959N_vs._Cr9_&_951T3,_non-confronted_300	-0.66	0.0319208	1
ZNF285	Inhibitory_vs__non-inhibitory__WH1_&_959N_vs._Cr9_&_951T3,_non-confronted_300	-0.535	0.0323377	1	0.553456	zinc finger protein 285 [Source:HGNC Symbol;Acc:13079]
OR1K1	Inhibitory_vs__non-inhibitory__WH1_&_959N_vs._Cr9_&_951T3,_non-confronted_300	-0.51	0.0325559	1	0.0565786	olfactory receptor, family 1, subfamily K, member 1 [Source:HGNC Symbol;Acc:8212]
KDM4A	Inhibitory_vs__non-inhibitory__WH1_&_959N_vs._Cr9_&_951T3,_non-confronted_300	0.705	0.0327707	1	0.181292	lysine (K)-specific demethylase 4A [Source:HGNC Symbol;Acc:22978]
C14orf159	Inhibitory_vs__non-inhibitory__WH1_&_959N_vs._Cr9_&_951T3,_non-confronted_300	0.515	0.0330663	1	0.0221002	chromosome 14 open reading frame 159 [Source:HGNC Symbol;Acc:20498]
GRAMD1C	Inhibitory_vs__non-inhibitory__WH1_&_959N_vs._Cr9_&_951T3,_non-confronted_300	-0.93	0.0332411	1	2.40808e-05	GRAM domain containing 1C [Source:HGNC Symbol;Acc:25252]
FAM131C	Inhibitory_vs__non-inhibitory__WH1_&_959N_vs._Cr9_&_951T3,_non-confronted_300	-0.89	0.0338635	1	0.490055	family with sequence similarity 131, member C [Source:HGNC Symbol;Acc:26717]
FAHD1	Inhibitory_vs__non-inhibitory__WH1_&_959N_vs._Cr9_&_951T3,_non-confronted_300	0.505	0.0339682	1	0.0306961	fumarylacetoacetate hydrolase domain containing 1 [Source:HGNC Symbol;Acc:14169]
RN5S294	Inhibitory_vs__non-inhibitory__WH1_&_959N_vs._Cr9_&_951T3,_non-confronted_300	0.505	0.0343215	1
FLCN	Inhibitory_vs__non-inhibitory__WH1_&_959N_vs._Cr9_&_951T3,_non-confronted_300	0.58	0.0344056	1	0.742581	folliculin [Source:HGNC Symbol;Acc:27310]
PSME2	Inhibitory_vs__non-inhibitory__WH1_&_959N_vs._Cr9_&_951T3,_non-confronted_300	-0.845	0.0351989	1	0.0020931	proteasome (prosome, macropain) activator subunit 2 (PA28 beta) [Source:HGNC Symbol;Acc:9569]
VRK1	Inhibitory_vs__non-inhibitory__WH1_&_959N_vs._Cr9_&_951T3,_non-confronted_300	-0.625	0.0370646	1	0.0621969	vaccinia related kinase 1 [Source:HGNC Symbol;Acc:12718]
PKIA	Inhibitory_vs__non-inhibitory__WH1_&_959N_vs._Cr9_&_951T3,_non-confronted_300	-0.825	0.0372255	1	0.69994	protein kinase (cAMP-dependent, catalytic) inhibitor alpha [Source:HGNC Symbol;Acc:9017]
ZNF319	Inhibitory_vs__non-inhibitory__WH1_&_959N_vs._Cr9_&_951T3,_non-confronted_300	0.625	0.0384331	1	0.335973	zinc finger protein 319 [Source:HGNC Symbol;Acc:13644]
ADRA1D	Inhibitory_vs__non-inhibitory__WH1_&_959N_vs._Cr9_&_951T3,_non-confronted_300	-0.575	0.038557	1	0.207034	adrenoceptor alpha 1D [Source:HGNC Symbol;Acc:280]
SLC25A27	Inhibitory_vs__non-inhibitory__WH1_&_959N_vs._Cr9_&_951T3,_non-confronted_300	1.325	0.0402267	1	0.401874	solute carrier family 25, member 27 [Source:HGNC Symbol;Acc:21065]
GPN3	Inhibitory_vs__non-inhibitory__WH1_&_959N_vs._Cr9_&_951T3,_non-confronted_300	-0.65	0.041106	1	0.1882	GPN-loop GTPase 3 [Source:HGNC Symbol;Acc:30186]
SNORD62B	Inhibitory_vs__non-inhibitory__WH1_&_959N_vs._Cr9_&_951T3,_non-confronted_300	0.62	0.0411479	1		small nucleolar RNA, C/D box 62B [Source:HGNC Symbol;Acc:23031]
SNORD62B	Inhibitory_vs__non-inhibitory__WH1_&_959N_vs._Cr9_&_951T3,_non-confronted_300	0.62	0.0411479	1		small nucleolar RNA, C/D box 62B [Source:HGNC Symbol;Acc:23031]
RNU1-12P	Inhibitory_vs__non-inhibitory__WH1_&_959N_vs._Cr9_&_951T3,_non-confronted_300	-0.555	0.0412134	1
RNU1-13P	Inhibitory_vs__non-inhibitory__WH1_&_959N_vs._Cr9_&_951T3,_non-confronted_300	-0.555	0.0412134	1		RNA, U1 small nuclear 13, pseudogene [Source:HGNC Symbol;Acc:10138]
C1orf115	Inhibitory_vs__non-inhibitory__WH1_&_959N_vs._Cr9_&_951T3,_non-confronted_300	-0.685	0.0414423	1	0.162905	chromosome 1 open reading frame 115 [Source:HGNC Symbol;Acc:25873]
GGH	Inhibitory_vs__non-inhibitory__WH1_&_959N_vs._Cr9_&_951T3,_non-confronted_300	-0.665	0.0416265	1	0.205012	gamma-glutamyl hydrolase (conjugase, folylpolygammaglutamyl hydrolase) [Source:HGNC Symbol;Acc:4248]
KATNAL2	Inhibitory_vs__non-inhibitory__WH1_&_959N_vs._Cr9_&_951T3,_non-confronted_300	0.76	0.0417292	1	0.292288	katanin p60 subunit A-like 2 [Source:HGNC Symbol;Acc:25387]
NBR2	Inhibitory_vs__non-inhibitory__WH1_&_959N_vs._Cr9_&_951T3,_non-confronted_300	0.535	0.0435366	1	0.312196	neighbor of BRCA1 gene 2 (non-protein coding) [Source:HGNC Symbol;Acc:20691]
KIAA0825	Inhibitory_vs__non-inhibitory__WH1_&_959N_vs._Cr9_&_951T3,_non-confronted_300	0.69	0.0440609	1	0.157383	KIAA0825 [Source:HGNC Symbol;Acc:28532]
SFT2D2	Inhibitory_vs__non-inhibitory__WH1_&_959N_vs._Cr9_&_951T3,_non-confronted_300	0.505	0.0444017	1	0.366314	SFT2 domain containing 2 [Source:HGNC Symbol;Acc:25140]
ITGAX	Inhibitory_vs__non-inhibitory__WH1_&_959N_vs._Cr9_&_951T3,_non-confronted_300	-0.74	0.0451414	1	0.53969	integrin, alpha X (complement component 3 receptor 4 subunit) [Source:HGNC Symbol;Acc:6152]
DDHD1	Inhibitory_vs__non-inhibitory__WH1_&_959N_vs._Cr9_&_951T3,_non-confronted_300	0.56	0.0454854	1	0.229805	DDHD domain containing 1 [Source:HGNC Symbol;Acc:19714]
MIR199A2	Inhibitory_vs__non-inhibitory__WH1_&_959N_vs._Cr9_&_951T3,_non-confronted_300	-0.685	0.0461007	1		microRNA 199a-2 [Source:HGNC Symbol;Acc:31572]
TMTC4	Inhibitory_vs__non-inhibitory__WH1_&_959N_vs._Cr9_&_951T3,_non-confronted_300	-0.995	0.0468207	1	0.754434	transmembrane and tetratricopeptide repeat containing 4 [Source:HGNC Symbol;Acc:25904]
MMD	Inhibitory_vs__non-inhibitory__WH1_&_959N_vs._Cr9_&_951T3,_non-confronted_300	-0.69	0.0473465	1	0.725806	monocyte to macrophage differentiation-associated [Source:HGNC Symbol;Acc:7153]
IL1RAPL1	Inhibitory_vs__non-inhibitory__WH1_&_959N_vs._Cr9_&_951T3,_non-confronted_300	-0.79	0.0483309	1	0.709806	interleukin 1 receptor accessory protein-like 1 [Source:HGNC Symbol;Acc:5996]
RCC2	Inhibitory_vs__non-inhibitory__WH1_&_959N_vs._Cr9_&_951T3,_non-confronted_300	0.62	0.0494106	1	0.00473618	regulator of chromosome condensation 2 [Source:HGNC Symbol;Acc:30297]
KHDRBS3	Inhibitory_vs__non-inhibitory__WH1_&_959N_vs._Cr9_&_951T3,_non-confronted_300	-0.83	0.0496114	1	0.0898899	KH domain containing, RNA binding, signal transduction associated 3 [Source:HGNC Symbol;Acc:18117]
C6orf1	Inhibitory_vs__non-inhibitory__WH1_&_959N_vs._Cr9_&_951T3,_non-confronted_300	-0.665	0.0496848	1	1.13425e-05	chromosome 6 open reading frame 1 [Source:HGNC Symbol;Acc:1340]
DCK	Inhibitory_vs__non-inhibitory__WH1_&_959N_vs._Cr9_&_951T3,_non-confronted_300	-0.62	0.0500803	1	0.526237	deoxycytidine kinase [Source:HGNC Symbol;Acc:2704]
CREBBP	Inhibitory_vs__non-inhibitory__WH1_&_959N_vs._Cr9_&_951T3,_non-confronted_300	0.525	0.0507353	1	0.0447212	CREB binding protein [Source:HGNC Symbol;Acc:2348]
PARD3B	Inhibitory_vs__non-inhibitory__WH1_&_959N_vs._Cr9_&_951T3,_non-confronted_300	0.51	0.0514808	1	0.00135371	par-3 family cell polarity regulator beta [Source:HGNC Symbol;Acc:14446]
DENND2C	Inhibitory_vs__non-inhibitory__WH1_&_959N_vs._Cr9_&_951T3,_non-confronted_300	0.73	0.0527465	1	4.3199e-05	DENN/MADD domain containing 2C [Source:HGNC Symbol;Acc:24748]
TMEM232	Inhibitory_vs__non-inhibitory__WH1_&_959N_vs._Cr9_&_951T3,_non-confronted_300	0.645	0.0527756	1	0.00655179	transmembrane protein 232 [Source:HGNC Symbol;Acc:37270]
RN5S289	Inhibitory_vs__non-inhibitory__WH1_&_959N_vs._Cr9_&_951T3,_non-confronted_300	0.575	0.0537783	1
SNCAIP	Inhibitory_vs__non-inhibitory__WH1_&_959N_vs._Cr9_&_951T3,_non-confronted_300	-1.165	0.0539002	1	0.179204	synuclein, alpha interacting protein [Source:HGNC Symbol;Acc:11139]
TMEM107	Inhibitory_vs__non-inhibitory__WH1_&_959N_vs._Cr9_&_951T3,_non-confronted_300	-0.68	0.0541862	1	0.0383061	transmembrane protein 107 [Source:HGNC Symbol;Acc:28128]
POLR3G	Inhibitory_vs__non-inhibitory__WH1_&_959N_vs._Cr9_&_951T3,_non-confronted_300	-0.925	0.0548792	1	0.00602788	polymerase (RNA) III (DNA directed) polypeptide G (32kD) [Source:HGNC Symbol;Acc:30075]
SUV420H1	Inhibitory_vs__non-inhibitory__WH1_&_959N_vs._Cr9_&_951T3,_non-confronted_300	0.505	0.0551666	1	0.106453	suppressor of variegation 4-20 homolog 1 (Drosophila) [Source:HGNC Symbol;Acc:24283]
S100A4	Inhibitory_vs__non-inhibitory__WH1_&_959N_vs._Cr9_&_951T3,_non-confronted_300	0.64	0.0552412	1	0.142727	S100 calcium binding protein A4 [Source:HGNC Symbol;Acc:10494]
ZNF271	Inhibitory_vs__non-inhibitory__WH1_&_959N_vs._Cr9_&_951T3,_non-confronted_300	0.67	0.0560571	1	0.323272	zinc finger protein 271 [Source:HGNC Symbol;Acc:13065]
PARD6G	Inhibitory_vs__non-inhibitory__WH1_&_959N_vs._Cr9_&_951T3,_non-confronted_300	0.905	0.0561003	1	0.00432879	par-6 family cell polarity regulator gamma [Source:HGNC Symbol;Acc:16076]
EBLN2	Inhibitory_vs__non-inhibitory__WH1_&_959N_vs._Cr9_&_951T3,_non-confronted_300	0.6	0.0566084	1		endogenous Bornavirus-like nucleoprotein 2 [Source:HGNC Symbol;Acc:25493]
ARHGAP26	Inhibitory_vs__non-inhibitory__WH1_&_959N_vs._Cr9_&_951T3,_non-confronted_300	1.21	0.0568437	1	0.0780343	Rho GTPase activating protein 26 [Source:HGNC Symbol;Acc:17073]
PKDCC	Inhibitory_vs__non-inhibitory__WH1_&_959N_vs._Cr9_&_951T3,_non-confronted_300	1.32	0.0569744	1	0.0731845	protein kinase domain containing, cytoplasmic [Source:HGNC Symbol;Acc:25123]
TMEM220	Inhibitory_vs__non-inhibitory__WH1_&_959N_vs._Cr9_&_951T3,_non-confronted_300	1.44	0.0575949	1	9.05183e-07	transmembrane protein 220 [Source:HGNC Symbol;Acc:33757]
MIR4656	Inhibitory_vs__non-inhibitory__WH1_&_959N_vs._Cr9_&_951T3,_non-confronted_300	0.52	0.0584282	1		microRNA 4656 [Source:HGNC Symbol;Acc:41749]
TMEM178A	Inhibitory_vs__non-inhibitory__WH1_&_959N_vs._Cr9_&_951T3,_non-confronted_300	-0.54	0.0589821	1		transmembrane protein 178A [Source:HGNC Symbol;Acc:28517]
EXOG	Inhibitory_vs__non-inhibitory__WH1_&_959N_vs._Cr9_&_951T3,_non-confronted_300	0.765	0.0592583	1	0.346286	endo/exonuclease (5'-3'), endonuclease G-like [Source:HGNC Symbol;Acc:3347]
SLC26A9	Inhibitory_vs__non-inhibitory__WH1_&_959N_vs._Cr9_&_951T3,_non-confronted_300	-0.55	0.0597947	1	0.23129	solute carrier family 26 (anion exchanger), member 9 [Source:HGNC Symbol;Acc:14469]
TBC1D1	Inhibitory_vs__non-inhibitory__WH1_&_959N_vs._Cr9_&_951T3,_non-confronted_300	-0.58	0.0598577	1	5.51814e-06	TBC1 (tre-2/USP6, BUB2, cdc16) domain family, member 1 [Source:HGNC Symbol;Acc:11578]
TOX2	Inhibitory_vs__non-inhibitory__WH1_&_959N_vs._Cr9_&_951T3,_non-confronted_300	-0.665	0.0607448	1	0.224172	TOX high mobility group box family member 2 [Source:HGNC Symbol;Acc:16095]
AP4S1	Inhibitory_vs__non-inhibitory__WH1_&_959N_vs._Cr9_&_951T3,_non-confronted_300	0.515	0.060799	1	0.0352939	adaptor-related protein complex 4, sigma 1 subunit [Source:HGNC Symbol;Acc:575]
GLRB	Inhibitory_vs__non-inhibitory__WH1_&_959N_vs._Cr9_&_951T3,_non-confronted_300	-0.52	0.0613474	1	0.190481	glycine receptor, beta [Source:HGNC Symbol;Acc:4329]
RNY4P14	Inhibitory_vs__non-inhibitory__WH1_&_959N_vs._Cr9_&_951T3,_non-confronted_300	0.56	0.0615697	1		RNA, Ro-associated Y4 pseudogene 14 [Source:HGNC Symbol;Acc:34064]
C17orf61	Inhibitory_vs__non-inhibitory__WH1_&_959N_vs._Cr9_&_951T3,_non-confronted_300	-0.97	0.0631845	1	0.469887
MTERF	Inhibitory_vs__non-inhibitory__WH1_&_959N_vs._Cr9_&_951T3,_non-confronted_300	0.54	0.0635212	1	0.672105	mitochondrial transcription termination factor [Source:HGNC Symbol;Acc:21463]
AKAP12	Inhibitory_vs__non-inhibitory__WH1_&_959N_vs._Cr9_&_951T3,_non-confronted_300	0.805	0.0637478	1	0.000139669	A kinase (PRKA) anchor protein 12 [Source:HGNC Symbol;Acc:370]
ZBTB2	Inhibitory_vs__non-inhibitory__WH1_&_959N_vs._Cr9_&_951T3,_non-confronted_300	0.565	0.064132	1	0.9792	zinc finger and BTB domain containing 2 [Source:HGNC Symbol;Acc:20868]
ZNF100	Inhibitory_vs__non-inhibitory__WH1_&_959N_vs._Cr9_&_951T3,_non-confronted_300	0.505	0.0642932	1	0.163418	zinc finger protein 100 [Source:HGNC Symbol;Acc:12880]
SND1-IT1	Inhibitory_vs__non-inhibitory__WH1_&_959N_vs._Cr9_&_951T3,_non-confronted_300	0.885	0.0647741	1
GPR21	Inhibitory_vs__non-inhibitory__WH1_&_959N_vs._Cr9_&_951T3,_non-confronted_300	0.63	0.0657178	1	0.257663	G protein-coupled receptor 21 [Source:HGNC Symbol;Acc:4476]
TPPP3	Inhibitory_vs__non-inhibitory__WH1_&_959N_vs._Cr9_&_951T3,_non-confronted_300	-0.685	0.0658198	1	0.0379741	tubulin polymerization-promoting protein family member 3 [Source:HGNC Symbol;Acc:24162]
RN5S139	Inhibitory_vs__non-inhibitory__WH1_&_959N_vs._Cr9_&_951T3,_non-confronted_300	0.555	0.0662373	1
LSM2	Inhibitory_vs__non-inhibitory__WH1_&_959N_vs._Cr9_&_951T3,_non-confronted_300	-0.55	0.0663202	1	0.000411209	LSM2 homolog, U6 small nuclear RNA associated (S. cerevisiae) [Source:HGNC Symbol;Acc:13940]
LSM2	Inhibitory_vs__non-inhibitory__WH1_&_959N_vs._Cr9_&_951T3,_non-confronted_300	-0.55	0.0663202	1	0.000411209	LSM2 homolog, U6 small nuclear RNA associated (S. cerevisiae) [Source:HGNC Symbol;Acc:13940]
LSM2	Inhibitory_vs__non-inhibitory__WH1_&_959N_vs._Cr9_&_951T3,_non-confronted_300	-0.55	0.0663202	1	0.000411209	LSM2 homolog, U6 small nuclear RNA associated (S. cerevisiae) [Source:HGNC Symbol;Acc:13940]
ABAT	Inhibitory_vs__non-inhibitory__WH1_&_959N_vs._Cr9_&_951T3,_non-confronted_300	0.51	0.0671599	1	0.0234945	4-aminobutyrate aminotransferase [Source:HGNC Symbol;Acc:23]
IL1R1	Inhibitory_vs__non-inhibitory__WH1_&_959N_vs._Cr9_&_951T3,_non-confronted_300	0.63	0.067255	1	0.46599	interleukin 1 receptor, type I [Source:HGNC Symbol;Acc:5993]
RMND5A	Inhibitory_vs__non-inhibitory__WH1_&_959N_vs._Cr9_&_951T3,_non-confronted_300	0.595	0.0674336	1	0.000571771	required for meiotic nuclear division 5 homolog A (S. cerevisiae) [Source:HGNC Symbol;Acc:25850]
TFRC	Inhibitory_vs__non-inhibitory__WH1_&_959N_vs._Cr9_&_951T3,_non-confronted_300	0.595	0.0674336	1	0.263021	transferrin receptor [Source:HGNC Symbol;Acc:11763]
SLC44A5	Inhibitory_vs__non-inhibitory__WH1_&_959N_vs._Cr9_&_951T3,_non-confronted_300	-0.6	0.0679454	1	0.107161	solute carrier family 44, member 5 [Source:HGNC Symbol;Acc:28524]
SLC14A1	Inhibitory_vs__non-inhibitory__WH1_&_959N_vs._Cr9_&_951T3,_non-confronted_300	-3.34	0.0681327	1	0.111796	solute carrier family 14 (urea transporter), member 1 [Source:HGNC Symbol;Acc:10918]
B3GALT2	Inhibitory_vs__non-inhibitory__WH1_&_959N_vs._Cr9_&_951T3,_non-confronted_300	1.05	0.0689352	1	0.479076	UDP-Gal:betaGlcNAc beta 1,3-galactosyltransferase, polypeptide 2 [Source:HGNC Symbol;Acc:917]
GPR75	Inhibitory_vs__non-inhibitory__WH1_&_959N_vs._Cr9_&_951T3,_non-confronted_300	0.705	0.0693627	1	0.685064	G protein-coupled receptor 75 [Source:HGNC Symbol;Acc:4526]
MGLL	Inhibitory_vs__non-inhibitory__WH1_&_959N_vs._Cr9_&_951T3,_non-confronted_300	-0.585	0.0695218	1	0.653184	monoglyceride lipase [Source:HGNC Symbol;Acc:17038]
POLR3B	Inhibitory_vs__non-inhibitory__WH1_&_959N_vs._Cr9_&_951T3,_non-confronted_300	0.785	0.0696041	1	0.705204	polymerase (RNA) III (DNA directed) polypeptide B [Source:HGNC Symbol;Acc:30348]
KIRREL3	Inhibitory_vs__non-inhibitory__WH1_&_959N_vs._Cr9_&_951T3,_non-confronted_300	-0.855	0.0700339	1	0.832025	kin of IRRE like 3 (Drosophila) [Source:HGNC Symbol;Acc:23204]
CLEC2D	Inhibitory_vs__non-inhibitory__WH1_&_959N_vs._Cr9_&_951T3,_non-confronted_300	0.535	0.0707589	1	0.0345359	C-type lectin domain family 2, member D [Source:HGNC Symbol;Acc:14351]
APOO	Inhibitory_vs__non-inhibitory__WH1_&_959N_vs._Cr9_&_951T3,_non-confronted_300	-0.62	0.0709981	1	0.161371	apolipoprotein O [Source:HGNC Symbol;Acc:28727]
MN1	Inhibitory_vs__non-inhibitory__WH1_&_959N_vs._Cr9_&_951T3,_non-confronted_300	1.11	0.0714791	1	0.0506012	meningioma (disrupted in balanced translocation) 1 [Source:HGNC Symbol;Acc:7180]
EIF4E3	Inhibitory_vs__non-inhibitory__WH1_&_959N_vs._Cr9_&_951T3,_non-confronted_300	0.91	0.0715252	1	2.04435e-08	eukaryotic translation initiation factor 4E family member 3 [Source:HGNC Symbol;Acc:31837]
ZNF14	Inhibitory_vs__non-inhibitory__WH1_&_959N_vs._Cr9_&_951T3,_non-confronted_300	0.685	0.0720125	1	0.00294211	zinc finger protein 14 [Source:HGNC Symbol;Acc:12924]
KIAA1549	Inhibitory_vs__non-inhibitory__WH1_&_959N_vs._Cr9_&_951T3,_non-confronted_300	0.585	0.0723338	1	0.00840685	KIAA1549 [Source:HGNC Symbol;Acc:22219]
PHLDB1	Inhibitory_vs__non-inhibitory__WH1_&_959N_vs._Cr9_&_951T3,_non-confronted_300	0.58	0.0728008	1	0.0171462	pleckstrin homology-like domain, family B, member 1 [Source:HGNC Symbol;Acc:23697]
PTER	Inhibitory_vs__non-inhibitory__WH1_&_959N_vs._Cr9_&_951T3,_non-confronted_300	0.84	0.0728838	1	0.17377	phosphotriesterase related [Source:HGNC Symbol;Acc:9590]
CDK1	Inhibitory_vs__non-inhibitory__WH1_&_959N_vs._Cr9_&_951T3,_non-confronted_300	-0.725	0.0730045	1	6.88504e-07	cyclin-dependent kinase 1 [Source:HGNC Symbol;Acc:1722]
CHRM2	Inhibitory_vs__non-inhibitory__WH1_&_959N_vs._Cr9_&_951T3,_non-confronted_300	1.545	0.0740157	1	0.293396	cholinergic receptor, muscarinic 2 [Source:HGNC Symbol;Acc:1951]
WNT5A	Inhibitory_vs__non-inhibitory__WH1_&_959N_vs._Cr9_&_951T3,_non-confronted_300	1.03	0.0740614	1	0.0349956	wingless-type MMTV integration site family, member 5A [Source:HGNC Symbol;Acc:12784]
DNAJB12	Inhibitory_vs__non-inhibitory__WH1_&_959N_vs._Cr9_&_951T3,_non-confronted_300	0.51	0.0741036	1	0.164053	DnaJ (Hsp40) homolog, subfamily B, member 12 [Source:HGNC Symbol;Acc:14891]
DYNC2H1	Inhibitory_vs__non-inhibitory__WH1_&_959N_vs._Cr9_&_951T3,_non-confronted_300	0.62	0.0741111	1	0.0321202	dynein, cytoplasmic 2, heavy chain 1 [Source:HGNC Symbol;Acc:2962]
ZNF583	Inhibitory_vs__non-inhibitory__WH1_&_959N_vs._Cr9_&_951T3,_non-confronted_300	0.515	0.0757405	1	0.000135617	zinc finger protein 583 [Source:HGNC Symbol;Acc:26427]
PIAS2	Inhibitory_vs__non-inhibitory__WH1_&_959N_vs._Cr9_&_951T3,_non-confronted_300	0.655	0.0785381	1	0.00245838	protein inhibitor of activated STAT, 2 [Source:HGNC Symbol;Acc:17311]
NAAA	Inhibitory_vs__non-inhibitory__WH1_&_959N_vs._Cr9_&_951T3,_non-confronted_300	-0.885	0.0785623	1	0.0320678	N-acylethanolamine acid amidase [Source:HGNC Symbol;Acc:736]
OSBPL10	Inhibitory_vs__non-inhibitory__WH1_&_959N_vs._Cr9_&_951T3,_non-confronted_300	1.255	0.0793128	1	0.319665	oxysterol binding protein-like 10 [Source:HGNC Symbol;Acc:16395]
KIF26B	Inhibitory_vs__non-inhibitory__WH1_&_959N_vs._Cr9_&_951T3,_non-confronted_300	1.05	0.0794431	1	0.022295	kinesin family member 26B [Source:HGNC Symbol;Acc:25484]
FGF11	Inhibitory_vs__non-inhibitory__WH1_&_959N_vs._Cr9_&_951T3,_non-confronted_300	-0.635	0.0794926	1	0.0913219	fibroblast growth factor 11 [Source:HGNC Symbol;Acc:3667]
ZNF799	Inhibitory_vs__non-inhibitory__WH1_&_959N_vs._Cr9_&_951T3,_non-confronted_300	-0.52	0.07961	1	0.440909	zinc finger protein 799 [Source:HGNC Symbol;Acc:28071]
CKB	Inhibitory_vs__non-inhibitory__WH1_&_959N_vs._Cr9_&_951T3,_non-confronted_300	-0.545	0.0796689	1	0.498173	creatine kinase, brain [Source:HGNC Symbol;Acc:1991]
OSBPL6	Inhibitory_vs__non-inhibitory__WH1_&_959N_vs._Cr9_&_951T3,_non-confronted_300	-0.535	0.0809608	1	0.434577	oxysterol binding protein-like 6 [Source:HGNC Symbol;Acc:16388]
CTNNAL1	Inhibitory_vs__non-inhibitory__WH1_&_959N_vs._Cr9_&_951T3,_non-confronted_300	-0.74	0.0827777	1	0.307222	catenin (cadherin-associated protein), alpha-like 1 [Source:HGNC Symbol;Acc:2512]
IL1RN	Inhibitory_vs__non-inhibitory__WH1_&_959N_vs._Cr9_&_951T3,_non-confronted_300	-0.76	0.082805	1	0.0625389	interleukin 1 receptor antagonist [Source:HGNC Symbol;Acc:6000]
UBE2S	Inhibitory_vs__non-inhibitory__WH1_&_959N_vs._Cr9_&_951T3,_non-confronted_300	-0.695	0.0828828	1	0.000823086	ubiquitin-conjugating enzyme E2S [Source:HGNC Symbol;Acc:17895]
KCNJ15	Inhibitory_vs__non-inhibitory__WH1_&_959N_vs._Cr9_&_951T3,_non-confronted_300	-0.595	0.0830678	1	4.66429e-08	potassium inwardly-rectifying channel, subfamily J, member 15 [Source:HGNC Symbol;Acc:6261]
MAP2	Inhibitory_vs__non-inhibitory__WH1_&_959N_vs._Cr9_&_951T3,_non-confronted_300	-0.52	0.0833357	1	0.151336	microtubule-associated protein 2 [Source:HGNC Symbol;Acc:6839]
FAM26E	Inhibitory_vs__non-inhibitory__WH1_&_959N_vs._Cr9_&_951T3,_non-confronted_300	0.575	0.0835708	1	0.00406531	family with sequence similarity 26, member E [Source:HGNC Symbol;Acc:21568]
MIRLET7A3	Inhibitory_vs__non-inhibitory__WH1_&_959N_vs._Cr9_&_951T3,_non-confronted_300	0.6	0.0841562	1		microRNA let-7a-3 [Source:HGNC Symbol;Acc:31478]
ZNF429	Inhibitory_vs__non-inhibitory__WH1_&_959N_vs._Cr9_&_951T3,_non-confronted_300	0.595	0.0850214	1	0.204374	zinc finger protein 429 [Source:HGNC Symbol;Acc:20817]
ACACB	Inhibitory_vs__non-inhibitory__WH1_&_959N_vs._Cr9_&_951T3,_non-confronted_300	0.63	0.0850327	1	0.383689	acetyl-CoA carboxylase beta [Source:HGNC Symbol;Acc:85]
UBE2S	Inhibitory_vs__non-inhibitory__WH1_&_959N_vs._Cr9_&_951T3,_non-confronted_300	-0.695	0.0854273	1	0.000823086	ubiquitin-conjugating enzyme E2S [Source:HGNC Symbol;Acc:17895]
LARGE	Inhibitory_vs__non-inhibitory__WH1_&_959N_vs._Cr9_&_951T3,_non-confronted_300	2.42	0.0855154	1	0.593191	like-glycosyltransferase [Source:HGNC Symbol;Acc:6511]
SAMD15	Inhibitory_vs__non-inhibitory__WH1_&_959N_vs._Cr9_&_951T3,_non-confronted_300	0.675	0.0872334	1		sterile alpha motif domain containing 15 [Source:HGNC Symbol;Acc:18631]
NFKB1	Inhibitory_vs__non-inhibitory__WH1_&_959N_vs._Cr9_&_951T3,_non-confronted_300	0.525	0.0873015	1	0.00687247	nuclear factor of kappa light polypeptide gene enhancer in B-cells 1 [Source:HGNC Symbol;Acc:7794]
RPSAP52	Inhibitory_vs__non-inhibitory__WH1_&_959N_vs._Cr9_&_951T3,_non-confronted_300	-1.76	0.0881686	1	0.000158693	ribosomal protein SA pseudogene 52 [Source:HGNC Symbol;Acc:35752]
EPSTI1	Inhibitory_vs__non-inhibitory__WH1_&_959N_vs._Cr9_&_951T3,_non-confronted_300	0.78	0.08957	1	0.172906	epithelial stromal interaction 1 (breast) [Source:HGNC Symbol;Acc:16465]
TRIP13	Inhibitory_vs__non-inhibitory__WH1_&_959N_vs._Cr9_&_951T3,_non-confronted_300	-0.69	0.0897383	1	1.08857e-05	thyroid hormone receptor interactor 13 [Source:HGNC Symbol;Acc:12307]
ST3GAL3	Inhibitory_vs__non-inhibitory__WH1_&_959N_vs._Cr9_&_951T3,_non-confronted_300	-0.505	0.090754	1	0.938385	ST3 beta-galactoside alpha-2,3-sialyltransferase 3 [Source:HGNC Symbol;Acc:10866]
EP300	Inhibitory_vs__non-inhibitory__WH1_&_959N_vs._Cr9_&_951T3,_non-confronted_300	0.505	0.090754	1	0.156201	E1A binding protein p300 [Source:HGNC Symbol;Acc:3373]
FLJ42875	Inhibitory_vs__non-inhibitory__WH1_&_959N_vs._Cr9_&_951T3,_non-confronted_300	0.51	0.0913118	1	0.514096
FAM40B	Inhibitory_vs__non-inhibitory__WH1_&_959N_vs._Cr9_&_951T3,_non-confronted_300	-0.705	0.0915695	1	0.65416
H1FX	Inhibitory_vs__non-inhibitory__WH1_&_959N_vs._Cr9_&_951T3,_non-confronted_300	-0.65	0.0920406	1	0.384376	H1 histone family, member X [Source:HGNC Symbol;Acc:4722]
FAHD2A	Inhibitory_vs__non-inhibitory__WH1_&_959N_vs._Cr9_&_951T3,_non-confronted_300	-0.51	0.0924635	1	0.0368578	fumarylacetoacetate hydrolase domain containing 2A [Source:HGNC Symbol;Acc:24252]
APLP1	Inhibitory_vs__non-inhibitory__WH1_&_959N_vs._Cr9_&_951T3,_non-confronted_300	-0.845	0.0929565	1	2.3558e-05	amyloid beta (A4) precursor-like protein 1 [Source:HGNC Symbol;Acc:597]
GTF2IRD2B	Inhibitory_vs__non-inhibitory__WH1_&_959N_vs._Cr9_&_951T3,_non-confronted_300	0.68	0.0930108	1	0.296409	GTF2I repeat domain containing 2B [Source:HGNC Symbol;Acc:33125]
SEMA7A	Inhibitory_vs__non-inhibitory__WH1_&_959N_vs._Cr9_&_951T3,_non-confronted_300	-1.705	0.0939403	1	0.0160279	semaphorin 7A, GPI membrane anchor (John Milton Hagen blood group) [Source:HGNC Symbol;Acc:10741]
SLC4A4	Inhibitory_vs__non-inhibitory__WH1_&_959N_vs._Cr9_&_951T3,_non-confronted_300	-1.32	0.0943809	1	0.0789096	solute carrier family 4 (sodium bicarbonate cotransporter), member 4 [Source:HGNC Symbol;Acc:11030]
OR14K1	Inhibitory_vs__non-inhibitory__WH1_&_959N_vs._Cr9_&_951T3,_non-confronted_300	-1.02	0.0945041	1		olfactory receptor, family 14, subfamily K, member 1 [Source:HGNC Symbol;Acc:15025]
AMN1	Inhibitory_vs__non-inhibitory__WH1_&_959N_vs._Cr9_&_951T3,_non-confronted_300	-0.655	0.0945253	1	0.0226196	antagonist of mitotic exit network 1 homolog (S. cerevisiae) [Source:HGNC Symbol;Acc:27281]
PAK1	Inhibitory_vs__non-inhibitory__WH1_&_959N_vs._Cr9_&_951T3,_non-confronted_300	-0.625	0.0947494	1	0.0756453	p21 protein (Cdc42/Rac)-activated kinase 1 [Source:HGNC Symbol;Acc:8590]
BHMT2	Inhibitory_vs__non-inhibitory__WH1_&_959N_vs._Cr9_&_951T3,_non-confronted_300	-0.585	0.0952496	1	0.0180094	betaine--homocysteine S-methyltransferase 2 [Source:HGNC Symbol;Acc:1048]
PIH1D2	Inhibitory_vs__non-inhibitory__WH1_&_959N_vs._Cr9_&_951T3,_non-confronted_300	0.57	0.0956937	1	0.308683	PIH1 domain containing 2 [Source:HGNC Symbol;Acc:25210]
PASK	Inhibitory_vs__non-inhibitory__WH1_&_959N_vs._Cr9_&_951T3,_non-confronted_300	-0.54	0.0957197	1	0.838186	PAS domain containing serine/threonine kinase [Source:HGNC Symbol;Acc:17270]
IGF1R	Inhibitory_vs__non-inhibitory__WH1_&_959N_vs._Cr9_&_951T3,_non-confronted_300	0.62	0.0957332	1	0.000146122	insulin-like growth factor 1 receptor [Source:HGNC Symbol;Acc:5465]
CPT1A	Inhibitory_vs__non-inhibitory__WH1_&_959N_vs._Cr9_&_951T3,_non-confronted_300	0.65	0.0966993	1	0.00612201	carnitine palmitoyltransferase 1A (liver) [Source:HGNC Symbol;Acc:2328]
ZNF573	Inhibitory_vs__non-inhibitory__WH1_&_959N_vs._Cr9_&_951T3,_non-confronted_300	0.625	0.0968312	1	0.178346	zinc finger protein 573 [Source:HGNC Symbol;Acc:26420]
GTF2IRD2B	Inhibitory_vs__non-inhibitory__WH1_&_959N_vs._Cr9_&_951T3,_non-confronted_300	0.645	0.0970628	1	0.296409	GTF2I repeat domain containing 2B [Source:HGNC Symbol;Acc:33125]
BRPF3	Inhibitory_vs__non-inhibitory__WH1_&_959N_vs._Cr9_&_951T3,_non-confronted_300	0.525	0.0978729	1	0.0791736	bromodomain and PHD finger containing, 3 [Source:HGNC Symbol;Acc:14256]
TMEM2	Inhibitory_vs__non-inhibitory__WH1_&_959N_vs._Cr9_&_951T3,_non-confronted_300	0.855	0.0979863	1	0.00218843	transmembrane protein 2 [Source:HGNC Symbol;Acc:11869]
NUF2	Inhibitory_vs__non-inhibitory__WH1_&_959N_vs._Cr9_&_951T3,_non-confronted_300	-1.035	0.0980799	1	8.76955e-05	NUF2, NDC80 kinetochore complex component [Source:HGNC Symbol;Acc:14621]
LOC149837	Inhibitory_vs__non-inhibitory__WH1_&_959N_vs._Cr9_&_951T3,_non-confronted_300	0.74	0.0984321	1	0.684689
NEURL	Inhibitory_vs__non-inhibitory__WH1_&_959N_vs._Cr9_&_951T3,_non-confronted_300	0.53	0.0988427	1	0.507734	neuralized homolog (Drosophila) [Source:HGNC Symbol;Acc:7761]
KIF22	Inhibitory_vs__non-inhibitory__WH1_&_959N_vs._Cr9_&_951T3,_non-confronted_300	-0.53	0.0988427	1	0.00216421	kinesin family member 22 [Source:HGNC Symbol;Acc:6391]
CDRT1	Inhibitory_vs__non-inhibitory__WH1_&_959N_vs._Cr9_&_951T3,_non-confronted_300	0.585	0.0989063	1	0.0469083	CMT duplicated region transcript 1; Uncharacterized protein [Source:UniProtKB/TrEMBL;Acc:Q9BXD7]
CDRT1	Inhibitory_vs__non-inhibitory__WH1_&_959N_vs._Cr9_&_951T3,_non-confronted_300	0.585	0.0989063	1	0.0469083	CMT1A duplicated region transcript 1 [Source:HGNC Symbol;Acc:14379]
REEP2	Inhibitory_vs__non-inhibitory__WH1_&_959N_vs._Cr9_&_951T3,_non-confronted_300	-0.61	0.099919	1	0.000504132	receptor accessory protein 2 [Source:HGNC Symbol;Acc:17975]
DAGLA	Inhibitory_vs__non-inhibitory__WH1_&_959N_vs._Cr9_&_951T3,_non-confronted_300	0.84	0.100459	1	0.412573	diacylglycerol lipase, alpha [Source:HGNC Symbol;Acc:1165]
ANXA2P3	Inhibitory_vs__non-inhibitory__WH1_&_959N_vs._Cr9_&_951T3,_non-confronted_300	-0.685	0.102156	1	0.261752	annexin A2 pseudogene 3 [Source:HGNC Symbol;Acc:540]
GMDS	Inhibitory_vs__non-inhibitory__WH1_&_959N_vs._Cr9_&_951T3,_non-confronted_300	-0.605	0.103162	1	0.85994	GDP-mannose 4,6-dehydratase [Source:HGNC Symbol;Acc:4369]
SNORD46	Inhibitory_vs__non-inhibitory__WH1_&_959N_vs._Cr9_&_951T3,_non-confronted_300	-0.59	0.103277	1	0.241301	Small nucleolar RNA SNORD46 [Source:RFAM;Acc:RF00218]
SNORD46	Inhibitory_vs__non-inhibitory__WH1_&_959N_vs._Cr9_&_951T3,_non-confronted_300	-0.59	0.103277	1	0.241301	small nucleolar RNA, C/D box 46 [Source:HGNC Symbol;Acc:10186]
FBXO36	Inhibitory_vs__non-inhibitory__WH1_&_959N_vs._Cr9_&_951T3,_non-confronted_300	-0.525	0.103415	1	0.828447	F-box protein 36 [Source:HGNC Symbol;Acc:27020]
VDR	Inhibitory_vs__non-inhibitory__WH1_&_959N_vs._Cr9_&_951T3,_non-confronted_300	0.765	0.103945	1	0.000394098	vitamin D (1,25- dihydroxyvitamin D3) receptor [Source:HGNC Symbol;Acc:12679]
LOC100130428	Inhibitory_vs__non-inhibitory__WH1_&_959N_vs._Cr9_&_951T3,_non-confronted_300	0.94	0.103949	1
RN5S63	Inhibitory_vs__non-inhibitory__WH1_&_959N_vs._Cr9_&_951T3,_non-confronted_300	0.79	0.104237	1
CD74	Inhibitory_vs__non-inhibitory__WH1_&_959N_vs._Cr9_&_951T3,_non-confronted_300	-0.705	0.104848	1	0.148592	CD74 molecule, major histocompatibility complex, class II invariant chain [Source:HGNC Symbol;Acc:1697]
FAM72D	Inhibitory_vs__non-inhibitory__WH1_&_959N_vs._Cr9_&_951T3,_non-confronted_300	-0.895	0.10557	1	0.000362853	family with sequence similarity 72, member D [Source:HGNC Symbol;Acc:33593]
SPRNP1	Inhibitory_vs__non-inhibitory__WH1_&_959N_vs._Cr9_&_951T3,_non-confronted_300	-0.52	0.105573	1
KIAA1009	Inhibitory_vs__non-inhibitory__WH1_&_959N_vs._Cr9_&_951T3,_non-confronted_300	0.54	0.105695	1	0.644855	KIAA1009 [Source:HGNC Symbol;Acc:21107]
POLD1	Inhibitory_vs__non-inhibitory__WH1_&_959N_vs._Cr9_&_951T3,_non-confronted_300	-0.51	0.106363	1	0.00135622	polymerase (DNA directed), delta 1, catalytic subunit [Source:HGNC Symbol;Acc:9175]
KRTAP5-10	Inhibitory_vs__non-inhibitory__WH1_&_959N_vs._Cr9_&_951T3,_non-confronted_300	0.505	0.107103	1	0.071101	keratin associated protein 5-10 [Source:HGNC Symbol;Acc:23605]
UBASH3B	Inhibitory_vs__non-inhibitory__WH1_&_959N_vs._Cr9_&_951T3,_non-confronted_300	-0.77	0.107123	1	0.204032	ubiquitin associated and SH3 domain containing B [Source:HGNC Symbol;Acc:29884]
TP73-AS1	Inhibitory_vs__non-inhibitory__WH1_&_959N_vs._Cr9_&_951T3,_non-confronted_300	-0.995	0.107857	1		TP73 antisense RNA 1 [Source:HGNC Symbol;Acc:29052]
SFPQ	Inhibitory_vs__non-inhibitory__WH1_&_959N_vs._Cr9_&_951T3,_non-confronted_300	0.615	0.10811	1	0.0149785	splicing factor proline/glutamine-rich [Source:HGNC Symbol;Acc:10774]
ATF5	Inhibitory_vs__non-inhibitory__WH1_&_959N_vs._Cr9_&_951T3,_non-confronted_300	0.585	0.110234	1	2.39708e-07	activating transcription factor 5 [Source:HGNC Symbol;Acc:790]
POC1A	Inhibitory_vs__non-inhibitory__WH1_&_959N_vs._Cr9_&_951T3,_non-confronted_300	-0.53	0.110342	1	0.00484039	POC1 centriolar protein A [Source:HGNC Symbol;Acc:24488]
MIR145	Inhibitory_vs__non-inhibitory__WH1_&_959N_vs._Cr9_&_951T3,_non-confronted_300	0.725	0.110864	1		microRNA 145 [Source:HGNC Symbol;Acc:31532]
DEFB109P3	Inhibitory_vs__non-inhibitory__WH1_&_959N_vs._Cr9_&_951T3,_non-confronted_300	0.925	0.111101	1		defensin, beta 109, pseudogene 3 [Source:HGNC Symbol;Acc:30838]
KIF22	Inhibitory_vs__non-inhibitory__WH1_&_959N_vs._Cr9_&_951T3,_non-confronted_300	-0.535	0.111383	1	0.00216421	kinesin family member 22 [Source:HGNC Symbol;Acc:6391]
EPC2	Inhibitory_vs__non-inhibitory__WH1_&_959N_vs._Cr9_&_951T3,_non-confronted_300	0.635	0.111932	1	0.000699646	enhancer of polycomb homolog 2 (Drosophila) [Source:HGNC Symbol;Acc:24543]
ITGA6	Inhibitory_vs__non-inhibitory__WH1_&_959N_vs._Cr9_&_951T3,_non-confronted_300	-1.275	0.112069	1	8.08557e-11	integrin, alpha 6 [Source:HGNC Symbol;Acc:6142]
RNASEH2A	Inhibitory_vs__non-inhibitory__WH1_&_959N_vs._Cr9_&_951T3,_non-confronted_300	-0.645	0.112747	1	0.178683	ribonuclease H2, subunit A [Source:HGNC Symbol;Acc:18518]
LOC100509638	Inhibitory_vs__non-inhibitory__WH1_&_959N_vs._Cr9_&_951T3,_non-confronted_300	0.645	0.113585	1
UBE2T	Inhibitory_vs__non-inhibitory__WH1_&_959N_vs._Cr9_&_951T3,_non-confronted_300	-0.72	0.113808	1	5.40376e-07	ubiquitin-conjugating enzyme E2T (putative) [Source:HGNC Symbol;Acc:25009]
NCOA5	Inhibitory_vs__non-inhibitory__WH1_&_959N_vs._Cr9_&_951T3,_non-confronted_300	0.84	0.113873	1	0.463798	nuclear receptor coactivator 5 [Source:HGNC Symbol;Acc:15909]
PBK	Inhibitory_vs__non-inhibitory__WH1_&_959N_vs._Cr9_&_951T3,_non-confronted_300	-0.735	0.114313	1	0.00357322	PDZ binding kinase [Source:HGNC Symbol;Acc:18282]
HIST1H4D	Inhibitory_vs__non-inhibitory__WH1_&_959N_vs._Cr9_&_951T3,_non-confronted_300	-0.635	0.114526	1	0.100967	histone cluster 1, H4d [Source:HGNC Symbol;Acc:4782]
MAD2L1	Inhibitory_vs__non-inhibitory__WH1_&_959N_vs._Cr9_&_951T3,_non-confronted_300	-0.7	0.114704	1	0.198604	MAD2 mitotic arrest deficient-like 1 (yeast) [Source:HGNC Symbol;Acc:6763]
RNU2-2	Inhibitory_vs__non-inhibitory__WH1_&_959N_vs._Cr9_&_951T3,_non-confronted_300	-0.515	0.115056	1
CYP20A1	Inhibitory_vs__non-inhibitory__WH1_&_959N_vs._Cr9_&_951T3,_non-confronted_300	0.675	0.115111	1	0.531578	cytochrome P450, family 20, subfamily A, polypeptide 1 [Source:HGNC Symbol;Acc:20576]
SLC15A3	Inhibitory_vs__non-inhibitory__WH1_&_959N_vs._Cr9_&_951T3,_non-confronted_300	0.565	0.115323	1	0.619667	solute carrier family 15 (oligopeptide transporter), member 3 [Source:HGNC Symbol;Acc:18068]
SH2D1A	Inhibitory_vs__non-inhibitory__WH1_&_959N_vs._Cr9_&_951T3,_non-confronted_300	-0.78	0.115519	1	0.185425	SH2 domain containing 1A [Source:HGNC Symbol;Acc:10820]
FABP5	Inhibitory_vs__non-inhibitory__WH1_&_959N_vs._Cr9_&_951T3,_non-confronted_300	-0.585	0.115942	1	0.0977398	fatty acid binding protein 5 (psoriasis-associated) [Source:HGNC Symbol;Acc:3560]
RN5S143	Inhibitory_vs__non-inhibitory__WH1_&_959N_vs._Cr9_&_951T3,_non-confronted_300	-0.55	0.116459	1
MFAP3	Inhibitory_vs__non-inhibitory__WH1_&_959N_vs._Cr9_&_951T3,_non-confronted_300	0.6	0.116596	1	0.0130397	microfibrillar-associated protein 3 [Source:HGNC Symbol;Acc:7034]
PCDHB3	Inhibitory_vs__non-inhibitory__WH1_&_959N_vs._Cr9_&_951T3,_non-confronted_300	0.85	0.117166	1	0.470616	protocadherin beta 3 [Source:HGNC Symbol;Acc:8688]
CA12	Inhibitory_vs__non-inhibitory__WH1_&_959N_vs._Cr9_&_951T3,_non-confronted_300	-0.865	0.117841	1	0.0991746	carbonic anhydrase XII [Source:HGNC Symbol;Acc:1371]
RCBTB2	Inhibitory_vs__non-inhibitory__WH1_&_959N_vs._Cr9_&_951T3,_non-confronted_300	0.575	0.118068	1	0.132621	regulator of chromosome condensation (RCC1) and BTB (POZ) domain containing protein 2 [Source:HGNC Symbol;Acc:1914]
CCBE1	Inhibitory_vs__non-inhibitory__WH1_&_959N_vs._Cr9_&_951T3,_non-confronted_300	-1.095	0.118332	1	0.0259347	collagen and calcium binding EGF domains 1 [Source:HGNC Symbol;Acc:29426]
ANKH	Inhibitory_vs__non-inhibitory__WH1_&_959N_vs._Cr9_&_951T3,_non-confronted_300	0.75	0.118866	1	0.0328092	ANKH inorganic pyrophosphate transport regulator [Source:HGNC Symbol;Acc:15492]
OLFML2B	Inhibitory_vs__non-inhibitory__WH1_&_959N_vs._Cr9_&_951T3,_non-confronted_300	-1.295	0.119287	1	0.00374568	olfactomedin-like 2B [Source:HGNC Symbol;Acc:24558]
TGFBRAP1	Inhibitory_vs__non-inhibitory__WH1_&_959N_vs._Cr9_&_951T3,_non-confronted_300	0.53	0.120203	1	0.130794	transforming growth factor, beta receptor associated protein 1 [Source:HGNC Symbol;Acc:16836]
BARD1	Inhibitory_vs__non-inhibitory__WH1_&_959N_vs._Cr9_&_951T3,_non-confronted_300	-0.525	0.120438	1	0.0167573	BRCA1 associated RING domain 1 [Source:HGNC Symbol;Acc:952]
SPOCK1	Inhibitory_vs__non-inhibitory__WH1_&_959N_vs._Cr9_&_951T3,_non-confronted_300	1.125	0.120577	1	1.47834e-05	sparc/osteonectin, cwcv and kazal-like domains proteoglycan (testican) 1 [Source:HGNC Symbol;Acc:11251]
C18orf54	Inhibitory_vs__non-inhibitory__WH1_&_959N_vs._Cr9_&_951T3,_non-confronted_300	-0.835	0.120748	1	0.0433054	chromosome 18 open reading frame 54 [Source:HGNC Symbol;Acc:13796]
CENPK	Inhibitory_vs__non-inhibitory__WH1_&_959N_vs._Cr9_&_951T3,_non-confronted_300	-0.665	0.120939	1	0.00189523	centromere protein K [Source:HGNC Symbol;Acc:29479]
CNTN5	Inhibitory_vs__non-inhibitory__WH1_&_959N_vs._Cr9_&_951T3,_non-confronted_300	-1.84	0.120995	1	0.0997841	contactin 5 [Source:HGNC Symbol;Acc:2175]
PPP1R12B	Inhibitory_vs__non-inhibitory__WH1_&_959N_vs._Cr9_&_951T3,_non-confronted_300	0.605	0.121503	1	0.18608	protein phosphatase 1, regulatory subunit 12B [Source:HGNC Symbol;Acc:7619]
VAT1L	Inhibitory_vs__non-inhibitory__WH1_&_959N_vs._Cr9_&_951T3,_non-confronted_300	-0.69	0.122424	1	0.0117288	vesicle amine transport 1-like [Source:HGNC Symbol;Acc:29315]
PLGLB2	Inhibitory_vs__non-inhibitory__WH1_&_959N_vs._Cr9_&_951T3,_non-confronted_300	1.075	0.122873	1	0.147936	plasminogen-like B2 [Source:HGNC Symbol;Acc:9073]
PLGLB2	Inhibitory_vs__non-inhibitory__WH1_&_959N_vs._Cr9_&_951T3,_non-confronted_300	1.075	0.122873	1	0.147936	plasminogen-like B2 [Source:HGNC Symbol;Acc:9073]
LOC100271836	Inhibitory_vs__non-inhibitory__WH1_&_959N_vs._Cr9_&_951T3,_non-confronted_300	0.58	0.123022	1	0.944069
SNORA22	Inhibitory_vs__non-inhibitory__WH1_&_959N_vs._Cr9_&_951T3,_non-confronted_300	-0.635	0.123178	1	0.125792	Small nucleolar RNA SNORA22 [Source:RFAM;Acc:RF00414]
SNORA22	Inhibitory_vs__non-inhibitory__WH1_&_959N_vs._Cr9_&_951T3,_non-confronted_300	-0.635	0.123178	1	0.125792	small nucleolar RNA, H/ACA box 22 [Source:HGNC Symbol;Acc:32612]
LOC541472	Inhibitory_vs__non-inhibitory__WH1_&_959N_vs._Cr9_&_951T3,_non-confronted_300	0.84	0.123334	1	0.756407
RN5S180	Inhibitory_vs__non-inhibitory__WH1_&_959N_vs._Cr9_&_951T3,_non-confronted_300	0.71	0.123791	1
LINC00478	Inhibitory_vs__non-inhibitory__WH1_&_959N_vs._Cr9_&_951T3,_non-confronted_300	0.925	0.123951	1		long intergenic non-protein coding RNA 478 [Source:HGNC Symbol;Acc:1274]
OSTF1	Inhibitory_vs__non-inhibitory__WH1_&_959N_vs._Cr9_&_951T3,_non-confronted_300	-0.505	0.124186	1	0.790945	osteoclast stimulating factor 1 [Source:HGNC Symbol;Acc:8510]
RAB36	Inhibitory_vs__non-inhibitory__WH1_&_959N_vs._Cr9_&_951T3,_non-confronted_300	0.51	0.124713	1	0.000644055	RAB36, member RAS oncogene family [Source:HGNC Symbol;Acc:9775]
PLAUR	Inhibitory_vs__non-inhibitory__WH1_&_959N_vs._Cr9_&_951T3,_non-confronted_300	-0.825	0.126421	1	7.72196e-07	plasminogen activator, urokinase receptor [Source:HGNC Symbol;Acc:9053]
HADH	Inhibitory_vs__non-inhibitory__WH1_&_959N_vs._Cr9_&_951T3,_non-confronted_300	-0.595	0.126769	1	0.00213555	hydroxyacyl-CoA dehydrogenase [Source:HGNC Symbol;Acc:4799]
SLC22A4	Inhibitory_vs__non-inhibitory__WH1_&_959N_vs._Cr9_&_951T3,_non-confronted_300	0.64	0.127128	1	0.00581187	solute carrier family 22 (organic cation/zwitterion transporter), member 4 [Source:HGNC Symbol;Acc:10968]
TAS2R14	Inhibitory_vs__non-inhibitory__WH1_&_959N_vs._Cr9_&_951T3,_non-confronted_300	0.8	0.127388	1	0.983653	taste receptor, type 2, member 14 [Source:HGNC Symbol;Acc:14920]
FAM96B	Inhibitory_vs__non-inhibitory__WH1_&_959N_vs._Cr9_&_951T3,_non-confronted_300	-0.545	0.127609	1	0.589531	family with sequence similarity 96, member B [Source:HGNC Symbol;Acc:24261]
FAM72A	Inhibitory_vs__non-inhibitory__WH1_&_959N_vs._Cr9_&_951T3,_non-confronted_300	-0.885	0.127761	1	0.00267134	family with sequence similarity 72, member A [Source:HGNC Symbol;Acc:24044]
MEF2C	Inhibitory_vs__non-inhibitory__WH1_&_959N_vs._Cr9_&_951T3,_non-confronted_300	-0.98	0.127984	1	0.0571225	myocyte enhancer factor 2C [Source:HGNC Symbol;Acc:6996]
FBXO42	Inhibitory_vs__non-inhibitory__WH1_&_959N_vs._Cr9_&_951T3,_non-confronted_300	0.57	0.128118	1	0.350514	F-box protein 42 [Source:HGNC Symbol;Acc:29249]
LOC100271836	Inhibitory_vs__non-inhibitory__WH1_&_959N_vs._Cr9_&_951T3,_non-confronted_300	0.73	0.128665	1	0.944069
NRGN	Inhibitory_vs__non-inhibitory__WH1_&_959N_vs._Cr9_&_951T3,_non-confronted_300	-0.805	0.12945	1	0.182706	neurogranin (protein kinase C substrate, RC3) [Source:HGNC Symbol;Acc:8000]
CKS2	Inhibitory_vs__non-inhibitory__WH1_&_959N_vs._Cr9_&_951T3,_non-confronted_300	-0.555	0.130554	1	0.00309852	CDC28 protein kinase regulatory subunit 2 [Source:HGNC Symbol;Acc:2000]
ITIH6	Inhibitory_vs__non-inhibitory__WH1_&_959N_vs._Cr9_&_951T3,_non-confronted_300	-0.57	0.13096	1		inter-alpha-trypsin inhibitor heavy chain family, member 6 [Source:HGNC Symbol;Acc:28907]
SLC25A20	Inhibitory_vs__non-inhibitory__WH1_&_959N_vs._Cr9_&_951T3,_non-confronted_300	0.66	0.131052	1	0.00411185	solute carrier family 25 (carnitine/acylcarnitine translocase), member 20 [Source:HGNC Symbol;Acc:1421]
WDR54	Inhibitory_vs__non-inhibitory__WH1_&_959N_vs._Cr9_&_951T3,_non-confronted_300	-0.645	0.132075	1	0.49206	WD repeat domain 54 [Source:HGNC Symbol;Acc:25770]

## Sheet: NEA_on_pathways
AGS	N_genes_in_AGS	N_linksTotal_ AGS	FGS	N_genes_FGS	N_linksTotal_ FGS	NlinksReal_AGS_to_FGS	NEA_Zscore	NEA_FDR	AGS_genes	FGS_genes
confronted_vs__non-confronted__all_300	289	25488	BIOCARTA_CYTOKINE_PATHWAY	21	1284	27	3.9791	0.000373162	REL:4, IFNGR1:4, IL1B:4, PIK3CD:3, TGFB1:2, WARS:1, ADAMTS12:1, TMEM51:1, ITGB8:1, KRT86:1, TNIP1:1, RORA:1, EVI2B:1, CASP1:1, LIF:1	il6:3, tnf:3, il8:2, il16:2, lta:2, il13:2, il18:2, il2:2, ifng:2, ifnb1:1, il3:1, il17a:1, il4:1, il1a:1, il12b:1, ifna1:1
confronted_vs__non-confronted__all_300	289	25488	BIOCARTA_EPONFKB_PATHWAY	11	7009	134	5.1453	1.93815e-06	NFKBIA:4, NCOR2:4, NFKB2:3, SMAD3:3, TNIP1:3, CITED2:3, REL:3, MYH9:3, TGFB1:3, NR4A1:3, CAMK2A:3, VEGFC:3, LRP4:3, FOSB:2, IL1B:2, BHLHE40:2, IGFBP5:2, DDIT4:2, BMP2K:2, ARNT2:2, IFNGR1:2, JAK2:2, TRAF3:2, KCNE4:2, MCC:2, CTGF:2, MEPCE:2, HES1:2, PHF17:1, COL6A2:1, TARS:1, RORA:1, PIK3CD:1, PCDH18:1, TNFAIP3:1, TLE3:1, BOLA2:1, NKTR:1, KDM5B:1, STX1A:1, PTX3:1, PTPN22:1, TOB1:1, FHL1:1, ITGB3:1,…	arnt:40, rela:27, hif1a:21, nfkb1:19, nfkbia:7, cdkn1a:6, jak2:5, grin1:4, sod2:3, epo:1, epor:1
confronted_vs__non-confronted__all_300	289	25488	BIOCARTA_NFKB_PATHWAY	23	4498	122	14.1729	7.34491e-44	NFKB2:8, REL:7, NFKBIA:7, MYH9:6, TNFAIP3:6, TNIP1:6, MCC:5, HSPA1A:5, TRAF3:4, IL1B:4, BOLA2:4, TGFB1:4, NCOR2:4, JAK2:3, PELI1:3, INPP4B:2, RORA:2, SMAD3:2, ZC3H12A:2, IFNGR1:2, VEGFC:2, LRP4:2, PHF17:1, RHBDF2:1, FOSB:1, CAPN1:1, BHLHE40:1, IGFBP5:1, CTGF:1, PTX3:1, TXN:1, LIF:1, WARS:1, NET1:1, TMEM51:1, CASP7:1, RELT:1, AQP11:1, MEPCE:1, EVI2B:1, NR4A1:1, DDIT4:1, GRB10:1, TRIB2:1, GCH1:1, C…	rela:27, nfkb1:19, chuk:11, map3k14:9, nfkbia:7, ikbkg:7, ikbkb:7, map3k1:5, map3k7ip1:4, traf6:3, tnfrsf1a:3, tnfaip3:3, map3k7:3, tnf:3, ripk1:3, tnfrsf1b:2, fadd:1, tradd:1, il1a:1, myd88:1, il1r1:1, irak1:1
confronted_vs__non-confronted__all_300	289	25488	E-CADHERIN_SIGNALING_EVENTS	71	13774	286	11.2234	9.50678e-28	MYH9:20, PDGFRB:15, PIK3CD:14, FYN:10, LMNA:9, BMP2K:9, JAK2:8, CAMK2A:8, HSPA1A:7, TARS:6, MPRIP:6, STX1A:6, EPHB2:6, SMAD3:5, DLG1:5, FGF5:5, SHB:5, TGFB1:5, NEXN:5, GRB10:4, PRKG1:4, REL:4, SORT1:4, BOLA2:3, ITGB3:3, CASP7:3, NFKBIA:3, TXN:3, FGF7:3, ITGAV:3, RCC2:3, FAT1:3, VEGFC:3, NFKB2:2, NOV:2, WARS:2, ARFGAP1:2, DAB2:2, SIGMAR1:2, DAG1:2, IFNGR1:2, TGFB3:2, GNG2:2, GYG1:2, PGM2L1:2, GPR1…	egfr:22, src:15, pik3r1:11, plcg1:10, ctnna1:10, igf1r:9, fyn:9, iqgap1:9, pak1:8, met:7, ctnnb1:7, cttn:7, rhoa:7, actn1:7, epha2:6, vav2:6, arf6:6, rap1b:5, cdc42:5, mllt4:5, nme1:5, akt1:5, cyfip2:5, vcl:5, abi1:5, rac1:5, cdh1:5, git1:4, ctnnd1:4, igf1:4, enah:4, pik3ca:4, exoc4:4, dlg1:4, lima1:4, crk:4, myo6:3, nck1:3, stx4:3, egf:3, jup:3, tjp1:3, rock1:3, vasp:3, ccnd1:3, hgf:2, diaph1:2,…
confronted_vs__non-confronted__all_300	289	25488	E-CADHERIN_SIGNALING_IN_KERATINOCYTES	19	5144	124	9.7897	2.70334e-21	MYH9:8, PIK3CD:7, JAK2:6, PDGFRB:6, FYN:5, SHB:4, LMNA:4, HSPA1A:4, CAMK2A:4, MPRIP:3, ITGB3:3, GRB10:3, BMP2K:3, PRKG1:3, STX1A:2, TXN:2, TGFB1:2, SMAD3:2, CASP7:2, FAT1:2, NFKBIA:2, EPHB2:2, SNAI1:2, DLG1:2, DAG1:2, GNG2:2, ITPR2:2, INPP4B:1, DGKH:1, PPARD:1, GYG1:1, SPHK1:1, PGM2L1:1, BOLA2:1, CAPN1:1, GPR125:1, BMP1:1, MCC:1, FIG4:1, NOV:1, SPRY2:1, WARS:1, NET1:1, FGF7:1, LAMC1:1, ADAMTS2:1,…	egfr:22, src:15, pik3r1:11, plcg1:10, ctnna1:10, fyn:9, pak1:8, rhoa:7, rac1:5, cdh1:5, akt1:5, ctnnd1:4, pik3ca:4, vasp:3, jup:3, pip5k1a:1, jub:1, zyx:1
confronted_vs__non-confronted__all_300	289	25488	E-CADHERIN_SIGNALING_IN_THE_NASCENT_ADHERENS_JUNCTION	66	12984	265	9.7341	4.57841e-21	MYH9:19, PDGFRB:13, PIK3CD:12, LMNA:9, FYN:9, BMP2K:8, JAK2:7, HSPA1A:7, CAMK2A:7, TARS:6, MPRIP:5, STX1A:5, DLG1:5, FGF5:5, TGFB1:5, EPHB2:5, SMAD3:4, PRKG1:4, REL:4, SHB:4, NEXN:4, BOLA2:3, ITGB3:3, CASP7:3, GRB10:3, NFKBIA:3, TXN:3, FGF7:3, ITGAV:3, RCC2:3, FAT1:3, SORT1:3, VEGFC:3, NFKB2:2, NOV:2, WARS:2, ARFGAP1:2, DAB2:2, SIGMAR1:2, DAG1:2, IFNGR1:2, TGFB3:2, GNG2:2, GYG1:2, PGM2L1:2, MCC:2…	egfr:22, src:15, pik3r1:11, ctnna1:10, igf1r:9, iqgap1:9, pak1:8, met:7, ctnnb1:7, cttn:7, rhoa:7, actn1:7, epha2:6, vav2:6, arf6:6, rap1b:5, cdc42:5, mllt4:5, nme1:5, akt1:5, cyfip2:5, vcl:5, abi1:5, rac1:5, cdh1:5, git1:4, ctnnd1:4, igf1:4, enah:4, pik3ca:4, exoc4:4, dlg1:4, lima1:4, crk:4, myo6:3, nck1:3, stx4:3, egf:3, jup:3, tjp1:3, rock1:3, vasp:3, ccnd1:3, hgf:2, diaph1:2, myl2:1, zyx:1, i…
confronted_vs__non-confronted__all_300	289	25488	EREZ_PROINFLAMMATORY_CAF_SIGN	26	2358	69	10.1074	1.19631e-22	REL:8, NFKBIA:6, NFKB2:4, MYH9:3, TNFAIP3:3, IL1B:2, MCC:2, ITGB3:2, EFEMP1:2, ITGAV:2, NR4A1:2, BMP2K:2, CASP1:2, JAK2:1, COL6A3:1, SLFN12:1, COL5A1:1, PIK3CD:1, FOSB:1, FYN:1, IGFBP5:1, CTGF:1, PDGFRB:1, TOB1:1, LIF:1, TGFB1:1, FGF7:1, SLC25A37:1, AKAP12:1, CREG1:1, PRR16:1, ZC3H12A:1, HSPA1A:1, EPHB2:1, TNIP1:1, ARL4C:1, DAG1:1, P4HA2:1, VEGFC:1, FGF5:1, PELI1:1, EDNRA:1	pdgfra:12, nr4a2:10, ikbke:7, ikbkg:7, ikbkb:7, cyr61:6, srgn:5, il6:3, il1b:2, ptgs2:2, cxcl5:1, cxcl2:1, fga:1, nr4a1:1, nr4a3:1, sike1:1, ikbkap:1, cxcl1:1
confronted_vs__non-confronted__all_300	289	25488	GO_BP:CYTOKINE_AND_CHEMOKINE_MEDIATED_SIGNALING_PATHWAY	23	3396	69	4.3735	7.32519e-05	JAK2:5, MYH9:3, IFNGR1:3, REL:2, ABHD5:2, SMOX:2, RORA:2, IL1B:2, FYN:2, EVI2B:2, BMP2K:2, CASP1:2, PHF17:1, TARS:1, RHBDF2:1, TRAF3:1, PIK3CD:1, FOSB:1, ENGASE:1, GPR173:1, MCC:1, BHLHE40:1, IGFBP5:1, CTGF:1, PTX3:1, PTPN22:1, NFKB2:1, TGFB1:1, ATG16L2:1, NET1:1, NCOR2:1, ADRBK2:1, SMAD3:1, ARFGAP1:1, CASP7:1, RELT:1, RCC2:1, CRYAB:1, NR4A1:1, ZC3H12A:1, RASA3:1, DDAH1:1, NFKBIA:1, SIGMAR1:1, HS…	rela:27, ptprc:10, nup85:8, ccr2:4, socs5:3, cx3cl1:3, tnfrsf1a:3, il2rb:2, socs1:2, duox1:2, duox2:2, ereg:1, pycard:1, ifnk:1
confronted_vs__non-confronted__all_300	289	25488	GO_BP:CYTOKINE_BIOSYNTHETIC_PROCESS	40	6638	130	7.6285	3.16319e-13	REL:5, TGFB1:4, PIK3CD:3, IL1B:3, TGFB3:3, PRDM1:3, CASP1:3, RORA:2, BOLA2:2, TRAF3:2, EVI2B:2, ARL4C:2, EVI2A:2, AP3M2:1, CCDC82:1, TARS:1, FBLN5:1, HDHD1:1, TNFAIP3:1, TLE3:1, LHX8:1, NBPF9:1, RNF19B:1, SLC20A2:1, PBLD:1, MPRIP:1, HMCN1:1, NBPF15:1, CLK4:1, ATP2B4:1, KDM5B:1, PTPN22:1, TOB1:1, NFKB2:1, NET1:1, RFTN1:1, AKAP12:1, SMAD3:1, RELT:1, AXIN2:1, DDIT4:1, EYS:1, TRIB1:1, TMEM71:1, RASA3…	foxp3:97, ltb:3, il6:3, nod1:3, cebpg:3, inhbb:2, cd28:2, tnfrsf8:2, il18:2, inhba:2, il27:1, mast2:1, inha:1, il4:1, tlr8:1, bcl3:1, bcl10:1, tlr1:1, ereg:1, il12b:1, irf4:1
confronted_vs__non-confronted__all_300	289	25488	GO_BP:CYTOKINE_METABOLIC_PROCESS	41	6670	131	8.028	1.44296e-14	REL:6, TGFB1:4, PIK3CD:3, IL1B:3, TGFB3:3, PRDM1:3, CASP1:3, RORA:2, BOLA2:2, TRAF3:2, EVI2B:2, ARL4C:2, EVI2A:2, AP3M2:1, CCDC82:1, TARS:1, FBLN5:1, HDHD1:1, TNFAIP3:1, TLE3:1, LHX8:1, NBPF9:1, RNF19B:1, SLC20A2:1, PBLD:1, MPRIP:1, HMCN1:1, NBPF15:1, CLK4:1, ATP2B4:1, KDM5B:1, PTPN22:1, TOB1:1, NFKB2:1, NET1:1, RFTN1:1, AKAP12:1, SMAD3:1, RELT:1, AXIN2:1, DDIT4:1, EYS:1, TRIB1:1, TMEM71:1, RASA3…	foxp3:97, ltb:3, il6:3, nod1:3, cebpg:3, inhbb:2, cd28:2, tnfrsf8:2, il18:2, inhba:2, il27:1, mast2:1, inha:1, il4:1, tlr8:1, bcl3:1, bcl10:1, tlr1:1, ereg:1, il12b:1, tnfsf15:1, irf4:1
confronted_vs__non-confronted__all_300	289	25488	GO_BP:CYTOKINE_PRODUCTION	72	10238	216	10.2347	3.367e-23	TGFB1:9, RORA:7, REL:7, CASP1:7, TGFB3:6, TRAF3:5, SMAD3:5, PIK3CD:4, NFKB2:4, ARL4C:4, IL1B:3, BOLA2:3, TOB1:3, FOSB:3, TNFAIP3:3, PRDM1:3, JARID2:3, TARS:2, KDM5B:2, AXIN2:2, DDIT4:2, NFKBIA:2, TRIB2:2, BMP2K:2, CITED2:2, IFNGR1:2, SEC14L2:2, ARHGAP18:2, EVI2B:2, HSPA1A:2, EVI2A:2, PTPN22:2, NOV:2, PRKG1:2, MYH9:2, LIF:2, CDK6:2, PELI1:2, AP3M2:1, CCDC82:1, FBLN5:1, LHX8:1, NBPF9:1, PBLD:1, KRT…	foxp3:97, hif1a:21, smad3:12, smad4:10, tgfb2:6, traf2:6, srgn:5, ins:4, traf6:3, map3k7:3, cebpg:3, ltb:3, il6:3, nod1:3, cd28:2, tnfrsf8:2, il18:2, cd40lg:2, ifng:2, inhbb:2, abca1:2, nlrc4:2, sod1:2, inhba:2, mast2:1, bcl10:1, il12b:1, tlr1:1, card11:1, apoa1:1, il27:1, malt1:1, inha:1, il4:1, tlr8:1, bcl3:1, card8:1, ereg:1, irf4:1, pycard:1, nod2:1
confronted_vs__non-confronted__all_300	289	25488	GO_BP:CYTOKINE_SECRETION	18	5914	114	8.3802	8.18397e-16	CASP1:4, NFKBIA:2, TRAF3:2, MYH9:2, TGFB1:2, JARID2:2, ARL4C:2, AP3M2:1, CCDC82:1, RORA:1, FBLN5:1, PIK3CD:1, HDHD1:1, TNFAIP3:1, LHX8:1, IL1B:1, NBPF9:1, BOLA2:1, RNF19B:1, SLC20A2:1, PBLD:1, MPRIP:1, HMCN1:1, NBPF15:1, CLK4:1, ATP2B4:1, KDM5B:1, PTPN22:1, TOB1:1, NOV:1, NET1:1, RFTN1:1, AKAP12:1, SMAD3:1, RELT:1, AXIN2:1, DDIT4:1, EYS:1, TRIB1:1, TMEM71:1, RASA3:1, CEP95:1, YPEL2:1, TRIB2:1, LH…	foxp3:97, srgn:5, ins:4, abca1:2, nlrc4:2, card8:1, pycard:1, apoa1:1, nod2:1
confronted_vs__non-confronted__all_300	289	25488	GO_BP:INTERLEUKIN_2_PRODUCTION	11	5966	115	7.1203	1.2672e-11	RORA:3, TNFAIP3:3, ARL4C:3, BOLA2:2, NFKB2:2, SMAD3:2, TRAF3:2, PRDM1:2, HSPA1A:2, PELI1:2, AP3M2:1, CCDC82:1, FBLN5:1, PIK3CD:1, HDHD1:1, LHX8:1, IL1B:1, NBPF9:1, RNF19B:1, SLC20A2:1, PBLD:1, MPRIP:1, HMCN1:1, NBPF15:1, CLK4:1, BAG2:1, ATP2B4:1, KDM5B:1, PTPN22:1, TOB1:1, NET1:1, RFTN1:1, AKAP12:1, RELT:1, AXIN2:1, DDIT4:1, EYS:1, TRIB1:1, TMEM71:1, RASA3:1, CEP95:1, YPEL2:1, NFKBIA:1, LHFPL2:1,…	foxp3:97, traf2:6, map3k7:3, traf6:3, cd28:2, il18:2, malt1:1, irf4:1
confronted_vs__non-confronted__all_300	289	25488	GO_BP:NEGATIVE_REGULATION_OF_CYTOKINE_BIOSYNTHETIC_PROCESS	11	5623	106	6.0134	1.66052e-08	TGFB3:3, TGFB1:3, IL1B:2, REL:2, PRDM1:2, AP3M2:1, CCDC82:1, RORA:1, FBLN5:1, HDHD1:1, TNFAIP3:1, LHX8:1, NBPF9:1, BOLA2:1, RNF19B:1, SLC20A2:1, PBLD:1, MPRIP:1, HMCN1:1, NBPF15:1, CLK4:1, ATP2B4:1, KDM5B:1, PTPN22:1, TOB1:1, NFKB2:1, NET1:1, RFTN1:1, AKAP12:1, SMAD3:1, RELT:1, AXIN2:1, DDIT4:1, EYS:1, TRIB1:1, TMEM71:1, RASA3:1, CEP95:1, YPEL2:1, NFKBIA:1, LHFPL2:1, TNIP1:1, CITED2:1, PRKG1:1, S…	foxp3:97, il6:3, inhbb:2, inhba:2, bcl3:1, inha:1
confronted_vs__non-confronted__all_300	289	25488	GO_BP:REGULATION_OF_CYTOKINE_BIOSYNTHETIC_PROCESS	37	6512	124	6.7258	1.88374e-10	REL:5, IL1B:3, TGFB3:3, PRDM1:3, TGFB1:3, PIK3CD:2, BOLA2:2, TRAF3:2, EVI2B:2, ARL4C:2, EVI2A:2, AP3M2:1, CCDC82:1, TARS:1, RORA:1, FBLN5:1, HDHD1:1, TNFAIP3:1, TLE3:1, LHX8:1, NBPF9:1, RNF19B:1, SLC20A2:1, PBLD:1, MPRIP:1, HMCN1:1, NBPF15:1, CLK4:1, ATP2B4:1, KDM5B:1, PTPN22:1, TOB1:1, NFKB2:1, NET1:1, RFTN1:1, AKAP12:1, SMAD3:1, RELT:1, AXIN2:1, DDIT4:1, EYS:1, TRIB1:1, TMEM71:1, RASA3:1, CEP95…	foxp3:97, ltb:3, il6:3, cebpg:3, inhbb:2, cd28:2, tnfrsf8:2, inhba:2, il27:1, mast2:1, inha:1, tlr8:1, bcl3:1, bcl10:1, tlr1:1, ereg:1, il12b:1, irf4:1
confronted_vs__non-confronted__all_300	289	25488	GO_BP:REGULATION_OF_CYTOKINE_PRODUCTION	25	8397	169	7.5556	5.46094e-13	RORA:6, SMAD3:5, TGFB1:5, TGFB3:4, FOSB:3, TNFAIP3:3, TOB1:3, NFKB2:3, REL:3, TRAF3:3, ARL4C:3, IL1B:2, BOLA2:2, KDM5B:2, PTPN22:2, AXIN2:2, DDIT4:2, CITED2:2, PRKG1:2, SEC14L2:2, ARHGAP18:2, CDK6:2, JARID2:2, HSPA1A:2, PELI1:2, AP3M2:1, CCDC82:1, TARS:1, FBLN5:1, HDHD1:1, LHX8:1, NBPF9:1, RNF19B:1, SLC20A2:1, PBLD:1, KRT81:1, MPRIP:1, HMCN1:1, NBPF15:1, CLK4:1, ATP2B4:1, BAG2:1, BHLHE40:1, NOV:1…	foxp3:97, hif1a:21, smad3:12, smad4:10, tgfb2:6, traf2:6, traf6:3, map3k7:3, sod1:2, cd40lg:2, ifng:2, malt1:1, card11:1, ereg:1, il12b:1, nod2:1
confronted_vs__non-confronted__all_300	289	25488	GO_BP:REGULATION_OF_CYTOKINE_SECRETION	16	5815	110	8.035	1.36785e-14	CASP1:3, NFKBIA:2, TRAF3:2, MYH9:2, TGFB1:2, ARL4C:2, AP3M2:1, CCDC82:1, RORA:1, FBLN5:1, PIK3CD:1, HDHD1:1, TNFAIP3:1, LHX8:1, IL1B:1, NBPF9:1, BOLA2:1, RNF19B:1, SLC20A2:1, PBLD:1, MPRIP:1, HMCN1:1, NBPF15:1, CLK4:1, ATP2B4:1, KDM5B:1, PTPN22:1, TOB1:1, NOV:1, NET1:1, RFTN1:1, AKAP12:1, SMAD3:1, RELT:1, AXIN2:1, DDIT4:1, EYS:1, TRIB1:1, TMEM71:1, RASA3:1, CEP95:1, YPEL2:1, TRIB2:1, LHFPL2:1, BM…	foxp3:97, srgn:5, ins:4, apoa1:1, card8:1, nod2:1, pycard:1
confronted_vs__non-confronted__all_300	289	25488	GO_MF:CHEMOKINE_ACTIVITY	42	1754	36	3.0795	0.00855888	REL:9, IL1B:7, RORA:4, WARS:1, TGFB1:1, COL5A3:1, FBLN5:1, COL6A3:1, CRYAB:1, ANGPT1:1, EVI2B:1, ZC3H12A:1, DDAH1:1, GCH1:1, TNIP1:1, PAPSS2:1, CTGF:1, CASP1:1, EVI2A:1	ccl5:5, cxcl12:3, cxcl9:3, cx3cl1:3, cxcl3:3, il8:2, ccl17:2, cxcl14:2, ccl8:2, cxcl5:1, ccl2:1, ccl21:1, cxcl16:1, cxcl2:1, cxcl6:1, xcl2:1, ccl19:1, xcl1:1, ccl26:1, cxcl1:1
confronted_vs__non-confronted__all_300	289	25488	GO_MF:CHEMOKINE_RECEPTOR_BINDING	43	1920	40	3.5936	0.00156709	REL:9, IL1B:7, RORA:4, EVI2B:2, WARS:1, JAK2:1, TGFB1:1, COL5A3:1, FBLN5:1, ADRBK2:1, COL6A3:1, CRYAB:1, ANGPT1:1, ZC3H12A:1, DDAH1:1, GPR173:1, TNIP1:1, GCH1:1, PAPSS2:1, CTGF:1, CASP1:1, EVI2A:1	ccl5:5, ccr2:4, cxcl12:3, cxcl9:3, cx3cl1:3, cxcl3:3, il8:2, ccl17:2, cxcl14:2, ccl8:2, cxcl5:1, ccl2:1, ccl21:1, cxcl16:1, cxcl2:1, cxcl6:1, xcl2:1, ccl19:1, xcl1:1, ccl26:1, cxcl1:1
confronted_vs__non-confronted__all_300	289	25488	GO_MF:CYTOKINE_ACTIVITY	111	6006	133	14.3519	5.76152e-45	REL:15, IFNGR1:13, IL1B:10, RORA:8, TGFB1:6, SMAD3:6, PDGFRB:5, PIK3CD:4, TUBE1:3, EPHB2:3, TGFB3:3, JAK2:2, SPHK1:2, FYN:2, PRDM1:2, CTGF:2, WARS:2, BMP2K:2, VEGFC:2, INPP4B:1, TARS:1, FBLN5:1, COL6A3:1, MYH9:1, ANGPT1:1, PGM2L1:1, SHB:1, BMP1:1, KRT81:1, IGFBP5:1, STX1A:1, TXN:1, TOB1:1, TNFRSF21:1, NOV:1, LIF:1, PRKAB2:1, TMEM51:1, COL5A3:1, LAMC1:1, ADAMTS2:1, CRYAB:1, EVI2B:1, ZC3H12A:1, DDA…	pik3r1:11, erbb2:10, cdk5:10, tgfb2:6, csf3:5, ccl5:5, ifna16:4, cxcl12:3, cxcl9:3, cx3cl1:3, cxcl3:3, vegfa:3, tnf:3, ccl17:2, inhbb:2, il8:2, cxcl14:2, ccl8:2, mif:2, erbb2ip:2, il2:2, cd40lg:2, ifng:2, ifna5:2, inhba:2, yars:1, sdcbp:1, cxcl16:1, ifna17:1, cntf:1, tymp:1, scg2:1, figf:1, il12b:1, ifna21:1, ifna14:1, ccl26:1, cxcl1:1, ccl2:1, ifna4:1, il3:1, il17a:1, siva1:1, cxcl6:1, ifnk:1, i…
confronted_vs__non-confronted__all_300	289	25488	GO_MF:CYTOKINE_BINDING	46	3025	78	14.4807	9.12096e-46	JAK2:26, FYN:5, REL:3, PIK3CD:3, TGFB1:3, SMAD3:3, EVI2B:3, EDNRA:3, TRAF3:2, PDGFRB:2, CASP7:2, EPHB2:2, TGFB3:2, RORA:1, MYH9:1, TNFAIP3:1, IL1B:1, SLAMF8:1, PTPN22:1, LIF:1, ATG16L2:1, ROR1:1, NCOR2:1, ADRBK2:1, GRB10:1, HSPA1A:1, BMP2K:1, ARL4C:1, SNAI1:1, IFNGR1:1, KLF9:1, CASP1:1	il10ra:7, tgfbr1:7, acvrl1:6, csf2rb:4, tnfrsf1a:3, xcr1:3, acvr1:3, il7r:3, il6st:3, il2rb:2, il2ra:2, il3ra:2, tnfrsf1b:2, ifngr2:2, plp2:2, cntfr:2, il18bp:1, il9r:1, il6r:1, cd74:1, il2rg:1, ifnar2:1, cmklr1:1, il22ra2:1, il22ra1:1, tnfrsf14:1, il15ra:1, tnfrsf25:1, tnfrsf18:1, il12rb2:1, il5ra:1, hax1:1, a2m:1, il4r:1, gpr17:1, il1r1:1, il12rb1:1, ifngr1:1, ifnar1:1, il13ra2:1, il10rb:1
confronted_vs__non-confronted__all_300	289	25488	GO_MF:HEMATOPOIETIN_INTERFERON_CLASSD200_DOMAIN_CYTOKINE_RECEPTOR_ACTIVITY	32	1682	50	11.0797	4.55081e-27	JAK2:28, PIK3CD:3, FYN:3, EVI2B:2, KLF9:2, LIF:2, TGFB1:1, ATG16L2:1, SMAD3:1, IL1B:1, GRB10:1, SLAMF8:1, ARL4C:1, IFNGR1:1, CASP1:1, PTPN22:1	il10ra:7, csf2rb:4, il7r:3, lifr:3, il6st:3, ghr:2, il2rb:2, ifngr2:2, cntfr:2, il2ra:2, il3ra:2, il9r:1, il6r:1, il2rg:1, il12rb2:1, ifnar2:1, il5ra:1, epor:1, il4r:1, il22ra1:1, il22ra2:1, osmr:1, il1r1:1, il12rb1:1, ifngr1:1, il15ra:1, ifnar1:1, il13ra2:1, il10rb:1
confronted_vs__non-confronted__all_300	289	25488	GO_MF:HEMATOPOIETIN_INTERFERON_CLASSD200_DOMAIN_CYTOKINE_RECEPTOR_BINDING	29	1100	31	4.2525	0.000123577	IFNGR1:13, REL:3, RORA:2, PIK3CD:2, TUBE1:2, TGFB1:1, LAMC1:1, ITGB8:1, PRDM1:1, EPHB2:1, SMAD3:1, SPHK1:1, IL1B:1, LIF:1	csf3:5, ifna16:4, ifna5:2, il2:2, ifng:2, sdcbp:1, ifna17:1, ctf1:1, ifna4:1, il3:1, cntf:1, ifnk:1, ifna8:1, il4:1, ifna7:1, ifna2:1, il12b:1, ifna21:1, ifna13:1, ifna14:1, gh1:1
confronted_vs__non-confronted__all_300	289	25488	GO_MF:INTERLEUKIN_BINDING	24	1280	38	5.1945	1.5158e-06	JAK2:18, PIK3CD:3, FYN:3, EVI2B:2, TGFB1:1, ATG16L2:1, NCOR2:1, TRAF3:1, IL1B:1, GRB10:1, SLAMF8:1, ARL4C:1, KLF9:1, CASP1:1, PTPN22:1, LIF:1	il10ra:7, csf2rb:4, il7r:3, il6st:3, il2rb:2, il2ra:2, il3ra:2, il18bp:1, il9r:1, il6r:1, il2rg:1, il12rb2:1, il5ra:1, hax1:1, a2m:1, il4r:1, il22ra2:1, il1r1:1, il12rb1:1, il15ra:1, il13ra2:1, il10rb:1
confronted_vs__non-confronted__all_300	289	25488	GO_MF:INTERLEUKIN_RECEPTOR_ACTIVITY	19	1008	35	7.2427	5.34353e-12	JAK2:18, FYN:3, PIK3CD:3, EVI2B:2, TGFB1:1, ATG16L2:1, SLAMF8:1, ARL4C:1, PTPN22:1, CASP1:1, IL1B:1, KLF9:1, LIF:1	il10ra:7, csf2rb:4, il7r:3, il6st:3, il2rb:2, il2ra:2, il3ra:2, il9r:1, il6r:1, il2rg:1, il12rb2:1, il5ra:1, il4r:1, il22ra2:1, il1r1:1, il12rb1:1, il15ra:1, il13ra2:1, il10rb:1
confronted_vs__non-confronted__all_300	289	25488	GO_MF:RHO_GTPASE_ACTIVATOR_ACTIVITY	16	1035	20	3.5768	0.00166256	FYN:3, RORA:2, DLG1:2, MYH9:2, PRDM1:1, BMP2K:1, CUL4B:1, PIK3CD:1, ITGAV:1, PDGFRB:1, RASGRP3:1, GNG2:1, LRP4:1, ITGB3:1, SPRY2:1	sos1:6, thy1:4, arhgap27:3, prex1:2, arhgap5:1, gmip:1, ralbp1:1, myo9b:1, arhgap4:1
confronted_vs__non-confronted__all_300	289	25488	GO_MF:RHO_GUANYL_NUCLEOTIDE_EXCHANGE_FACTOR_ACTIVITY	11	1284	25	4.1265	0.00020755	JAK2:3, PIK3CD:3, CLK4:2, LAMC1:1, MYH9:1, AMOTL1:1, EVI2B:1, DDAH1:1, FYN:1, BMP2K:1, HSPA1A:1, CAMK2A:1, CUL4B:1, DLG1:1, P4HA2:1, CASP1:1, PDGFRB:1, RASGRP3:1, GNG2:1, SPRY2:1	sos1:6, dock2:5, arhgef2:4, farp1:3, arhgef11:2, prex1:2, farp2:1, tiam1:1, arhgef1:1
confronted_vs__non-confronted__all_300	289	25488	HIPPO_PATHWAY.TXT	29	1573	33	6.1751	6.22073e-09	LAMC1:4, PCDH18:4, REL:3, ARNT2:3, SMAD3:2, ARFGAP1:2, GYG1:1, PIK3CD:1, MYH9:1, ENGASE:1, EVI2B:1, SSH1:1, OAZ2:1, HSPA1A:1, PRDM1:1, SNAI1:1, P4HA2:1, VEGFC:1, ZMYM2:1, PTPN22:1, TOB1:1	tead2:5, tead3:5, taz:4, nf2:4, stk25:3, yap1:2, fat4:1, dchs2:1, sav1:1, tead1:1, fat3:1, dchs1:1, fat1:1, mob3c:1, fat2:1, lats2:1
confronted_vs__non-confronted__all_300	289	25488	HS_CYTOKINES_AND_INFLAMMATORY_RESPONSE_(BIOCARTA)_WP530_38645.TXT	26	1959	41	5.5532	2.28284e-07	REL:7, CASP1:4, PIK3CD:3, IL1B:3, IFNGR1:3, TGFB1:2, SMAD3:2, EVI2B:2, ITGB8:2, LIF:2, WARS:1, TMEM51:1, KRT86:1, RORA:1, MYH9:1, ITGAV:1, PRR16:1, FYN:1, ARL4C:1, CTGF:1, PDGFRB:1	tgfb1:7, csf3:5, il6:3, hla-drb1:3, tnf:3, cd4:2, il1b:2, il13:2, hla-dra:2, il2:2, ifng:2, ifnb1:1, il3:1, cxcl2:1, il4:1, il1a:1, il12b:1, pdgfa:1, cxcl1:1
confronted_vs__non-confronted__all_300	289	25488	HS_GPCRS__CLASS_A_RHODOPSIN-LIKE_WP455_38917.TXT	257	18308	256	6.6553	2.99645e-10	ADRBK2:74, EDNRA:60, JAK2:17, RORA:8, CAMK2A:8, REL:7, GPR173:6, PDGFRB:5, MYH9:4, SHB:4, TANC1:4, EVI2B:3, CASP1:3, SPHK1:2, FYN:2, KRT81:2, STX1A:2, TGFB1:2, ITGAV:2, RCC2:2, PRKG1:2, EVI2A:2, TARS:1, PIK3CD:1, IL1B:1, BOLA2:1, RNF19B:1, CAPN1:1, BMP1:1, MPRIP:1, CTGF:1, PTPN22:1, FHL1:1, LIF:1, ITGB3:1, RNF44:1, ROR1:1, AP1M1:1, LAMC1:1, AKAP12:1, SMAD3:1, CRYAB:1, CDK6:1, GRB10:1, ZC3H12A:1, …	tubb3:8, gpr65:5, il8rb:5, ccr10:4, cxcr4:4, chrm1:4, ccr5:4, tbxa2r:4, cytsa:4, mc2r:4, ccr4:3, ccr1:3, cxcr3:3, hrh1:3, gpr31:3, xcr1:3, f2r:3, cx3cr1:3, gpr34:3, nmbr:3, or6a2:3, ptger4:3, or1f1:2, ccr6:2, drd3:2, fpr1:2, oxtr:2, or3a2:2, adrb1:2, gpr12:2, chrm3:2, ccr3:2, p2ry2:2, cckar:2, gpr63:2, ptafr:2, mtnr1b:2, ccr8:2, adrb2:2, ccr7:2, chrm4:2, adora1:2, cckbr:2, il8ra:2, or2h1:2, oprm1…
confronted_vs__non-confronted__all_300	289	25488	HS_TNF-ALPHA-NF-KB_SIGNALING_PATHWAY_WP231_36762.TXT	186	66750	932	5.9699	2.15214e-08	NFKB2:61, MYH9:50, REL:49, HSPA1A:46, NFKBIA:44, TARS:42, BOLA2:29, MCC:24, BMP2K:23, FYN:21, SIGMAR1:20, JAK2:20, MPRIP:17, CAPN1:16, LMNA:16, TNFAIP3:15, NCOR2:13, RCC2:13, CAMK2A:13, TLE3:12, SMAD3:11, TNIP1:11, BAG2:10, TGFB1:10, ZMYM2:10, PRKAB2:10, ARFGAP1:10, NUP160:10, PIK3CD:9, TRAF3:9, EPHB2:9, CUL4B:9, IFNGR1:8, COQ2:8, NKTR:8, RORA:7, BCL7B:7, CASP7:7, GYG1:7, TXN:6, DLG1:6, STX1A:5, …	stat1:28, rela:27, ywhaz:20, nfkb1:19, rel:15, gsk3b:15, mcm5:15, src:15, ac005393.1:15, hsp90ab1:14, csnk2a1:14, ddx3x:12, ywhae:12, ripk2:12, cav1:11, skp1:11, rpl6p10:11, chuk:11, hsp90aa2:10, ptk2:10, kpna2:10, polr2h:10, map3k14:9, tank:9, ube2i:9, rpl4:9, eif4a3:9, hspb1:9, hdac1:9, map3k3:9, mcm7:9, rpl30:9, rps11p5:9, tbk1:9, cul1:8, ptpn11:8, ywhab:8, pebp1:8, polr1a:8, nfkb2:8, polr2l:8…
confronted_vs__non-confronted__all_300	289	25488	KEGG_04060_CYTOKINE-CYTOKINE_RECEPTOR_INTERACTION	270	16091	453	24.0441	2.23304e-125	JAK2:61, PDGFRB:28, REL:25, RORA:18, IFNGR1:18, ADRBK2:18, PIK3CD:17, IL1B:16, TGFB1:15, SMAD3:13, FYN:12, VEGFC:12, TGFB3:11, EPHB2:10, TRAF3:8, MYH9:7, EVI2B:7, FGF5:6, EDNRA:6, CTGF:6, ITGAV:6, CASP1:6, GRB10:5, LIF:5, IGFBP5:4, ROR1:4, FGF7:4, LAMC1:4, BMP1:3, WARS:3, BMP2K:3, TNIP1:3, P4HA2:3, TNFRSF11B:3, CRYAB:3, KLF9:3, LMNA:2, CTSK:2, ITGB3:2, PRKAB2:2, TMEM51:2, SVEP1:2, GPR173:2, MCC:2…	egfr:22, pdgfrb:14, pdgfra:12, tgfbr2:9, flt1:9, tgfb3:7, tgfb1:7, kit:7, tgfbr1:7, met:7, il10ra:7, acvrl1:6, tgfb2:6, tnfrsf10b:5, csf3:5, kdr:5, il8rb:5, bmpr1a:5, acvr2b:5, ccl5:5, ifna16:4, tnfsf10:4, acvr1b:4, ccr10:4, cxcr4:4, ccr5:4, tnfrsf12a:4, csf2rb:4, acvr2a:4, il21r:4, ccr2:4, tnfrsf1a:3, ccr4:3, cxcl12:3, cx3cl1:3, ccr1:3, ltb:3, cxcr3:3, cxcl3:3, xcr1:3, acvr1:3, faslg:3, cx3cr1:3…
confronted_vs__non-confronted__all_300	289	25488	KEGG_04062_CHEMOKINE_SIGNALING_PATHWAY	184	36272	770	19.8173	3.03293e-85	PIK3CD:57, JAK2:54, FYN:36, GNG2:31, PDGFRB:28, MYH9:27, REL:24, CAMK2A:21, BMP2K:20, ADRBK2:19, NFKBIA:15, ITPR2:13, RORA:12, PRKAB2:12, MPRIP:11, SPHK1:11, TGFB1:10, EVI2B:10, EPHB2:10, IL1B:9, PDE8A:9, NFKB2:8, STX1A:7, HSPA1A:7, TNIP1:7, BOLA2:6, ITGB3:6, GYG1:6, ITGAV:6, NR4A1:6, CASP1:6, TNFAIP3:6, PTPN22:6, WARS:6, MCC:6, RASGRP3:6, RASA3:5, IFNGR1:5, EDNRA:5, NCOR2:5, CRYAB:5, SMAD3:5, GR…	stat1:28, rela:27, mapk1:22, stat3:20, nfkb1:19, stat5b:19, csk:15, gsk3b:15, grb2:14, map2k1:13, foxo3:12, pik3r1:11, prkcb:11, chuk:11, hck:11, ptk2:10, gnai2:10, adrbk1:10, kras:10, mapk3:9, rac2:9, shc1:9, raf1:9, vav1:9, pak1:8, ptk2b:7, nfkbia:7, ikbkg:7, rhoa:7, prkcd:7, pik3r2:7, gnb2:7, ikbkb:7, akt3:7, prkaca:7, was:7, hras:6, arrb2:6, sos1:6, vav2:6, braf:6, plcb4:6, pik3cg:6, plcb2:6,…
confronted_vs__non-confronted__all_300	289	25488	KEGG_04144_ENDOCYTOSIS	100	17051	273	8.6433	8.91269e-17	PDGFRB:18, JAK2:17, MYH9:17, FYN:16, PIK3CD:11, ADRBK2:9, FIG4:8, BMP2K:7, FGF5:7, FGF7:7, EPHB2:7, IFNGR1:6, VEGFC:6, TARS:5, GRB10:5, CAMK2A:5, NKTR:4, MPRIP:4, SMAD3:4, DLG1:4, GYG1:4, TGFB1:4, RORA:3, BOLA2:3, ITGB3:3, ARFGAP1:3, P4HA2:3, REL:3, DGKH:3, ITGAV:3, HSPA1A:3, STX1A:2, SPRY2:2, ROR1:2, AKAP12:2, NFKBIA:2, ATL3:2, HIP1:2, CAPN1:2, CUL4B:2, CTGF:2, LAMC1:2, MEPCE:2, CRYAB:2, SORT1:2…	egfr:22, pdgfra:12, adrbk1:10, flt1:9, igf1r:9, rab11a:7, ntrk1:7, cblb:7, rab5a:7, met:7, cbl:7, kit:7, chmp2a:6, arrb2:6, hgs:5, kdr:5, il8rb:5, rab11fip5:5, pdcd6ip:5, arrb1:5, fgfr3:5, fgfr4:4, snf8:4, ccr5:4, fgfr2:4, epn2:4, nedd4:4, sh3gl1:4, stam2:4, cxcr4:4, traf6:3, cblc:3, sh3glb1:3, rabep1:3, csf1r:3, ehd1:3, chmp5:3, f2r:3, ret:3, erbb4:3, chmp2b:2, adrb2:2, erbb3:2, sh3gl3:2, adrb1:…
confronted_vs__non-confronted__all_300	289	25488	KEGG_04150_MTOR_SIGNALING_PATHWAY	49	11976	216	7.0146	2.65379e-11	JAK2:18, PDGFRB:15, PIK3CD:12, BMP2K:12, FYN:10, GNG2:8, PRKAB2:7, CAMK2A:7, NFKBIA:6, MYH9:6, EPHB2:6, TARS:5, SPHK1:5, HSPA1A:5, BOLA2:4, SMAD3:4, INPP4B:4, NR4A1:4, NKTR:3, GYG1:3, PGM2L1:3, CAPN1:3, LMNA:2, IGFBP5:2, TOB1:2, NOV:2, ITGB3:2, DDIT4:2, GRB10:2, ARNT2:2, NAV1:2, CRYAB:2, VEGFC:2, AP3M2:1, ABHD5:1, RORA:1, FOSB:1, MPRIP:1, BHLHE40:1, KDM5B:1, STX1A:1, PTPN22:1, FHL1:1, WARS:1, TME…	mapk1:22, hif1a:21, pik3r1:11, pdpk1:9, mapk3:9, eif4b:9, stk11:7, akt3:7, cab39:7, ulk3:7, pik3r2:7, braf:6, prkaa1:6, rps6ka1:6, pik3cg:6, pik3r3:5, akt2:5, pik3cb:5, akt1:5, rps6:5, pik3cd:4, igf1:4, pik3r5:4, pik3ca:4, ins:4, vegfa:3, rps6ka2:3, rps6ka3:3, mtor:3, pgf:2, tsc2:2, eif4e2:2, rheb:2, vegfb:2, vegfc:2, rps6kb2:1, tsc1:1, eif4e:1, figf:1, rps6kb1:1, ddit4:1, prkaa2:1
confronted_vs__non-confronted__all_300	289	25488	KEGG_04210_APOPTOSIS	89	14931	337	11.7463	2.59066e-30	JAK2:15, NFKB2:13, NFKBIA:13, MYH9:13, PIK3CD:11, REL:10, PDGFRB:10, CASP7:9, FYN:9, GNG2:8, TNIP1:7, IL1B:6, BMP2K:6, TRAF3:6, GYG1:6, MCC:6, TGFB1:6, CASP1:6, TNFAIP3:5, PRKAB2:5, SMAD3:5, INPP4B:5, HSPA1A:5, CAMK2A:5, ITPR2:5, IFNGR1:4, CAPN1:4, NCOR2:4, VEGFC:4, BOLA2:3, RASA3:3, DLG1:3, SEC14L2:3, PGM2L1:3, PHF17:2, RORA:2, FOSB:2, TLE3:2, LMNA:2, BHLHE40:2, IGFBP5:2, STX1A:2, WARS:2, NET1:2…	tp53:29, rela:27, nfkb1:19, chuk:11, pik3r1:11, map3k14:9, atm:9, nfkb2:8, prkar2a:8, ntrk1:7, nfkbia:7, ikbkg:7, ikbkb:7, akt3:7, prkaca:7, pik3r2:7, ppp3ca:6, pik3cg:6, ppp3cc:6, traf2:6, pik3r3:5, tnfrsf10b:5, pik3cb:5, akt1:5, akt2:5, pik3cd:4, prkacb:4, csf2rb:4, casp3:4, tnfsf10:4, pik3ca:4, prkx:4, capn1:4, pik3r5:4, prkar2b:4, faslg:3, tnfrsf1a:3, bax:3, birc3:3, bcl2l1:3, casp8:3, tnf:3,…
confronted_vs__non-confronted__all_300	289	25488	KEGG_04310_WNT_SIGNALING_PATHWAY	156	37400	617	13.095	1.55097e-37	SMAD3:25, AXIN2:23, BMP2K:22, MYH9:21, FYN:19, CAMK2A:18, JAK2:16, ITPR2:13, REL:12, TLE3:12, RORA:10, EPHB2:10, NFKB2:10, PRKAB2:10, STX1A:9, TARS:8, PIK3CD:8, NFKBIA:8, TGFB1:8, BOLA2:7, BAG2:7, NCOR2:7, PPARD:6, GYG1:6, HSPA1A:6, NOTCH3:6, DLG1:6, CDK6:6, TOB1:5, ITGB3:5, CITED2:5, DGKH:5, CAPN1:5, SNAI1:5, FOSB:5, AKAP12:5, DAB2:5, SIGMAR1:5, KDM5B:4, IFNGR1:4, TGFB3:4, GNG2:4, RCC2:4, CRYAB:…	lef1:56, tp53:29, myc:29, csnk1a1:20, ep300:17, prkca:17, jun:16, gsk3b:15, csnk2a1:14, smad3:12, ppp2r1a:12, ruvbl1:12, mapk10:11, prkcb:11, camk2a:11, smad4:10, psen1:9, mapk9:9, prkcg:9, rac2:9, cul1:8, camk2d:8, ppp2r5c:7, ctnnb1:7, smad2:7, crebbp:7, csnk1a1l:7, rhoa:7, prkaca:7, dvl3:7, camk2g:6, ctbp1:6, ppp3ca:6, ppp2r1b:6, csnk1e:6, plcb4:6, plcb2:6, ppp3cc:6, nlk:6, csnk2a2:6, ppp2r5d:5…
confronted_vs__non-confronted__all_300	289	25488	KEGG_04330_NOTCH_SIGNALING_PATHWAY	46	7837	153	7.2036	7.05994e-12	NOTCH3:26, TLE3:10, JAG1:8, NCOR2:6, REL:5, RORA:5, SMAD3:5, TARS:4, MYH9:4, DTX4:4, AXIN2:4, BMP2K:4, HES1:4, PPARD:3, HSPA1A:3, DLG1:3, ZMYM2:3, KDM5B:2, OSR1:2, MEPCE:2, DAB2:2, NFKBIA:2, CITED2:2, CASP1:2, FOSB:1, LHX8:1, BOLA2:1, SSH1:1, SERPINE2:1, SLC20A2:1, NKTR:1, PRDM1:1, MYO10:1, CTGF:1, STX1A:1, FHL1:1, SPRY2:1, TGFB1:1, SLC25A37:1, AP1M1:1, ZBTB1:1, RBM14:1, ARFGAP1:1, CASP7:1, COQ2:…	ep300:17, snw1:10, psen1:9, hdac1:9, crebbp:7, hdac2:7, dvl3:7, ctbp1:6, rbpsuh:6, mfng:6, dvl2:5, adam17:5, notch2:5, hes1:5, ctbp2:4, jag1:4, notch1:4, notch4:3, ncor2:3, lfng:3, notch3:3, dll4:2, ncstn:2, rbpjl:2, dvl1:2, dll1:2, numbl:2, dtx2:1, maml3:1, maml1:1, rfng:1, dtx3:1, dtx4:1, dll3:1, numb:1, jag2:1, dtx1:1, maml2:1, dtx3l:1, pcaf:1
confronted_vs__non-confronted__all_300	289	25488	KEGG_04340_HEDGEHOG_SIGNALING_PATHWAY	58	9549	152	4.4639	4.94182e-05	FYN:9, REL:7, PRKAB2:5, SMAD3:5, BMP2K:5, JAK2:5, MYH9:5, CAMK2A:5, AXIN2:4, ITPR2:4, TARS:3, NFKB2:3, NFKBIA:3, EPHB2:3, SNAI1:3, RORA:2, BOLA2:2, CLK4:2, KDM5B:2, STX1A:2, ARFGAP1:2, SVEP1:2, SGPL1:2, IFNGR1:2, SEC14L2:2, SMOX:2, GYG1:2, CAPN1:2, PDGFRB:2, CRYAB:2, HSPA1A:2, VEGFC:2, HES1:2, AP3M2:1, COL6A3:1, ANGPT1:1, NKTR:1, BMP1:1, KRT81:1, COL27A1:1, IGFBP5:1, FHL1:1, AP1M1:1, AKAP12:1, CA…	csnk1a1:20, gsk3b:15, zic2:13, csnk1d:9, csnk1a1l:7, prkaca:7, csnk1g2:7, csnk1e:6, gli3:5, prkacb:4, prkx:4, btrc:4, lrp2:4, fbxw11:4, wnt5a:3, csnk1g1:3, wnt4:3, wnt10b:2, gli1:2, wnt1:2, wnt7b:2, wnt8b:2, smo:2, csnk1g3:2, shh:2, bmp2:2, gas1:1, bmp7:1, ptch2:1, hhip:1, bmp8a:1, ptch1:1, stk36:1, bmp6:1, gli2:1, wnt2b:1, bmp4:1, wnt11:1, sufu:1, wnt2:1, prkacg:1, wnt10a:1
confronted_vs__non-confronted__all_300	289	25488	KEGG_04350_TGF-BETA_SIGNALING_PATHWAY	86	23070	448	11.1259	2.77602e-27	SMAD3:31, TGFB1:21, TGFB3:18, CTGF:10, BMP2K:9, EPHB2:9, MYH9:8, PDGFRB:8, RORA:7, AXIN2:7, HES1:7, TOB1:6, ITGAV:6, JAK2:6, BAG2:5, ROR1:5, REL:5, FYN:5, ADAMTS2:5, CRYAB:5, CAMK2A:5, NFKB2:5, PRKAB2:5, CITED2:4, GYG1:4, RNF44:4, COL5A1:4, TLE3:4, SPHK1:4, TARS:3, COL6A3:3, BOLA2:3, STX1A:3, CDKN2B:3, FGF5:3, ARL2:3, LAMC1:3, C20ORF112:3, NR4A1:3, KCNQ5:3, GFPT2:3, ZMYM2:3, NOTCH3:3, FOSB:3, EFE…	sp1:58, e2f4:48, myc:29, mapk1:22, ep300:17, smad3:12, ppp2r1a:12, thbs1:11, pitx2:11, e2f5:10, smad4:10, dcn:9, tgfbr2:9, mapk3:9, smad2:7, crebbp:7, rhoa:7, tgfbr1:7, tgfb3:7, ltbp1:7, tgfb1:7, ppp2r1b:6, acvrl1:6, tgfb2:6, rock2:5, bmpr1a:5, acvr2b:5, thbs2:5, rbl2:5, acvr2a:4, acvr1b:4, rbx1:4, smad7:3, smad5:3, ppp2ca:3, inhbe:3, bmpr2:3, rock1:3, acvr1:3, id3:3, id1:3, lefty2:3, tnf:3, zfyv…
confronted_vs__non-confronted__all_300	289	25488	KEGG_04370_VEGF_SIGNALING_PATHWAY	79	16529	354	16.9047	3.6861e-62	PIK3CD:21, FYN:19, MYH9:18, JAK2:17, PDGFRB:17, CAMK2A:17, ENPP2:16, BMP2K:13, SPHK1:10, GNG2:9, SMAD3:7, CRYAB:7, ITGB3:6, PRKAB2:6, EPHB2:6, ITPR2:6, STX1A:5, GRB10:5, GYG1:5, ITGB8:5, TARS:4, RORA:4, CASP7:4, DAB2:4, RASA3:4, NFKBIA:4, DLG1:4, INPP4B:4, SHB:4, RASGRP3:4, EVI2B:4, BOLA2:3, LMNA:3, WARS:3, PRKG1:3, REL:3, ITGAV:3, CASP1:3, TNFAIP3:2, ATP2B4:2, IGFBP5:2, PTPN22:2, TOB1:2, ARFGAP1…	mapk1:22, prkca:17, src:15, map2k1:13, mapk14:13, pik3r1:11, prkcb:11, ptk2:10, map2k2:10, kras:10, plcg1:10, plcg2:9, hspb1:9, raf1:9, mapk3:9, prkcg:9, rac2:9, akt3:7, pik3r2:7, hras:6, ppp3ca:6, pik3cg:6, mapkapk2:6, ppp3cc:6, pik3r3:5, pik3cb:5, akt1:5, kdr:5, nras:5, akt2:5, cdc42:5, nfatc3:5, rac1:5, pik3cd:4, pik3ca:4, nos3:4, pik3r5:4, pxn:4, vegfa:3, jmjd7-pla2g4b:3, pla2g12a:2, mapk13:2…
confronted_vs__non-confronted__all_300	289	25488	KEGG_04510_FOCAL_ADHESION	201	40881	998	22.2868	9.54954e-108	MYH9:51, PDGFRB:46, FYN:40, ITGB3:35, PIK3CD:33, JAK2:31, ITGAV:27, BMP2K:26, CAMK2A:25, LAMC1:23, CTGF:18, COL5A1:17, COL6A3:16, MPRIP:15, TGFB1:15, EPHB2:15, VEGFC:13, ADAMTS2:12, HSPA1A:12, SMAD3:12, PRKG1:12, REL:11, CRYAB:11, LMNA:11, GRB10:11, ITGB8:11, BMP1:10, CAPN1:10, SPHK1:10, TARS:9, STX1A:9, NFKBIA:9, P4HA2:9, GNG2:9, RCC2:9, COL6A2:9, NFKB2:9, EFEMP1:9, DAG1:9, DLG1:9, FGF7:9, BOLA2…	elk1:24, mapk1:22, egfr:22, ppp1r12a:20, actb:20, prkca:17, jun:16, fn1:16, gsk3b:15, actg1:15, src:15, grb2:14, ppp1ca:14, pdgfrb:14, actn4:13, map2k1:13, pdgfra:12, col6a1:12, pak2:12, col6a3:11, mapk10:11, cav1:11, pik3r1:11, prkcb:11, thbs1:11, ptk2:10, col1a2:10, lamb1:10, erbb2:10, ilk:10, itgb1:9, pdpk1:9, igf1r:9, fyn:9, mapk3:9, lamc1:9, prkcg:9, mapk9:9, itgav:9, rac2:9, shc1:9, flt1:9,…
confronted_vs__non-confronted__all_300	289	25488	KEGG_04512_ECM-RECEPTOR_INTERACTION	84	6310	312	22.1329	2.86542e-106	COL5A1:24, COL6A3:23, LAMC1:22, ITGB3:18, ITGAV:18, CTGF:15, COL6A2:14, BMP1:10, MYH9:10, ADAMTS2:10, EFEMP1:9, COL5A3:9, P4HA2:7, PDGFRB:7, FYN:6, TGFB1:6, IGFBP5:5, NOV:5, CRISPLD2:5, DAG1:5, TGFB3:5, CTSK:4, OLFML2B:4, TNFRSF11B:4, FGF7:4, CAMK2A:4, RORA:3, FBLN5:3, HMCN1:3, SMAD3:3, STX1A:2, DAB2:2, SERPINE2:2, MYO10:2, FAT1:2, CRYAB:2, ADAMTS14:2, PAPSS2:2, VEGFC:2, TARS:1, ENGASE:1, ANGPT1:…	fn1:16, col6a1:12, col6a3:11, thbs1:11, col1a2:10, lamb1:10, itgb1:9, lamc1:9, itgav:9, col5a1:8, lamb2:8, col4a1:8, hspg2:8, cd44:8, lama2:8, itga5:7, itgb3:7, lama4:7, col4a2:7, sdc2:7, sdc3:7, col6a2:6, itga6:6, lama5:6, vtn:5, vwf:5, sdc4:5, col1a1:5, sdc1:5, col3a1:5, gp6:5, thbs2:5, itga3:4, col5a2:4, sv2b:4, lama3:3, spp1:3, itgb5:3, col11a1:3, col2a1:3, itgb6:3, cd47:3, itgb4:3, tnr:2, it…
confronted_vs__non-confronted__all_300	289	25488	KEGG_04514_CELL_ADHESION_MOLECULES_(CAMS)	139	8883	204	8.813	2.07827e-17	CASP1:17, EVI2B:14, PIK3CD:11, FYN:9, MYH9:8, REL:7, CAMK2A:7, IL1B:6, ITGB3:6, ARL4C:6, RORA:5, COL6A3:5, SMAD3:5, ITGAV:5, TNIP1:5, COL6A2:4, COL5A1:4, IGFBP5:4, COL5A3:4, AMOTL1:4, PTPN22:3, NOV:3, TGFB1:3, ATG16L2:3, LAMC1:3, TANC1:3, JAK2:2, PCDH18:2, TNFAIP3:2, LMNA:2, PDGFRB:2, NFKB2:2, FAT1:2, RASA3:2, NFKBIA:2, BMP2K:2, HSPA1A:2, VEGFC:2, TGFB3:2, TRAF3:1, GYG1:1, PGM2L1:1, SERPINE2:1, M…	ptprc:10, itgb1:9, itgav:9, itgb2:7, sdc2:7, sdc3:7, itga6:6, cdh2:6, sdc4:5, sdc1:5, nlgn2:5, selplg:5, cdh1:5, hla-dqa1:4, itgal:4, glg1:4, hla-dma:3, jam3:3, hla-c:3, pecam1:3, cntnap1:3, hla-drb1:3, hla-dqb1:3, itgam:3, nfasc:2, cd4:2, nlgn1:2, icam2:2, f11r:2, hla-dqa2:2, cldn5:2, hla-f:2, cd28:2, sell:2, ncam1:2, cd40:2, cd86:2, nrxn1:2, hla-dra:2, hla-e:2, cd40lg:2, ctla4:2, hla-a:2, ptprf…
confronted_vs__non-confronted__all_300	289	25488	KEGG_04520_ADHERENS_JUNCTION	79	21579	475	11.8524	7.4744e-31	BMP2K:21, MYH9:20, FYN:18, SMAD3:17, EPHB2:16, JAK2:16, TGFB1:12, CAMK2A:12, PDGFRB:12, PIK3CD:11, HSPA1A:9, PRKAB2:9, LMNA:8, MPRIP:7, STX1A:7, TOB1:7, GRB10:7, TARS:6, RORA:6, BOLA2:6, NFKBIA:6, CAPN1:6, ITGAV:6, TGFB3:5, FGF5:5, SHB:5, RCC2:5, NEXN:5, WARS:5, SPHK1:5, FGF7:5, ITGB3:4, AXIN2:4, REL:4, PPARD:4, GYG1:4, TXN:4, LAMC1:4, SNAI1:4, VEGFC:4, TLE3:4, DLG1:4, ITGB8:4, SPRY2:3, CASP7:3, …	lef1:56, egfr:22, mapk1:22, actb:20, ep300:17, actg1:15, src:15, csnk2a1:14, actn4:13, smad3:12, yes1:11, smad4:10, ctnna1:10, insr:10, erbb2:10, igf1r:9, fyn:9, tgfbr2:9, mapk3:9, iqgap1:9, rac2:9, met:7, ctnnb1:7, smad2:7, fgfr1:7, crebbp:7, rhoa:7, tgfbr1:7, was:7, actn1:7, nlk:6, csnk2a2:6, ptpn6:6, fer:6, cdc42:5, mllt4:5, vcl:5, rac1:5, cdh1:5, ctnnd1:4, acvr1b:4, tcf7l1:4, acp1:4, map3k7:3…
confronted_vs__non-confronted__all_300	289	25488	KEGG_04530_TIGHT_JUNCTION	140	26115	443	9.1557	9.73876e-19	MYH9:35, FYN:21, PIK3CD:18, BMP2K:18, CAMK2A:17, JAK2:15, MPRIP:13, CAPN1:12, TARS:11, LMNA:11, STX1A:10, ITGB3:9, AMOTL1:9, DLG1:9, HSPA1A:9, BOLA2:8, PRKAB2:8, SMAD3:8, RASGRP3:8, BAG2:7, NFKBIA:7, SPHK1:7, PDGFRB:7, EPHB2:7, ITGB8:6, DAB2:5, AXIN2:5, TGFB1:5, RCC2:5, ITPR2:5, NKTR:4, NFKB2:4, CASP7:4, SIGMAR1:4, ITGAV:4, CRYAB:4, RORA:3, WARS:3, ARFGAP1:3, DAG1:3, GNG2:3, GYG1:3, TXN:3, NAV1:3…	actb:20, myh9:20, prkca:17, actg1:15, src:15, csnk2a1:14, actn4:13, ppp2r1a:12, yes1:11, prkcb:11, gnai2:10, kras:10, ctnna1:10, hcls1:10, prkcg:9, mpp5:8, ctnnb1:7, sptan1:7, cdk4:7, cttn:7, rhoa:7, actn1:7, prkcd:7, akt3:7, hras:6, ppp2r1b:6, csnk2a2:6, akt1:5, nras:5, gnai3:5, rras:5, akt2:5, csdap1:5, cdc42:5, mllt4:5, zak:5, prkcq:5, myl12a:4, vapa:4, rras2:4, mpdz:4, myh7b:4, myh10:4, exoc4…
confronted_vs__non-confronted__all_300	289	25488	KEGG_04540_GAP_JUNCTION	99	24557	461	14.0462	4.30687e-43	MYH9:23, CAMK2A:23, FYN:21, PIK3CD:17, PDE8A:17, PDGFRB:15, JAK2:13, TARS:12, MPRIP:12, ITPR2:12, BOLA2:10, BMP2K:10, SPHK1:10, STX1A:9, PRKG1:9, GNG2:9, PRKAB2:8, RCC2:8, HSPA1A:8, ARFGAP1:7, GRB10:7, CAPN1:7, EPHB2:7, LMNA:6, ITGB3:6, DLG1:6, RORA:5, NFKB2:5, DAB2:5, FGF5:5, EDNRA:5, RASGRP3:5, ITGAV:5, CRYAB:5, NEXN:5, DGKH:4, TXN:4, NAV1:4, ITGB8:4, CORO2B:3, BAG2:3, SPRY2:3, PTPLAD1:3, GYG1:…	egfr:22, mapk1:22, prkca:17, tuba1b:15, src:15, pdgfrb:14, grb2:14, map2k1:13, tuba1a:13, pdgfra:12, tubb:12, tuba1c:11, prkcb:11, map2k2:10, gnai2:10, kras:10, tubb2c:9, raf1:9, tuba1:9, csnk1d:9, mapk3:9, prkcg:9, tubb3:8, gnas:7, prkaca:7, hras:6, cdc2:6, plcb4:6, sos1:6, plcb2:6, tubb2a:6, nras:5, gnai3:5, gnaq:5, tuba3c:5, adcy3:5, plcb1:5, plcb3:5, prkacb:4, mapk7:4, tubb2b:4, sos2:4, prkx:…
confronted_vs__non-confronted__all_300	289	25488	KEGG_04620_TOLL-LIKE_RECEPTOR_SIGNALING_PATHWAY	108	18458	425	17.1276	8.48251e-64	JAK2:20, IFNGR1:19, REL:15, MYH9:15, NFKBIA:14, PIK3CD:12, CAMK2A:12, NFKB2:11, BMP2K:11, FYN:11, IL1B:9, SMAD3:9, HSPA1A:9, GNG2:8, PDGFRB:8, CASP1:8, TNIP1:7, MCC:7, BOLA2:6, WARS:6, TGFB1:6, NR4A1:6, EPHB2:6, PELI1:6, RORA:5, TNFAIP3:5, INPP4B:5, TRAF3:5, CAPN1:5, NCOR2:5, CRYAB:5, VEGFC:5, FOSB:4, TOB1:4, PRKAB2:4, CITED2:4, SPHK1:4, PHF17:3, TARS:3, STX1A:3, CASP7:3, ZC3H12A:3, ARNT2:3, TGFB…	stat1:28, rela:27, mapk1:22, nfkb1:19, jun:16, map2k1:13, mapk14:13, irf7:11, chuk:11, mapk10:11, pik3r1:11, map2k2:10, mapk3:9, mapk9:9, tbk1:9, nfkb2:8, fos:8, ikbke:7, nfkbia:7, ikbkg:7, ikbkb:7, akt3:7, pik3r2:7, map2k3:6, pik3cg:6, pik3r3:5, pik3cb:5, akt1:5, akt2:5, rac1:5, ccl5:5, pik3cd:4, map3k7ip1:4, ifna16:4, pik3ca:4, pik3r5:4, map3k8:4, mapk8:3, traf6:3, map3k7:3, cxcl9:3, il6:3, spp…
confronted_vs__non-confronted__all_300	289	25488	KEGG_04621_NOD-LIKE_RECEPTOR_SIGNALING_PATHWAY	38	8390	175	8.3674	9.10528e-16	NFKB2:9, HSPA1A:8, CASP1:8, NFKBIA:7, JAK2:6, MYH9:6, FYN:6, TARS:5, TGFB1:5, CAMK2A:5, RORA:4, PRKAB2:4, SMAD3:4, CASP7:4, BMP2K:4, TNIP1:4, REL:4, TNFAIP3:3, IL1B:3, MCC:3, NCOR2:3, CRYAB:3, EPHB2:3, BOLA2:2, LMNA:2, MPRIP:2, TRAF3:2, CARD6:2, TXN:2, NR4A1:2, VEGFC:2, PELI1:2, LRP4:2, ITPR2:2, PHF17:1, AP3M2:1, FOSB:1, NKTR:1, CORO2B:1, BHLHE40:1, IGFBP5:1, STX1A:1, PTX3:1, TOB1:1, WARS:1, NET1…	rela:27, nfkb1:19, hsp90ab1:14, mapk14:13, ripk2:12, mapk10:11, hsp90aa2:10, mapk9:9, nfkbia:7, hsp90b1:6, nfkbib:5, casp1:4, mapk8:3, traf6:3, tnfaip3:3, nod1:3, birc3:3, casp8:3, ac055839.1:2, birc2:2, nlrc4:2, mapk13:2, sugt1:2, erbb2ip:2, xiap:2, pstpip1:1, card9:1, card8:1, pycard:1, casp5:1, nod2:1
confronted_vs__non-confronted__all_300	289	25488	KEGG_04622_RIG-I-LIKE_RECEPTOR_SIGNALING_PATHWAY	38	7667	172	13.0068	4.8048e-37	HSPA1A:11, NFKB2:10, REL:8, NFKBIA:7, TRAF3:7, MYH9:7, BMP2K:6, JAK2:6, TNFAIP3:5, FYN:5, CAMK2A:5, RORA:4, SMAD3:4, TNIP1:4, MCC:4, BOLA2:3, TOB1:3, IFNGR1:3, TGFB1:3, NCOR2:3, EPHB2:3, PELI1:3, IL1B:2, BAG2:2, PRKAB2:2, CITED2:2, CRYAB:2, NR4A1:2, VEGFC:2, LRP4:2, PHF17:1, AP3M2:1, TARS:1, FOSB:1, NKTR:1, CORO2B:1, BHLHE40:1, IGFBP5:1, STX1A:1, PTX3:1, WARS:1, NET1:1, ARFGAP1:1, RELT:1, DAB2:1,…	rela:27, nfkb1:19, mapk14:13, ddx3x:12, mapk10:11, mapk9:9, tank:9, tbk1:9, ikbke:7, nfkbia:7, ikbkg:7, traf2:6, map3k1:5, nfkbib:5, mapk8:3, traf6:3, map3k7:3, ddx3y:2, mapk13:2, irf3:2, dak:2, pin1:2, traf3:1, isg15:1, otud5:1, cyld:1, tradd:1, mavs:1, sike1:1
confronted_vs__non-confronted__all_300	289	25488	KEGG_04623_CYTOSOLIC_DNA-SENSING_PATHWAY	20	4711	123	10.9557	1.76514e-26	NFKB2:9, REL:8, NFKBIA:8, MCC:6, HSPA1A:5, TNIP1:5, JAK2:4, TNFAIP3:4, TGFB1:4, NCOR2:4, TRAF3:3, MYH9:3, IL1B:3, IFNGR1:3, PELI1:3, PHF17:2, LIF:2, ZC3H12A:2, BMP2K:2, CITED2:2, CAMK2A:2, VEGFC:2, CASP1:2, LRP4:2, INPP4B:1, RHBDF2:1, PTPLAD1:1, PIK3CD:1, FOSB:1, BOLA2:1, LMNA:1, OAZ2:1, CAPN1:1, FYN:1, BHLHE40:1, IGFBP5:1, CTGF:1, PTX3:1, TXN:1, NET1:1, SMAD3:1, CASP7:1, RELT:1, AQP11:1, MEPCE:1…	rela:27, nfkb1:19, chuk:11, irf7:11, tbk1:9, nfkbia:7, ikbkg:7, ikbkb:7, ikbke:7, nfkbib:5, casp1:4, ripk1:3, ripk3:2, irf3:2, mavs:1, pycard:1
confronted_vs__non-confronted__all_300	289	25488	KEGG_04630_JAK-STAT_SIGNALING_PATHWAY	99	20261	435	11.9379	2.72035e-31	JAK2:73, PIK3CD:17, IFNGR1:17, PDGFRB:16, FYN:14, BMP2K:13, MYH9:9, SMAD3:8, CITED2:8, GNG2:8, NFKBIA:7, NR4A1:7, SPRY2:6, CDKN2B:5, REL:5, RORA:4, TLE3:4, BHLHE40:4, GRB10:4, DLG1:4, TGFB3:4, INPP4B:4, SPHK1:4, LIF:4, TGFB1:4, CDK6:4, NEXN:4, ARL4C:4, FOSB:3, PRKAB2:3, WARS:3, TRIB2:3, GREM1:3, TNFRSF11B:3, IL1RAPL1:3, PGM2L1:3, SHB:3, CAPN1:3, CUL4B:3, ATG16L2:3, NCOR2:3, EVI2B:3, VEGFC:3, HES1…	stat5a:35, myc:29, stat1:28, stat6:22, stat3:20, stat5b:19, ep300:17, grb2:14, pik3r1:11, stat4:10, jak1:9, ptpn11:8, crebbp:7, tyk2:7, cblb:7, cbl:7, akt3:7, il10ra:7, pik3r2:7, ptpn6:6, pik3cg:6, sos1:6, pik3r3:5, pik3cb:5, akt1:5, jak2:5, akt2:5, pik3cd:4, csf2rb:4, il21r:4, pik3ca:4, sos2:4, stam2:4, pik3r5:4, jak3:4, cblc:3, bcl2l1:3, socs5:3, il7r:3, lifr:3, socs2:3, il6st:3, ccnd1:3, socs4…
confronted_vs__non-confronted__all_300	289	25488	KEGG_04650_NATURAL_KILLER_CELL_MEDIATED_CYTOTOXICITY	144	19841	461	24.153	1.66137e-126	FYN:36, JAK2:29, PIK3CD:28, IFNGR1:21, PDGFRB:21, BMP2K:18, MYH9:18, CAMK2A:15, CASP1:14, EVI2B:11, SPHK1:10, PTPN22:9, GNG2:9, REL:8, STX1A:7, DLG1:7, EPHB2:7, PRKAB2:6, SMAD3:6, RASA3:6, RASGRP3:6, ITPR2:6, ITGB3:5, GRB10:5, TNIP1:5, RORA:4, MPRIP:4, ARFGAP1:4, DAB2:4, INPP4B:4, SHB:4, TGFB1:4, CRYAB:4, SORT1:4, IL1B:3, BOLA2:3, SPRY2:3, WARS:3, CASP7:3, NFKBIA:3, GYG1:3, CAPN1:3, ITGAV:3, ITGB…	mapk1:22, prkca:17, grb2:14, map2k1:13, pik3r1:11, prkcb:11, map2k2:10, kras:10, plcg1:10, shc1:9, plcg2:9, raf1:9, fyn:9, vav1:9, mapk3:9, prkcg:9, rac2:9, zap70:8, ptpn11:8, pak1:8, itgb2:7, ptk2b:7, cd48:7, pik3r2:7, hras:6, braf:6, ppp3ca:6, lck:6, ptpn6:6, pik3cg:6, araf:6, sos1:6, ppp3cc:6, vav2:6, pik3r3:5, syk:5, tnfrsf10b:5, pik3cb:5, nras:5, nfatc3:5, rac1:5, pik3cd:4, itgal:4, ifna16:4…
confronted_vs__non-confronted__all_300	289	25488	KEGG_04660_T_CELL_RECEPTOR_SIGNALING_PATHWAY	111	25237	555	23.6683	1.72521e-121	JAK2:32, FYN:29, PIK3CD:27, MYH9:23, BMP2K:22, CAMK2A:19, PDGFRB:18, REL:17, NFKBIA:15, SMAD3:14, NFKB2:11, PRKAB2:9, GNG2:9, PTPN22:8, HSPA1A:8, RORA:7, STX1A:7, RASA3:7, IFNGR1:7, GYG1:7, SPHK1:7, EPHB2:7, TARS:6, BOLA2:6, SPRY2:6, GRB10:6, TNIP1:6, DLG1:6, MCC:6, RASGRP3:6, TGFB1:6, CRYAB:6, EVI2B:6, SORT1:6, ARL4C:6, WARS:5, VEGFC:5, IL1B:4, NKTR:4, TOB1:4, ARFGAP1:4, CASP7:4, INPP4B:4, TRAF3…	rela:27, mapk1:22, nfkb1:19, jun:16, gsk3b:15, grb2:14, map2k1:13, mapk14:13, pak2:12, pik3r1:11, map2k2:10, kras:10, ptprc:10, plcg1:10, map3k14:9, raf1:9, fyn:9, vav1:9, mapk3:9, mapk9:9, nfkb2:8, zap70:8, fos:8, pak1:8, cblb:7, cdk4:7, nfkbia:7, ikbkg:7, ikbkb:7, rhoa:7, cbl:7, akt3:7, pik3r2:7, hras:6, ppp3ca:6, lck:6, ptpn6:6, pak4:6, pik3cg:6, sos1:6, ppp3cc:6, vav2:6, pik3r3:5, pik3cb:5, n…
confronted_vs__non-confronted__all_300	289	25488	KEGG_04662_B_CELL_RECEPTOR_SIGNALING_PATHWAY	86	18585	423	21.3683	4.33655e-99	PIK3CD:26, JAK2:22, MYH9:19, FYN:18, BMP2K:16, CAMK2A:16, PDGFRB:15, NFKBIA:13, REL:12, GNG2:10, NFKB2:9, SMAD3:9, EVI2B:9, SPHK1:8, PRKAB2:7, RASA3:6, TNIP1:6, MCC:6, RASGRP3:6, CASP1:6, STX1A:5, INPP4B:5, GYG1:5, TNFAIP3:4, IL1B:4, PTPN22:4, GRB10:4, IFNGR1:4, TGFB1:4, NCOR2:4, CRYAB:4, NR4A1:4, EPHB2:4, VEGFC:4, FOSB:3, BOLA2:3, BHLHE40:3, TOB1:3, SPRY2:3, WARS:3, ARFGAP1:3, CASP7:3, ZC3H12A:3…	rela:27, mapk1:22, nfkb1:19, jun:16, gsk3b:15, grb2:14, map2k1:13, lyn:12, pik3r1:11, prkcb:11, map2k2:10, kras:10, plcg2:9, raf1:9, vav1:9, mapk3:9, rac2:9, nfkb2:8, fos:8, nfkbia:7, ikbkg:7, ikbkb:7, akt3:7, pik3r2:7, hras:6, btk:6, ppp3ca:6, ptpn6:6, pik3cg:6, sos1:6, ppp3cc:6, vav2:6, pik3r3:5, syk:5, pik3cb:5, nfkbib:5, akt1:5, nras:5, nfkbie:5, inpp5d:5, akt2:5, nfatc3:5, rac1:5, pik3cd:4, …
confronted_vs__non-confronted__all_300	289	25488	KEGG_04664_FC_EPSILON_RI_SIGNALING_PATHWAY	81	17857	387	20.1892	1.78087e-88	PIK3CD:28, JAK2:25, FYN:25, BMP2K:18, MYH9:17, ENPP2:17, PDGFRB:17, CAMK2A:17, GNG2:10, SPHK1:9, EPHB2:8, STX1A:7, PRKAB2:7, RASGRP3:7, EVI2B:6, ITPR2:6, RORA:5, SMAD3:5, GRB10:5, CRYAB:5, SORT1:5, CASP1:5, TARS:4, PTPN22:4, WARS:4, ARFGAP1:4, DAB2:4, NFKBIA:4, DLG1:4, INPP4B:4, MPRIP:3, TOB1:3, SPRY2:3, CASP7:3, RASA3:3, ARNT2:3, REL:3, GYG1:3, PGM2L1:3, SHB:3, RNF44:3, TGFB1:3, NR4A1:3, HSPA1A:…	mapk1:22, prkca:17, grb2:14, map2k1:13, mapk14:13, lyn:12, mapk10:11, pik3r1:11, prkcb:11, map2k2:10, kras:10, plcg1:10, plcg2:9, raf1:9, fyn:9, vav1:9, mapk3:9, mapk9:9, rac2:9, prkcd:7, akt3:7, pik3r2:7, hras:6, btk:6, map2k3:6, pik3cg:6, sos1:6, vav2:6, pik3r3:5, syk:5, pik3cb:5, akt1:5, nras:5, akt2:5, rac1:5, pik3cd:4, pik3ca:4, sos2:4, pik3r5:4, mapk8:3, gab2:3, lcp2:3, lat:3, map2k4:3, jmj…
confronted_vs__non-confronted__all_300	289	25488	KEGG_04666_FC_GAMMA_R-MEDIATED_PHAGOCYTOSIS	84	20074	395	14.51	6.07678e-46	PIK3CD:29, FYN:27, BMP2K:23, JAK2:23, MYH9:22, SPHK1:13, PDGFRB:11, CASP1:10, GNG2:9, EVI2B:9, CAMK2A:9, ITPR2:7, STX1A:6, PRKAB2:6, TGFB1:6, RCC2:6, EPHB2:6, TARS:5, BOLA2:5, MPRIP:5, PTPN22:5, ITGB3:5, SGPL1:5, NFKBIA:5, INPP4B:5, DGKH:5, LMNA:4, WARS:4, SMAD3:4, CASP7:4, DAB2:4, DLG1:4, ENPP2:4, ITGAV:4, SORT1:4, ITGB8:4, GRB10:3, RASA3:3, GYG1:3, SSH1:3, SHB:3, CAPN1:3, CRYAB:3, NEXN:3, RORA:…	mapk1:22, prkca:17, map2k1:13, cfl1:12, pik3r1:11, prkcb:11, hck:11, ptprc:10, plcg1:10, arpc3:10, arpc2:10, plcg2:9, raf1:9, vav1:9, mapk3:9, prkcg:9, rac2:9, pak1:8, prkcd:7, akt3:7, was:7, pik3r2:7, ppap2b:6, pik3cg:6, arf6:6, cfl2:6, vav2:6, pik3r3:5, syk:5, dock2:5, pik3cb:5, akt1:5, arpc5:5, limk1:5, inpp5d:5, akt2:5, cdc42:5, rac1:5, pik3cd:4, arpc5l:4, pik3ca:4, limk2:4, crk:4, ncf1:4, ar…
confronted_vs__non-confronted__all_300	289	25488	KEGG_04722_NEUROTROPHIN_SIGNALING_PATHWAY	121	33485	685	15.6129	4.39032e-53	JAK2:35, FYN:33, MYH9:33, CAMK2A:31, PIK3CD:26, BMP2K:25, PDGFRB:25, NFKBIA:17, HSPA1A:17, EPHB2:15, REL:13, PRKAB2:12, MPRIP:11, SMAD3:11, DLG1:11, STX1A:10, NFKB2:10, GNG2:9, SPHK1:9, CAPN1:8, NR4A1:8, ITPR2:8, TARS:7, RORA:7, BOLA2:7, TGFB1:7, CRYAB:7, RASGRP3:7, GYG1:6, RNF44:6, NCOR2:6, CASP1:6, TNFAIP3:6, WARS:6, SORT1:6, INPP4B:5, PGM2L1:5, TXN:5, LRP4:5, PTPN22:5, PRKG1:5, CLK4:4, CASP7:4…	tp53:29, rela:27, mapk1:22, ywhaz:20, nfkb1:19, jun:16, csk:15, gsk3b:15, grb2:14, map2k1:13, mapk14:13, calm1:12, ripk2:12, foxo3:12, ywhae:12, mapk10:11, pik3r1:11, camk2a:11, map2k2:10, kras:10, plcg1:10, shc1:9, plcg2:9, raf1:9, map3k3:9, mapk3:9, mapk9:9, camk2d:8, ptpn11:8, ywhab:8, atf4:7, ntrk1:7, nfkbia:7, ikbkb:7, rhoa:7, prkcd:7, akt3:7, pik3r2:7, hras:6, braf:6, camk2g:6, rps6ka1:6, t…
confronted_vs__non-confronted__all_300	289	25488	KEGG_04810_REGULATION_OF_ACTIN_CYTOSKELETON	225	41809	834	18.0012	2.0063e-70	MYH9:57, PDGFRB:48, PIK3CD:41, FYN:31, CAMK2A:28, BMP2K:27, ITGB3:23, ITGAV:23, JAK2:21, MPRIP:20, TARS:19, BOLA2:16, TGFB1:16, SMAD3:16, RCC2:15, CAPN1:14, REL:13, HSPA1A:13, EPHB2:12, STX1A:11, LMNA:11, FGF5:10, GNG2:10, CASP7:9, LAMC1:9, PRKAB2:9, DLG1:9, SPHK1:8, RASGRP3:8, INPP4B:7, EVI2B:7, FGF7:7, COL6A3:6, NEXN:6, CASP1:6, NKTR:6, NOV:6, WARS:6, PRKG1:6, CLK4:5, NFKBIA:5, GYG1:5, CRYAB:5,…	mapk1:22, egfr:22, ppp1r12a:20, actb:20, myh9:20, fn1:16, csk:15, actg1:15, ppp1ca:14, pdgfrb:14, actn4:13, map2k1:13, pdgfra:12, cfl1:12, pak2:12, pik3r1:11, ptk2:10, map2k2:10, kras:10, arpc3:10, arpc2:10, itgb1:9, mapk3:9, arpc1b:9, itgav:9, iqgap1:9, rac2:9, raf1:9, vav1:9, pak1:8, itgb3:7, arhgef6:7, rhoa:7, ppp1cb:7, gsn:7, pik3r2:7, itgb2:7, itga5:7, actn1:7, fgfr1:7, was:7, hras:6, itga6:…
confronted_vs__non-confronted__all_300	289	25488	KEGG_04910_INSULIN_SIGNALING_PATHWAY	144	33890	586	9.8874	1.05569e-21	FYN:32, JAK2:30, CAMK2A:28, BMP2K:25, PIK3CD:24, PRKAB2:23, MYH9:23, PDGFRB:22, GYG1:19, ITPR2:13, BOLA2:11, MPRIP:11, HSPA1A:11, TARS:10, GNG2:9, PGM2L1:9, SPHK1:9, STX1A:8, REL:8, SPRY2:7, IFNGR1:7, CAPN1:7, SMAD3:7, DLG1:7, PRKG1:7, RORA:6, NFKBIA:6, SEC14L2:6, EPHB2:6, GFPT2:6, GRB10:6, INPP4B:5, CRYAB:5, NFKB2:5, ARFGAP1:5, SMOX:5, RASGRP3:5, SORT1:5, NEXN:4, NKTR:4, PRDM1:4, TOB1:3, CASP7:3…	foxo1:25, elk1:24, mapk1:22, pkm2:16, gsk3b:15, ppp1ca:14, grb2:14, map2k1:13, calm1:12, mapk10:11, pik3r1:11, map2k2:10, insr:10, kras:10, shc1:9, pdpk1:9, raf1:9, mapk3:9, mapk9:9, calm3:9, slc2a4:8, prkar2a:8, cblb:7, ikbkb:7, cbl:7, ppp1cb:7, akt3:7, prkaca:7, pik3r2:7, pklr:6, hras:6, braf:6, pik3cg:6, araf:6, sos1:6, prkaa1:6, pfkl:6, pik3r3:5, pik3cb:5, akt1:5, rps6:5, trip10:5, nras:5, in…
confronted_vs__non-confronted__all_300	289	25488	KEGG_04912_GNRH_SIGNALING_PATHWAY	103	24293	501	12.8967	2.00593e-36	CAMK2A:32, FYN:23, BMP2K:18, JAK2:18, MYH9:18, ENPP2:17, ITPR2:16, PIK3CD:14, EPHB2:11, PRKAB2:10, DLG1:10, SPHK1:10, RASGRP3:10, HSPA1A:9, PDE8A:9, RORA:8, STX1A:8, PDGFRB:8, BOLA2:7, ITGB3:7, CRYAB:7, TARS:6, MPRIP:6, GNG2:6, DGKH:6, ITGAV:6, SMAD3:6, GRB10:6, RNF44:5, DAB2:5, NFKBIA:4, REL:4, CAPN1:4, JAG1:4, WARS:4, PRKG1:4, ITGB8:4, IL1B:3, TOB1:3, SPRY2:3, GYG1:3, PGM2L1:3, TGFB1:3, NR4A1:3…	elk1:24, egfr:22, mapk1:22, prkca:17, jun:16, src:15, grb2:14, map2k1:13, mapk14:13, calm1:12, mapk10:11, prkcb:11, camk2a:11, map2k2:10, mmp2:10, kras:10, raf1:9, map3k3:9, mapk3:9, mapk9:9, calm3:9, camk2d:8, gnas:7, atf4:7, ptk2b:7, prkcd:7, prkaca:7, mmp14:6, hras:6, camk2g:6, map2k3:6, plcb4:6, sos1:6, plcb2:6, nras:5, map3k1:5, gnaq:5, adcy3:5, cdc42:5, plcb1:5, plcb3:5, prkacb:4, mapk7:4, …
confronted_vs__non-confronted__all_300	289	25488	KEGG_04920_ADIPOCYTOKINE_SIGNALING_PATHWAY	73	12789	293	14.121	1.51453e-43	PRKAB2:21, JAK2:16, PIK3CD:13, NFKBIA:12, HSPA1A:12, BMP2K:11, REL:11, FYN:10, NFKB2:9, RORA:7, TNIP1:7, IFNGR1:7, MCC:7, CAMK2A:7, TNFAIP3:6, ITPR2:6, TRAF3:5, MYH9:5, NCOR2:5, NR4A1:5, GYG1:4, IL1B:3, CASP7:3, TGFB1:3, EPHB2:3, VEGFC:3, AP3M2:2, FOSB:2, LMNA:2, PBLD:2, BHLHE40:2, ITGB3:2, SMAD3:2, TRIB1:2, ZC3H12A:2, TRIB2:2, CITED2:2, DLG1:2, ARNT2:2, SEC14L2:2, PGM2L1:2, CTGF:2, PDGFRB:2, TXN…	rela:27, stat3:20, nfkb1:19, chuk:11, mapk10:11, jak1:9, mapk9:9, nfkb2:8, slc2a4:8, ptpn11:8, stk11:7, tyk2:7, nfkbia:7, ikbkg:7, ikbkb:7, akt3:7, prkaa1:6, traf2:6, nfkbib:5, akt1:5, nfkbie:5, camkk2:5, jak2:5, akt2:5, prkcq:5, acsl4:4, jak3:4, prkab1:4, mapk8:3, tnfrsf1a:3, ppara:3, cpt1a:3, acsl1:3, tnf:3, mtor:3, pck1:2, prkag2:2, prkab2:2, g6pc2:2, lepr:2, camkk1:2, irs1:2, pomc:2, acacb:2,…
confronted_vs__non-confronted__all_300	289	25488	N-CADHERIN_SIGNALING_EVENTS	34	8343	166	9.6307	1.18336e-20	MYH9:13, CAMK2A:10, HSPA1A:9, FYN:8, JAK2:7, MPRIP:7, STX1A:7, BOLA2:6, SHB:5, BMP2K:5, DLG1:5, PIK3CD:4, LMNA:4, REL:3, PGM2L1:3, CAPN1:3, MYO10:3, PDGFRB:3, NFKB2:3, SMAD3:3, ITGAV:3, EPHB2:3, PRKG1:3, ITPR2:3, PTPLAD1:2, TXN:2, ITGB3:2, PRKAB2:2, CASP7:2, GNG2:2, INPP4B:1, COL6A2:1, TARS:1, DGKH:1, RORA:1, PPARD:1, GYG1:1, PCDH18:1, NBPF9:1, GPR125:1, MCC:1, KDM5B:1, WARS:1, NET1:1, FGF7:1, AD…	calm2:14, calm1:12, pik3r1:11, plcg1:10, ctnna1:10, calm3:9, pak1:8, ctnnb1:7, gsn:7, fgfr1:7, cttn:7, rhoa:7, kif5b:7, fer:6, cdh2:6, camk2g:6, rac1:5, ctnnd1:4, pik3ca:4, rock1:3, mapk8:3, jup:3, gria2:2, gja1:2, cnr1:1, myl2:1, pip5k1c:1, gap43:1, dctn1:1, axin1:1
confronted_vs__non-confronted__all_300	289	25488	NFKB-IL8_TUNDE	2	523	22	7.9378	2.93851e-14	TNIP1:2, REL:1, TGFB1:1, IL1RAPL1:1, C20ORF112:1, AMOTL1:1, IL1B:1, TNFRSF9:1, CDK6:1, NFKBIA:1, ITGB8:1, TRIB2:1, BMP2K:1, COL27A1:1, SLAMF8:1, GREM1:1, KCNQ5:1, SEC14L2:1, CTGF:1, NFKB2:1, BCOR:1	nfkb:20, il8:2
confronted_vs__non-confronted__all_300	289	25488	REACTOME_CHEMOKINE_RECEPTORS_BIND_CHEMOKINES	54	3963	86	6.6097	4.03923e-10	JAK2:18, ADRBK2:18, REL:10, EDNRA:7, RORA:6, IL1B:6, EVI2B:3, MYH9:2, GPR173:2, TNIP1:2, WARS:1, TGFB1:1, COL5A3:1, FBLN5:1, COL6A3:1, CRYAB:1, ANGPT1:1, ZC3H12A:1, DDAH1:1, CTGF:1, CASP1:1, PDGFRB:1	il8rb:5, ccl5:5, ccr5:4, ccr2:4, cxcr4:4, ccr10:4, cx3cr1:3, ccr4:3, cxcl12:3, cxcl9:3, cx3cl1:3, ccr1:3, xcr1:3, cxcr6:3, cxcr3:3, cxcl3:3, ccr8:2, ccr6:2, ccr7:2, ccl17:2, il8ra:2, il8:2, cxcr5:2, ccr3:2, ccr9:2, cxcl5:1, ccl21:1, cxcl16:1, cxcl2:1, xcl2:1, ccbp2:1, cxcl1:1, ccl2:1, cxcl6:1, ccl19:1, xcl1:1, ccrl1:1
confronted_vs__non-confronted__all_300	289	25488	REACTOME_HUMAN_TAK1_ACTIVATES_NFKB_BY_PHOSPHORYLATION_AND_ACTIVATION_OF_IKKS_COMPLEX	15	3725	105	12.4658	4.50748e-34	REL:8, NFKB2:8, MCC:7, NFKBIA:7, TNIP1:6, MYH9:5, TNFAIP3:5, TRAF3:4, NCOR2:4, HSPA1A:4, JAK2:3, BOLA2:3, IL1B:2, TGFB1:2, SMAD3:2, ZC3H12A:2, VEGFC:2, LRP4:2, PHF17:1, RORA:1, RHBDF2:1, FOSB:1, CAPN1:1, PBLD:1, CUL4B:1, BHLHE40:1, CTGF:1, IGFBP5:1, PTX3:1, TXN:1, LIF:1, NET1:1, RELT:1, AQP11:1, MEPCE:1, DDIT4:1, NR4A1:1, CITED2:1, DLG1:1, DAG1:1, CAMK2A:1, IFNGR1:1, HES1:1, CASP1:1, NOTCH3:1, TN…	rela:27, nfkb1:19, chuk:11, nfkb2:8, nfkbia:7, ikbkg:7, ikbkb:7, nfkbib:5, map3k7ip1:4, map3k7:3, traf6:3, map3k7ip2:3, ticam1:1
confronted_vs__non-confronted__all_300	289	25488	REACTOME_NF_KB_IS_ACTIVATED_AND_SIGNALS_SURVIVAL	10	3083	74	5.7903	6.06327e-08	NFKB2:6, REL:4, TNFAIP3:3, MCC:3, NCOR2:3, NFKBIA:3, TNIP1:3, JAK2:2, TRAF3:2, MYH9:2, IL1B:2, TGFB1:2, ZC3H12A:2, SORT1:2, VEGFC:2, PELI1:2, LRP4:2, PHF17:1, RHBDF2:1, PIK3CD:1, FOSB:1, BOLA2:1, CAPN1:1, MPRIP:1, BHLHE40:1, CTGF:1, IGFBP5:1, PTX3:1, TXN:1, LIF:1, NET1:1, SMAD3:1, RELT:1, AQP11:1, MEPCE:1, RCC2:1, DDIT4:1, NR4A1:1, HSPA1A:1, CITED2:1, CAMK2A:1, IFNGR1:1, HES1:1, CASP1:1, NOTCH3:1…	rela:27, nfkb1:19, nfkbia:7, ubb:7, ikbkb:7, traf6:3, ngfr:2, ngf:1, irak1:1
confronted_vs__non-confronted__all_300	289	25488	REACTOME_P75NTR_SIGNALS_VIA_NFKB	13	3537	90	7.5193	7.16312e-13	NFKB2:6, NFKBIA:5, REL:4, TNFAIP3:4, JAK2:3, MYH9:3, MCC:3, NCOR2:3, TNIP1:3, TRAF3:2, PIK3CD:2, IL1B:2, TGFB1:2, ZC3H12A:2, SORT1:2, HSPA1A:2, CAMK2A:2, VEGFC:2, CASP1:2, PELI1:2, LRP4:2, PHF17:1, RHBDF2:1, FOSB:1, BOLA2:1, CAPN1:1, FYN:1, MPRIP:1, CARD6:1, BHLHE40:1, IGFBP5:1, CTGF:1, PTX3:1, TXN:1, LIF:1, PRKAB2:1, NET1:1, SMAD3:1, RELT:1, AQP11:1, MEPCE:1, RCC2:1, NR4A1:1, DDIT4:1, EPHB2:1, B…	rela:27, nfkb1:19, ripk2:12, nfkbia:7, ubb:7, ikbkb:7, traf6:3, prkci:3, ngfr:2, myd88:1, ngf:1, irak1:1
confronted_vs__non-confronted__all_300	289	25488	REACTOME_RHO_GTPASE_CYCLE	125	12870	210	10.6504	4.62924e-25	MYH9:18, PIK3CD:17, BMP2K:10, EVI2B:7, FYN:6, CAMK2A:6, CASP1:6, TARS:5, RORA:5, BOLA2:5, DLG1:5, JAK2:5, REL:5, TGFB1:5, CAPN1:4, PDGFRB:4, ATG16L2:4, HSPA1A:4, SPRY2:3, ARFGAP1:3, CASP7:3, RASA3:3, GNG2:3, SORT1:3, NKTR:2, BMP1:2, MPRIP:2, STX1A:2, PTPN22:2, ABHD2:2, AMOTL1:2, SIGMAR1:2, TRIB2:2, NUP160:2, CUL4B:2, RASGRP3:2, COQ2:2, RCC2:2, EPHB2:2, TANC1:2, TNFAIP3:1, TLE3:1, BHLHE40:1, CLK4:…	vav1:9, hmha1:9, rac2:9, arhgef6:7, rhoa:7, pik3r2:7, sos1:6, racgap1p:6, vav2:6, arhgap17:6, trip10:5, ap000751.3:5, arhgap30:5, rhoc:5, rhot2:5, cdc42:5, arhgdib:5, rac1:5, bcr:4, sos2:4, g3bp2:4, kalrn:4, arhgef2:4, tagap:3, arhgap25:3, syde1:3, trio:3, arhgef12:3, ect2:3, ac005277.1:3, arhgdia:3, gdi2:3, arhgap15:2, chn2:2, arhgef11:2, prex1:2, arhgef4:2, rac3:2, stard8:2, vav3:2, rhog:2, dlc…
confronted_vs__non-confronted__all_300	289	25488	REACTOME_TRAF6_MEDIATED_INDUCTION_OF_THE_ANTIVIRAL_CYTOKINE_IFN_ALPHA_BETA_CASCADE	53	23407	408	7.9176	3.45258e-14	MYH9:15, JAK2:14, CAMK2A:13, NFKB2:13, NFKBIA:11, FYN:11, SMAD3:10, BMP2K:9, REL:9, NR4A1:9, HSPA1A:9, BOLA2:8, TOB1:7, MCC:7, RORA:6, AXIN2:6, CAPN1:6, ARFGAP1:6, TNIP1:6, TARS:5, BAG2:5, RNF44:5, NCOR2:5, CRYAB:5, EPHB2:5, FOSB:5, TNFAIP3:5, PRKAB2:5, IL1B:4, CLK4:4, STX1A:4, CITED2:4, TRAF3:4, PPARD:4, TGFB1:4, VEGFC:4, LRP4:4, WARS:4, KLF9:4, PIK3CD:3, JAG1:3, HES1:3, ZC3H12A:3, DAG1:3, SPHK1…	creb1:33, mef2a:31, rela:27, elk1:24, mapk1:22, nfkb1:19, atf2:18, jun:16, mapk14:13, map2k1:13, ppp2r1a:12, chuk:11, mapk10:11, map2k2:10, mapk3:9, mapk9:9, nfkb2:8, fos:8, atf1:7, ubb:7, nfkbia:7, ikbkg:7, ikbkb:7, mapkapk2:6, map2k3:6, ppp2r1b:6, rps6ka1:6, ppp2r5d:5, nfkbib:5, map3k7ip1:4, mapk7:4, mapk8:3, traf6:3, ppp2ca:3, map3k7:3, rps6ka2:3, map3k7ip2:3, map2k4:3, rps6ka3:3, dusp3:2, ppp…
confronted_vs__non-confronted__all_300	289	25488	REGULATION_OF_RHOA_ACTIVITY	188	52748	824	7.4756	9.81992e-13	MYH9:36, BMP2K:27, TARS:21, FYN:20, PIK3CD:19, CAMK2A:19, JAK2:19, SMAD3:16, TGFB1:15, HSPA1A:13, BOLA2:12, RCC2:11, EPHB2:11, LMNA:11, RORA:10, CASP7:10, REL:10, CASP1:10, DLG1:10, MPRIP:9, CAPN1:9, NR4A1:9, FOSB:9, TLE3:9, CLK4:8, CITED2:8, NFKB2:8, PRKAB2:8, SPHK1:8, ITGB3:7, RNF44:7, COQ2:7, PDGFRB:7, IL1B:6, STX1A:6, TOB1:6, IFNGR1:6, CTGF:6, EVI2B:6, NEXN:6, WARS:6, ARFGAP1:6, PRKG1:6, ATG1…	srf:44, stat5a:35, creb1:33, pou2f1:30, mapk1:22, nf1:21, ppp1r12a:20, stat3:20, jund:18, atf2:18, ep300:17, prkca:17, jun:16, ruvbl2:14, actr2:13, mapk14:13, actr3:12, pdgfra:12, cfl1:12, pak2:12, ctnna1:10, mmp2:10, arpc3:10, arpc2:10, atf3:9, arpc1b:9, mapk9:9, iqgap1:9, vav1:9, fos:8, pak1:8, arhgef6:7, rhoa:7, ddit3:7, ctnnb1:7, sos1:6, cyr61:6, vav2:6, plcb2:6, racgap1p:6, tgfb2:6, arhgap17…
confronted_vs__non-confronted__all_300	289	25488	RHO_ASSOCIATED_BY_DESCRIPTION_AA	131	8564	138	6.2744	3.37479e-09	MYH9:14, PIK3CD:7, FYN:7, REL:6, BOLA2:5, EVI2B:5, BMP2K:5, HSPA1A:5, CASP1:5, JAK2:4, RORA:4, TARS:3, CAPN1:3, TGFB1:3, CASP7:3, NKTR:2, BMP1:2, MPRIP:2, ATG16L2:2, SMAD3:2, AMOTL1:2, RCC2:2, NFKBIA:2, SIGMAR1:2, DLG1:2, P4HA2:2, SMOX:1, PPARD:1, GYG1:1, TNFAIP3:1, NBPF9:1, SHB:1, LMNA:1, PRDM1:1, BHLHE40:1, CLK4:1, PTPN22:1, PDGFRB:1, FHL1:1, ABHD2:1, PRKAB2:1, WARS:1, NCOR2:1, ARFGAP1:1, COQ2:…	rac2:9, arhgef6:7, rhoa:7, mprip:6, arhgap17:6, rhoc:5, rock2:5, rhot2:5, cdc42:5, arhgdib:5, rac1:5, arhgap30:5, arhgef2:4, arhgap27:3, tagap:3, syde1:3, arhgap25:3, rock1:3, arhgdia:3, trio:3, arhgef12:3, arhgap15:2, rac3:2, chn2:2, rhog:2, dlc1:2, arhgef11:2, arhgap21:2, arhgef4:2, rhobtb1:1, arhgap5:1, rhobtb2:1, rnd2:1, rhof:1, arhgap4:1, grlf1:1, arhgef18:1, arhgap1:1, arhgap33:1, arhgef5:1…
confronted_vs__non-confronted__all_300	289	25488	RHOA_SIGNALING_PATHWAY	188	52748	824	7.4756	9.81992e-13	MYH9:36, BMP2K:27, TARS:21, FYN:20, PIK3CD:19, CAMK2A:19, JAK2:19, SMAD3:16, TGFB1:15, HSPA1A:13, BOLA2:12, RCC2:11, EPHB2:11, LMNA:11, RORA:10, CASP7:10, REL:10, CASP1:10, DLG1:10, MPRIP:9, CAPN1:9, NR4A1:9, FOSB:9, TLE3:9, CLK4:8, CITED2:8, NFKB2:8, PRKAB2:8, SPHK1:8, ITGB3:7, RNF44:7, COQ2:7, PDGFRB:7, IL1B:6, STX1A:6, TOB1:6, IFNGR1:6, CTGF:6, EVI2B:6, NEXN:6, WARS:6, ARFGAP1:6, PRKG1:6, ATG1…	srf:44, stat5a:35, creb1:33, pou2f1:30, mapk1:22, nf1:21, ppp1r12a:20, stat3:20, jund:18, atf2:18, ep300:17, prkca:17, jun:16, ruvbl2:14, actr2:13, mapk14:13, actr3:12, pdgfra:12, cfl1:12, pak2:12, ctnna1:10, mmp2:10, arpc3:10, arpc2:10, atf3:9, arpc1b:9, mapk9:9, iqgap1:9, vav1:9, fos:8, pak1:8, arhgef6:7, rhoa:7, ddit3:7, ctnnb1:7, sos1:6, cyr61:6, vav2:6, plcb2:6, racgap1p:6, tgfb2:6, arhgap17…
confronted_vs__non-confronted__all_300	289	25488	SA_MMP_CYTOKINE_CONNECTION	15	1354	38	5.0986	2.44926e-06	MYH9:3, TGFB1:2, SMAD3:2, ITGAV:2, EVI2B:2, CTGF:2, CASP1:2, WARS:1, REL:1, JAK2:1, COL6A2:1, TMEM51:1, NCOR2:1, LAMC1:1, COL5A3:1, RORA:1, TRAF3:1, COL6A3:1, COL5A1:1, CASP7:1, TNFAIP3:1, PRR16:1, IL1B:1, ITGB8:1, HSPA1A:1, KRT81:1, CAMK2A:1, TGFB3:1, NOV:1, EFEMP1:1	cd44:8, tgfb1:7, tgfb2:6, tnfrsf1a:3, tnf:3, sell:2, tnfrsf1b:2, il1b:2, tnfrsf8:2, ace:2, il6r:1
confronted_vs__non-confronted__all_300	289	25488	ST_INTERLEUKIN_13_PATHWAY	7	1238	26	4.0624	0.000267956	JAK2:5, FYN:3, BMP2K:3, IFNGR1:3, PIK3CD:3, PRKAB2:2, REL:1, NFKBIA:1, KRT86:1, EPHB2:1, DLG1:1, PDGFRB:1, NBPF9:1	jak1:9, tyk2:7, jak2:5, il13:2, il13ra1:1, il13ra2:1, il4r:1
confronted_vs__non-confronted__all_300	289	25488	ST_INTERLEUKIN_4_PATHWAY	26	6656	131	6.2798	3.26413e-09	JAK2:12, PIK3CD:11, PDGFRB:8, FYN:7, BMP2K:7, MYH9:5, NFKBIA:5, IFNGR1:4, SPRY2:3, REL:2, SPHK1:2, PGM2L1:2, SHB:2, LMNA:2, MPRIP:2, TXN:2, RASGRP3:2, PRKAB2:2, DAB2:2, GRB10:2, NEXN:2, EPHB2:2, DLG1:2, DAG1:2, CAMK2A:2, PHF17:1, INPP4B:1, AP3M2:1, TRAF3:1, IL1RAPL1:1, GYG1:1, NBPF9:1, SLC20A2:1, NKTR:1, CAPN1:1, CUL4B:1, STX1A:1, PTX3:1, PTPN22:1, TOB1:1, NFKB2:1, PRPSAP1:1, ITGB3:1, RNF44:1, AT…	stat6:22, src:15, grb2:14, jak1:9, shc1:9, tyk2:7, akt3:7, sos1:6, jak2:5, akt2:5, inpp5d:5, akt1:5, sos2:4, jak3:4, pik3ca:4, iars:2, pi3:2, rps6kb1:1, il2rg:1, il13ra1:1, il4:1, il4r:1, cish:1
confronted_vs__non-confronted__all_300	289	25488	STABILIZATION_AND_EXPANSION_OF_THE_E-CADHERIN_ADHERENS_JUNCTION	66	12984	265	9.7341	4.57841e-21	MYH9:19, PDGFRB:13, PIK3CD:12, LMNA:9, FYN:9, BMP2K:8, JAK2:7, HSPA1A:7, CAMK2A:7, TARS:6, MPRIP:5, STX1A:5, DLG1:5, FGF5:5, TGFB1:5, EPHB2:5, SMAD3:4, PRKG1:4, REL:4, SHB:4, NEXN:4, BOLA2:3, ITGB3:3, CASP7:3, GRB10:3, NFKBIA:3, TXN:3, FGF7:3, ITGAV:3, RCC2:3, FAT1:3, SORT1:3, VEGFC:3, NFKB2:2, NOV:2, WARS:2, ARFGAP1:2, DAB2:2, SIGMAR1:2, DAG1:2, IFNGR1:2, TGFB3:2, GNG2:2, GYG1:2, PGM2L1:2, MCC:2…	egfr:22, src:15, pik3r1:11, ctnna1:10, igf1r:9, iqgap1:9, pak1:8, met:7, ctnnb1:7, cttn:7, rhoa:7, actn1:7, epha2:6, vav2:6, arf6:6, rap1b:5, cdc42:5, mllt4:5, nme1:5, akt1:5, cyfip2:5, vcl:5, abi1:5, rac1:5, cdh1:5, git1:4, ctnnd1:4, igf1:4, enah:4, pik3ca:4, exoc4:4, dlg1:4, lima1:4, crk:4, myo6:3, nck1:3, stx4:3, egf:3, jup:3, tjp1:3, rock1:3, vasp:3, ccnd1:3, hgf:2, diaph1:2, myl2:1, zyx:1, i…
inhibitory_vs__non-inhibitory__all_confronted_300	287	46726	HS_TNF-ALPHA-NF-KB_SIGNALING_PATHWAY_WP231_36762.TXT	186	66750	1572	7.7948	8.90674e-14	RAN:69, NOP10:47, POLR2H:47, SNRPD3:45, NHP2L1:44, RFC4:44, ANAPC5:43, EIF3M:42, PSMA2:41, ADK:41, PSMA6:37, SEC13:35, SUMO2:30, ACTL6A:30, ARPC3:30, CKS1B:29, RPP30:26, RPL14:25, GPN3:25, METTL5:23, NDUFAB1:22, E2F5:21, C12ORF10:21, RARS:20, PSMD10:20, IDH3G:20, DHPS:20, RRS1:19, PSMB5:19, LSM6:18, TRAP1:17, CWC15:16, MRPS34:16, C14ORF119:16, GTF2B:15, ZNF622:15, MRPL17:15, YEATS4:15, PFDN2:14, …	ac005393.1:54, mcm7:43, rpl4:42, mcm5:40, polr2h:39, psmc2:36, eif4a3:35, rpl6p10:35, ube2i:33, psmd13:33, psmd6:32, hsp90aa2:30, sumo1:30, polr2l:30, rpl8:29, lrpprc:29, smarcc1:29, ywhaz:29, actl6a:28, skp1:27, smarcb1:26, csnk2a1:26, ywhaq:25, mtif2:24, rps13p2:24, psmd7:23, ube2d3:23, rps11p5:23, psmc3:23, hsp90ab1:22, kpna2:21, papola:20, polr1b:20, ddx3x:19, dpf2:18, stat1:18, psmd3:17, pol…
inhibitory_vs__non-inhibitory__all_non-confronted_300	298	19928	BENEDEK_2012	13	1871	32	3.3682	0.00337756	KIT:3, ENO1:2, EPB41L3:2, RAB38:1, GYS1:1, GUCY1B3:1, STAT1:1, POLA1:1, ICAM1:1, CKB:1, TYMP:1, MAT2A:1, PSD3:1, HSPA2:1, SNAP25:1, SHANK2:1, MAP3K4:1, CA12:1, NEXN:1, FAM107B:1, JUP:1, ALX1:1, IDO1:1, TFRC:1, LYPD1:1, ERBB3:1, KCNJ2:1, TTC39B:1	pkm2:16, dlg1:4, rock2:3, rab31:2, azi2:2, plod2:2, itch:2, bhlhe40:1
inhibitory_vs__non-inhibitory__all_non-confronted_300	298	19928	BIOCARTA_CYTOKINE_PATHWAY	21	1284	24	4.2706	0.000114605	TNFRSF1B:3, CCL2:2, UPP1:2, SH2D1A:2, PSME2:2, CENPO:1, CHML:1, EDN1:1, SERPINB8:1, ICAM1:1, CDC42EP2:1, STARD5:1, MAP3K4:1, SELPLG:1, TNFRSF14:1, ABCB4:1, IL13RA2:1, RIPK1:1	il6:4, il16:4, tnf:3, il8:2, ifng:2, lta:2, il1a:2, il12a:1, il13:1, il12b:1, il2:1, il4:1
inhibitory_vs__non-inhibitory__all_non-confronted_300	298	19928	BIOCARTA_EPONFKB_PATHWAY	11	7009	90	4.6916	1.77297e-05	STAT1:4, ICAM1:3, LRP4:3, RAB38:2, CTSF:2, CXCL1:2, CCL2:2, ENO1:2, BRCA1:2, ASIC1:2, CD74:2, GYS1:2, SNAP25:2, STMN2:2, RAB6B:2, KIT:2, NLRP10:1, CHML:1, N4BP2L1:1, CKB:1, SHANK2:1, RBL1:1, TNFRSF10D:1, MAP3K4:1, RPP25:1, NLGN1:1, ERBB3:1, BEX4:1, NARS2:1, PTPLB:1, EXOSC7:1, SRPX:1, EIF4E3:1, CDKN2A:1, HSPA2:1, ADRA1D:1, FER:1, B3GALT2:1, B3GALT1:1, CXCL14:1, DAGLA:1, GLRB:1, IL13RA2:1, F10:1, M…	arnt:35, rela:13, nfkb1:12, hif1a:9, grin1:8, jak2:5, sod2:5, nfkbia:1, cdkn1a:1, epor:1
inhibitory_vs__non-inhibitory__all_non-confronted_300	298	19928	BIOCARTA_NFKB_PATHWAY	23	4498	71	6.8	1.14625e-10	STAT1:10, RIPK1:10, PSME2:4, TNFRSF1B:4, ALX1:3, CD74:2, ICAM1:2, SELPLG:2, CXCL1:2, CCL2:2, UPP1:2, SRPX:2, LRP4:2, KIT:2, BRCA1:2, RAB38:1, REPS2:1, CTSF:1, ASIC1:1, EDN1:1, PLAU:1, FSTL3:1, SHANK2:1, OAS2:1, TNFRSF10D:1, ERBB3:1, SERPING1:1, ENO1:1, ARSE:1, CDKN2A:1, MAT2A:1, FAM107B:1, NOTCH3:1, DAGLA:1, ABCB4:1	rela:13, nfkb1:12, tnfrsf1a:6, map3k1:4, chuk:3, fadd:3, traf6:3, tnfrsf1b:3, map3k7:3, ikbkb:3, tnf:3, tradd:2, il1a:2, ripk1:2, map3k14:2, tnfaip3:1, map3k7ip1:1, nfkbia:1, myd88:1, ikbkg:1, il1r1:1, irak1:1
inhibitory_vs__non-inhibitory__all_non-confronted_300	298	19928	E-CADHERIN_SIGNALING_EVENTS	71	13774	175	4.6566	2.08789e-05	JUP:11, STAT1:11, KIT:11, ERBB3:9, FER:9, PKP2:6, PAK3:5, NEXN:5, TFRC:5, PLD1:4, MAT2A:4, PSD3:4, CDCP1:4, MAP3K4:3, ENO1:3, GALNT10:3, SNAP25:3, PDGFD:3, MMP14:2, ICAM1:2, SH2D1A:2, GUCY1B3:2, CDKN2A:2, NEK7:2, HSPA2:2, CYBA:2, BRCA1:2, SLC12A7:2, CD82:2, RHPN2:2, KCNJ2:2, KRT19:2, ALX1:2, NOTCH3:2, RIPK1:2, RAB38:1, HERC5:1, RCAN3:1, LAYN:1, CKB:1, TYMP:1, CDC42EP2:1, SHANK2:1, ZDHHC14:1, RPP2…	src:11, egfr:9, ctnna1:9, met:8, epha2:8, fyn:7, cdc42:7, rac1:7, nme1:6, iqgap1:6, ctnnd1:5, rhoa:5, arf6:5, igf1r:4, egf:4, jup:4, akt1:4, pak1:4, dlg1:4, plcg1:3, ctnnb1:3, pik3r1:3, tjp1:3, vcl:3, exoc4:3, ccnd1:3, cttn:3, cdh1:3, crk:3, nck1:2, stx4:2, mllt4:2, enah:2, cyfip2:2, abi1:2, pip5k1c:2, pik3ca:2, actn1:2, git1:1, rap1b:1, zyx:1, igf1:1, itgb7:1, vav2:1, tiam1:1, jub:1, vasp:1, lim…
inhibitory_vs__non-inhibitory__all_non-confronted_300	298	19928	E-CADHERIN_SIGNALING_IN_KERATINOCYTES	19	5144	79	5.5773	2.00453e-07	STAT1:7, FER:6, KIT:6, JUP:5, ERBB3:5, PKP2:4, CDCP1:3, PLD1:2, ICAM1:2, MAP3K4:2, SH2D1A:2, ENO1:2, MAT2A:2, PAK3:2, KRT19:2, CYBA:2, MMP14:1, MMD:1, SLC12A7:1, CD82:1, RHPN2:1, PDK3:1, RPP25:1, KCNJ2:1, ULK2:1, ODZ4:1, CCL2:1, UPP1:1, GUCY1B3:1, SLC4A7:1, SLC13A3:1, NEK7:1, PDGFD:1, MAP2:1, NEXN:1, ALX1:1, TFRC:1, GALNT10:1, GLRB:1, RIPK1:1, BRCA1:1	src:11, egfr:9, ctnna1:9, rac1:7, fyn:7, ctnnd1:5, rhoa:5, jup:4, akt1:4, pak1:4, plcg1:3, pik3r1:3, cdh1:3, pik3ca:2, jub:1, vasp:1, zyx:1
inhibitory_vs__non-inhibitory__all_non-confronted_300	298	19928	E-CADHERIN_SIGNALING_IN_THE_NASCENT_ADHERENS_JUNCTION	66	12984	164	4.578	2.97551e-05	JUP:10, KIT:10, STAT1:9, ERBB3:8, FER:8, PKP2:6, PAK3:5, TFRC:5, PLD1:4, MAT2A:4, PSD3:4, CDCP1:4, NEXN:4, MAP3K4:3, ENO1:3, GALNT10:3, SNAP25:3, PDGFD:3, MMP14:2, GUCY1B3:2, CDKN2A:2, NEK7:2, HSPA2:2, CYBA:2, BRCA1:2, SLC12A7:2, CD82:2, RHPN2:2, KCNJ2:2, KRT19:2, ALX1:2, NOTCH3:2, RIPK1:2, RAB38:1, HERC5:1, RCAN3:1, LAYN:1, ICAM1:1, CKB:1, TYMP:1, CDC42EP2:1, SHANK2:1, SH2D1A:1, ZDHHC14:1, RPP25…	src:11, egfr:9, ctnna1:9, met:8, epha2:8, cdc42:7, rac1:7, nme1:6, iqgap1:6, ctnnd1:5, rhoa:5, arf6:5, igf1r:4, egf:4, jup:4, akt1:4, pak1:4, dlg1:4, ctnnb1:3, pik3r1:3, tjp1:3, vcl:3, exoc4:3, ccnd1:3, cttn:3, cdh1:3, crk:3, nck1:2, stx4:2, mllt4:2, enah:2, cyfip2:2, abi1:2, pip5k1c:2, pik3ca:2, actn1:2, git1:1, rap1b:1, zyx:1, igf1:1, itgb7:1, vav2:1, tiam1:1, vasp:1, lima1:1
inhibitory_vs__non-inhibitory__all_non-confronted_300	298	19928	EREZ_PROINFLAMMATORY_CAF_SIGN	26	2358	49	6.0404	1.41473e-08	STAT1:3, ALX1:3, CKB:2, CCL2:2, SERPINB8:2, TFRC:2, RIPK1:2, MMD:1, PLAU:1, ICAM1:1, FMOD:1, NAALAD2:1, MYBL2:1, CDC42EP2:1, SNAP25:1, OAS2:1, SH2D1A:1, SELPLG:1, ERCC6:1, ERBB3:1, CXCL1:1, EXOSC7:1, ISLR:1, C3:1, UPP1:1, ENO1:1, SRPX:1, CDKN2A:1, PLCL2:1, FER:1, PDGFD:1, PTGER2:1, APOD:1, UGT2B11:1, FAM107B:1, CEBPD:1, EDNRA:1, KIT:1, OLFM1:1, SLC17A5:1	nr4a2:10, pdgfra:6, il6:4, il1b:4, ikbke:3, fga:3, ptgs2:3, nr4a3:3, ikbkb:3, srgn:2, ccl3:1, cxcl2:1, nr4a1:1, mmp3:1, etaa1:1, ikbkg:1, ikbkap:1, cyr61:1
inhibitory_vs__non-inhibitory__all_non-confronted_300	298	19928	GO_BP:CYTOKINE_AND_CHEMOKINE_MEDIATED_SIGNALING_PATHWAY	23	3396	49	6.0269	1.53287e-08	STAT1:6, KIT:3, CD74:2, ICAM1:2, CXCL1:2, SERPING1:2, CCL2:2, UPP1:2, MAT2A:2, IL13RA2:2, RAB38:1, ASIC1:1, EDN1:1, PLAU:1, SHANK2:1, NASP:1, SH2D1A:1, SELPLG:1, PSME2:1, CD34:1, SEMA4D:1, PTPLB:1, EXOSC7:1, GUCY1B3:1, SERPINB8:1, SLC13A3:1, TNFRSF1B:1, FER:1, GALNT10:1, CXCL14:1, LRP4:1, CCRL1:1, RIPK1:1, BRCA1:1	rela:13, tnfrsf1a:6, ptprc:5, socs5:4, ccr2:4, nup85:4, socs1:3, irak3:2, pf4:2, duox2:2, ereg:1, cx3cl1:1, pycard:1, il2rb:1
inhibitory_vs__non-inhibitory__all_non-confronted_300	298	19928	GO_MF:CHEMOKINE_ACTIVITY	42	1754	32	4.2548	0.000122552	CCRL1:7, STAT1:3, ALX1:3, CCL2:2, SERPINB9:1, MMP14:1, C3:1, UPP1:1, TTC12:1, GUCY1B3:1, ENO1:1, SRPX:1, ANGPT1:1, NAALAD2:1, MAP3K4:1, SH2D1A:1, SELPLG:1, CD34:1, CXCL1:1, SERPING1:1, ISLR:1	cxcl9:4, ccl5:4, cxcl12:3, il8:2, ccl11:2, pf4:2, ccl13:2, ccl7:2, ccl21:1, cxcl11:1, cxcl10:1, ccl3:1, cxcl2:1, c5:1, ccl28:1, ccl19:1, ccl25:1, cx3cl1:1, cxcl13:1
inhibitory_vs__non-inhibitory__all_non-confronted_300	298	19928	GO_MF:CHEMOKINE_RECEPTOR_BINDING	43	1920	36	4.9216	5.90982e-06	CCRL1:8, CCL2:3, STAT1:3, ALX1:3, CXCL1:2, SERPINB9:1, MMP14:1, C3:1, UPP1:1, TTC12:1, GUCY1B3:1, ENO1:1, SRPX:1, ANGPT1:1, NAALAD2:1, MAP3K4:1, SH2D1A:1, SELPLG:1, CD34:1, CXCL14:1, SERPING1:1, ISLR:1	ccr2:4, cxcl9:4, ccl5:4, cxcl12:3, il8:2, ccl11:2, pf4:2, ccl13:2, ccl7:2, ccl21:1, cxcl11:1, cxcl10:1, ccl3:1, cxcl2:1, c5:1, ccl28:1, ccl19:1, ccl25:1, cx3cl1:1, cxcl13:1
inhibitory_vs__non-inhibitory__all_non-confronted_300	298	19928	GO_MF:CYTOKINE_ACTIVITY	111	6006	94	8.0969	8.36887e-15	STAT1:9, CCRL1:7, ALX1:4, SNAP25:3, MAP3K4:3, SH2D1A:3, ERBB3:3, KIT:3, RAB38:2, REPS2:2, JUP:2, PSME2:2, SERPINB9:2, CCL2:2, UPP1:2, EPB41L3:2, FER:2, RIPK1:2, MMP14:1, CENPO:1, SLC16A1:1, CHML:1, TTC12:1, CD82:1, EDN1:1, PLAU:1, ICAM1:1, FMOD:1, CKB:1, ANGPT1:1, FSTL3:1, NAALAD2:1, ZDHHC14:1, SELPLG:1, CD34:1, RPP25:1, ACOT7:1, EXOSC7:1, CXCL1:1, SERPING1:1, ISLR:1, C3:1, STMN2:1, ENO1:1, GUCY1…	erbb2:9, cdk5:8, trip6:5, tgfb2:4, cxcl9:4, ccl5:4, scg2:3, cxcl12:3, pik3r1:3, tnf:3, yars:2, vegfa:2, ccl13:2, ccl7:2, ifng:2, il8:2, ifna16:2, ccl11:2, pf4:2, inhba:2, il1rn:1, sectm1:1, sdcbp:1, ccl21:1, cxcl2:1, tymp:1, erap1:1, figf:1, il12b:1, cx3cl1:1, csf3:1, il2:1, spred1:1, cxcl11:1, cxcl10:1, ccl3:1, siva1:1, c5:1, ccl28:1, il4:1, ccl19:1, il12a:1, ccl25:1, bre:1, csf1:1, gh1:1, tnfrs…
inhibitory_vs__non-inhibitory__all_non-confronted_300	298	19928	GO_MF:CYTOKINE_BINDING	46	3025	65	8.9505	6.11396e-18	STAT1:9, SELPLG:4, KIT:4, UPP1:3, ICAM1:3, GRPR:3, ERBB3:3, RIPK1:3, CCRL1:3, EDNRA:3, SERPINB9:2, CD74:2, TNFRSF1B:2, FER:2, MAP3K4:2, SERPING1:2, CENPO:1, CCL2:1, CTSF:1, ENO1:1, SRPX:1, MAT2A:1, CDKN2A:1, HLA-DPB1:1, SHANK2:1, FAM107B:1, TNFRSF14:1, CXCL14:1, ABCB4:1, CXCL1:1, AMPD3:1	tnfrsf1a:6, xcr1:6, acvr1:4, tgfbr1:4, il2rg:3, tnfrsf1b:3, cmklr1:3, gpr17:3, il10ra:3, il2ra:3, tnfrsf25:2, cd74:2, ifnar2:2, il7r:2, csf2rb:2, il6st:2, acvrl1:2, ifngr1:2, il2rb:1, a2m:1, il4r:1, ebi3:1, il12a:1, cntfr:1, tnfrsf14:1, il12rb1:1, il1r1:1, ifnar1:1, il13ra2:1
inhibitory_vs__non-inhibitory__all_non-confronted_300	298	19928	GO_MF:HEMATOPOIETIN_INTERFERON_CLASSD200_DOMAIN_CYTOKINE_RECEPTOR_ACTIVITY	32	1682	27	3.844	0.000629558	STAT1:6, SELPLG:3, SERPINB9:2, UPP1:2, CD74:2, ICAM1:2, FAM107B:1, TNFRSF14:1, SRPX:1, TNFRSF1B:1, ERBB3:1, CDKN2A:1, MAT2A:1, ABCB4:1, RIPK1:1, KIT:1	il2rg:3, il10ra:3, il2ra:3, ifnar2:2, il7r:2, csf2rb:2, il6st:2, ifngr1:2, il2rb:1, epor:1, il4r:1, cntfr:1, il1r1:1, il12rb1:1, ifnar1:1, il13ra2:1
inhibitory_vs__non-inhibitory__all_non-confronted_300	298	19928	GO_MF:INTERLEUKIN_BINDING	24	1280	23	4.7812	1.15915e-05	STAT1:4, SERPINB9:2, UPP1:2, SELPLG:2, CD74:2, ICAM1:2, CENPO:1, FAM107B:1, TNFRSF14:1, SRPX:1, TNFRSF1B:1, ERBB3:1, MAT2A:1, ABCB4:1, SERPING1:1	il10ra:3, il2rg:3, il2ra:3, il6st:2, il7r:2, csf2rb:2, il12a:1, il12rb1:1, il2rb:1, il1r1:1, il13ra2:1, a2m:1, il4r:1, ebi3:1
inhibitory_vs__non-inhibitory__all_non-confronted_300	298	19928	GO_MF:INTERLEUKIN_RECEPTOR_ACTIVITY	19	1008	20	5.4041	5.12391e-07	STAT1:3, SERPINB9:2, UPP1:2, SELPLG:2, CD74:2, ICAM1:2, FAM107B:1, TNFRSF14:1, SRPX:1, TNFRSF1B:1, ERBB3:1, MAT2A:1, ABCB4:1	il10ra:3, il2rg:3, il2ra:3, il6st:2, il7r:2, csf2rb:2, il12rb1:1, il2rb:1, il1r1:1, il13ra2:1, il4r:1
inhibitory_vs__non-inhibitory__all_non-confronted_300	298	19928	HS_CYTOKINES_AND_INFLAMMATORY_RESPONSE_(BIOCARTA)_WP530_38645.TXT	26	1959	40	6.5054	7.87527e-10	CD74:3, HLA-DPB1:3, C3:2, UPP1:2, SERPINB8:2, ICAM1:2, TNFRSF1B:2, SH2D1A:2, SELPLG:2, PSME2:2, MMP14:1, CCL2:1, CHML:1, CD82:1, ENO1:1, EDN1:1, STAT1:1, PLAU:1, FMOD:1, CDC42EP2:1, MAP3K4:1, CYBA:1, CD34:1, BNIP3:1, ACOT7:1, ABCB4:1, IL13RA2:1, RIPK1:1	cd4:8, tgfb1:4, il6:4, il1b:4, hla-dra:3, tnf:3, hla-drb1:3, ifng:2, il1a:2, il13:1, il12b:1, csf3:1, cxcl2:1, il2:1, csf1:1, il4:1
inhibitory_vs__non-inhibitory__all_non-confronted_300	298	19928	HS_GPCRS__CLASS_A_RHODOPSIN-LIKE_WP455_38917.TXT	257	18308	352	21.6237	1.84701e-101	CCRL1:90, GRPR:67, EDNRA:60, CXCL1:16, CCL2:16, CXCL14:16, STAT1:11, OR1K1:8, OR14K1:8, ALX1:8, SNAP25:4, SHANK2:3, HSPA2:3, RAB6B:3, GLRB:3, MMD:2, EDN1:2, SELPLG:2, ABCB4:2, RIMS2:1, ICAM1:1, FMOD:1, HLA-DPB1:1, TNFRSF10D:1, SH2D1A:1, CYP39A1:1, HSPB3:1, ERCC6:1, MCM10:1, SEMA4D:1, ACOT7:1, NARS2:1, AMPD3:1, C3:1, UPP1:1, STMN2:1, ENO1:1, CDKN2A:1, MAT2A:1, OLFM2:1, NEK7:1, NEXN:1, OR6F1:1, FAM…	ccr4:7, gpr65:6, il8rb:6, xcr1:6, ccr10:6, cx3cr1:6, cckbr:6, drd3:5, htr1b:5, adra1b:5, adora2b:5, mc2r:5, adora2a:4, ccr1:4, gpr12:4, cxcr3:4, ptger1:4, drd2:4, cxcr4:4, ccr5:4, htr2b:4, ccr7:4, adora1:4, htr1a:4, gpr52:3, gpr25:3, ccr6:3, mlnr:3, sstr3:3, oxtr:3, gpr6:3, p2ry6:3, gpr20:3, gpr17:3, chrm3:3, hcrtr1:3, ccr3:3, ednra:3, gpr35:3, hrh1:3, ffar2:3, npy1r:3, gpr31:3, gpr21:3, ffar1:3,…
inhibitory_vs__non-inhibitory__all_non-confronted_300	298	19928	KEGG_04060_CYTOKINE-CYTOKINE_RECEPTOR_INTERACTION	270	16091	324	25.1888	1.6134e-137	STAT1:29, CCL2:22, CXCL1:20, CXCL14:18, KIT:16, ERBB3:15, CCRL1:14, RIPK1:11, UPP1:10, ALX1:9, ICAM1:8, SELPLG:8, PDGFD:8, FMOD:6, MAP3K4:6, FER:6, EDNRA:6, TNFRSF1B:6, MMP14:5, SH2D1A:5, TNFRSF14:5, SRPX:5, GRPR:5, TNFRSF10D:4, CD34:4, SERPINB9:3, CDKN2A:3, ABCB4:3, CD74:3, SERPING1:3, SERPINB8:3, CENPO:2, ACOT7:2, CCDC18:2, REPS2:2, CD82:2, EDN1:2, PLAU:2, PSME2:2, ISLR:2, TFRC:2, NOTCH3:2, CHM…	egfr:9, met:8, ccr4:7, tnfrsf1a:6, pdgfra:6, il8rb:6, xcr1:6, ccr10:6, cx3cr1:6, pdgfrb:6, tnfrsf10b:5, tnfsf10:5, kit:5, flt1:5, il1b:4, ccr1:4, cxcr3:4, tgfb3:4, cd40:4, tgfb1:4, acvr1:4, acvr2b:4, tnfrsf10a:4, ccl5:4, cxcr4:4, flt4:4, ccr5:4, ccr7:4, egf:4, cxcl9:4, il6:4, fas:4, ccr2:4, tgfbr1:4, tgfb2:4, ccr6:3, cxcl12:3, ccr3:3, bmpr1a:3, ccr8:3, cxcr6:3, il8ra:3, il2rg:3, il2ra:3, tnfrsf1b…
inhibitory_vs__non-inhibitory__all_non-confronted_300	298	19928	KEGG_04062_CHEMOKINE_SIGNALING_PATHWAY	184	36272	476	13.0694	2.15973e-37	STAT1:35, KIT:33, CCL2:24, CXCL1:22, CXCL14:18, FER:17, MAP3K4:16, ERBB3:16, CCRL1:14, SELPLG:11, ALX1:11, SNAP25:10, MAT2A:10, ENO1:9, PAK3:9, GYS1:9, ICAM1:6, SH2D1A:6, RASGRP3:6, RIPK1:6, EDNRA:5, JUP:5, GRPR:5, EPB41L3:5, PLD1:4, ACOT7:4, BRCA1:4, SERPING1:4, RAB38:3, MMP14:3, TYMP:3, TNFRSF14:3, EXOSC7:3, PPP2R3A:3, ARHGAP31:3, SRPX:3, CYBA:3, CD74:3, CD34:3, STMN2:3, CDCP1:3, FAM107B:3, CTS…	stat3:17, stat1:14, rela:13, nfkb1:12, stat5b:12, prkcd:12, gsk3b:10, akt3:10, prkaca:10, map2k1:9, mapk1:9, mapk3:8, prkcb:8, grb2:8, gsk3a:8, ptk2:7, ccr4:7, cdc42:7, rac1:7, gnai2:6, il8rb:6, csk:6, xcr1:6, ccr10:6, shc1:6, cx3cr1:6, ptk2b:5, arrb2:5, rhoa:5, kras:5, jak2:5, hck:5, pik3cd:4, ccr1:4, cxcr3:4, pak1:4, ccl5:4, cxcr4:4, ccr5:4, rasgrp2:4, ccr7:4, prkacb:4, braf:4, cxcl9:4, akt1:4,…
inhibitory_vs__non-inhibitory__all_non-confronted_300	298	19928	KEGG_04144_ENDOCYTOSIS	100	17051	203	5.8556	4.19848e-08	KIT:36, ERBB3:31, STAT1:8, TFRC:8, PDGFD:7, CCL2:5, ENO1:5, HSPA2:5, FER:5, SNAP25:5, RAB6B:5, CXCL1:4, CXCL14:4, EPB41L3:4, RIPK1:4, OR1K1:3, IL13RA2:3, MAT2A:3, TXNDC17:3, MAP3K4:2, CDKN2A:2, OR5B21:2, CCRL1:2, CD74:2, GYS1:2, SLC13A3:2, OR6F1:2, DIRAS3:2, RAB38:1, MMP14:1, CTSF:1, PLD1:1, LAYN:1, FMOD:1, ZNF701:1, NASP:1, TNFRSF10D:1, TNFRSF14:1, ACOT7:1, EXOSC7:1, PPP2R3A:1, SRPX:1, OR14K1:1,…	egfr:9, met:8, rab11a:6, pdgfra:6, il8rb:6, fgfr4:5, flt1:5, sh3gl3:5, rab5a:5, arrb2:5, fgfr3:5, kit:5, ccr5:4, epn2:4, ntrk1:4, nedd4l:4, igf1r:4, epn1:4, mdm2:4, cxcr4:4, erbb4:4, traf6:3, adrb2:3, fgfr2:3, tsg101:3, chmp2a:3, cblc:3, sh3glb1:3, cblb:3, il8ra:3, sh3gl2:3, cbl:3, adrbk1:3, eps15:3, adrbk2:3, rab11b:3, rnf41:2, wwp1:2, hgs:2, nedd4:2, rab5c:2, rab5b:2, smurf1:2, sh3glb2:2, epn3:…
inhibitory_vs__non-inhibitory__all_non-confronted_300	298	19928	KEGG_04210_APOPTOSIS	89	14931	198	6.2139	4.89931e-09	RIPK1:17, STAT1:14, KIT:13, ERBB3:9, BRCA1:6, GYS1:6, PSME2:6, UPP1:6, TNFRSF10D:5, FER:5, TNFRSF1B:4, MAT2A:4, HERC5:3, ICAM1:3, SERPINB9:3, ENO1:3, HSPA2:3, SNAP25:3, ALX1:3, CTSF:2, CXCL1:2, CCL2:2, SRPX:2, CDKN2A:2, TTC39B:2, CD74:2, PLAU:2, SELPLG:2, CD34:2, KCNJ2:2, STMN2:2, SERPINB8:2, EPB41L3:2, MAP2:2, RAB6B:2, FAM107B:2, LRP4:2, RAB38:1, MMP14:1, SLC20A1:1, FMOD:1, SHANK2:1, MAP3K4:1, S…	tp53:19, rela:13, nfkb1:12, akt3:10, prkaca:10, tnfrsf1a:6, tnfrsf10b:5, tnfsf10:5, pik3cd:4, ppp3cc:4, prkacb:4, il1b:4, prkx:4, akt1:4, ntrk1:4, tnfrsf10a:4, fas:4, prkar2a:4, chuk:3, fadd:3, cflar:3, capn1:3, pik3r1:3, ppp3ca:3, prkar2b:3, ikbkb:3, atm:3, traf2:3, tnf:3, pik3r3:2, akt2:2, cycs:2, csf2rb:2, il1a:2, pik3cb:2, casp8:2, irak3:2, map3k14:2, pik3r5:2, tradd:2, casp3:2, pik3ca:2, pik…
inhibitory_vs__non-inhibitory__all_non-confronted_300	298	19928	KEGG_04310_WNT_SIGNALING_PATHWAY	156	37400	450	9.1128	1.43764e-18	STAT1:32, SFRP2:30, FER:18, JUP:18, KIT:16, HSPA2:14, MAP3K4:13, SNAP25:13, ENO1:12, ALX1:11, BRCA1:10, RAB6B:8, MAT2A:8, PPP2R3A:6, NOTCH3:6, PAK3:6, GYS1:6, RBL1:5, NEK7:5, STMN2:5, MMP14:5, EXOSC7:5, CDKN2A:5, EPB41L3:5, PLD1:4, AMPD3:4, MAP2:4, ERCC6:4, ACOT7:4, NCOA5:4, SLC16A1:4, ICAM1:3, SLC20A1:3, ERBB3:3, B3GALT2:3, CYBA:3, SERPINF1:3, TFRC:3, SMYD2:3, RIPK1:3, MYBL2:3, SNCAIP:3, GLRB:3,…	lef1:41, myc:23, tp53:19, ep300:15, jun:15, mapk10:14, prkca:12, csnk2a1:12, camk2a:12, csnk1a1:11, ppp2r1a:11, prkaca:10, gsk3b:10, smad3:8, prkcb:8, rac1:7, ruvbl1:7, mapk8:6, ppp2r5c:5, camk2g:5, rhoa:5, mapk9:5, csnk2a2:5, prkacb:4, camk2d:4, crebbp:4, csnk2b:4, mmp7:4, ppp3cc:4, prkx:4, nlk:4, smad4:4, ppp2r5d:3, dvl2:3, fzd7:3, ctnnb1:3, smad2:3, map3k7:3, ppp3ca:3, ppp2cb:3, csnk1e:3, fzd9…
inhibitory_vs__non-inhibitory__all_non-confronted_300	298	19928	KEGG_04340_HEDGEHOG_SIGNALING_PATHWAY	58	9549	115	3.3558	0.00351574	SFRP2:19, STAT1:11, FER:6, KIT:6, MAP3K4:5, GYS1:3, SNAP25:3, MAT2A:3, HERC5:2, TNFRSF14:2, ZFHX4:2, AMPD3:2, ENO1:2, NEK7:2, HSPA2:2, CCDC18:2, PAK3:2, RAB6B:2, MAP2:2, ABCB4:2, TTC39B:2, ZSWIM3:1, NLRP10:1, TTC12:1, RCAN3:1, PLAU:1, CKB:1, ANGPT1:1, NAALAD2:1, GMPR:1, NXPH4:1, SH2D1A:1, ERCC6:1, ERBB3:1, KCNJ2:1, NARS2:1, PTPLB:1, SERPING1:1, SMOC1:1, PPP2R3A:1, ARHGAP31:1, CCL2:1, STMN2:1, SLC…	csnk1a1:11, zic2:10, prkaca:10, gsk3b:10, csnk1d:6, prkacb:4, prkx:4, csnk1g1:4, gli3:4, wnt5a:3, csnk1e:3, wnt8b:3, csnk1g3:3, wnt10b:2, hhip:2, wnt8a:2, wnt1:2, fbxw11:2, wnt4:2, shh:2, csnk1g2:2, wnt10a:2, bmp7:1, dhh:1, wnt3a:1, wnt7a:1, wnt6:1, btrc:1, wnt9a:1, csnk1a1l:1, bmp6:1, gli2:1, wnt2b:1, lrp2:1, rab23:1, wnt7b:1, wnt16:1, wnt5b:1, smo:1, wnt3:1, wnt11:1, bmp2:1, wnt2:1, wnt9b:1
inhibitory_vs__non-inhibitory__all_non-confronted_300	298	19928	KEGG_04350_TGF-BETA_SIGNALING_PATHWAY	86	23070	279	6.5018	8.04338e-10	STAT1:14, KIT:12, ERBB3:10, FER:8, JUP:8, RBL1:7, BRCA1:7, ALX1:7, MYBL2:6, MAT2A:6, MAP3K4:5, ENO1:5, FMOD:4, RIPK1:4, CDKN2A:4, FSTL3:4, PPP2R3A:3, SLC4A7:3, ZNF367:3, CCDC18:3, REPS2:3, EDN1:3, KLF10:3, NOTCH3:3, MMP14:3, EXOSC7:3, HSPA2:3, SLC16A1:3, NXPH4:3, EPB41L3:3, CRABP2:2, ICAM1:2, CKB:2, PKDCC:2, CYBA:2, B3GALT2:2, FBXO36:2, IL1RAPL1:2, PLAU:2, SNAP25:2, BHMT2:2, AMPD3:2, STMN2:2, MAP…	sp1:44, e2f4:37, myc:23, ep300:15, ppp2r1a:11, e2f5:9, pitx2:9, mapk1:9, mapk3:8, smad3:8, rhoa:5, tgfb2:4, crebbp:4, smad4:4, tgfb1:4, acvr1:4, acvr2b:4, tgfbr1:4, tgfb3:4, smad2:3, rock2:3, bmpr1a:3, ppp2cb:3, rps6kb1:3, tnf:3, rbl2:3, rps6kb2:2, dcn:2, smurf1:2, ppp2ca:2, amhr2:2, ppp2r1b:2, ifng:2, smurf2:2, acvrl1:2, tfdp1:2, inhba:2, smad1:2, acvr1c:1, bmp7:1, thbs1:1, inhbe:1, smad9:1, rbl…
inhibitory_vs__non-inhibitory__all_non-confronted_300	298	19928	KEGG_04370_VEGF_SIGNALING_PATHWAY	79	16529	233	6.9651	3.7236e-11	PLD1:23, KIT:20, FADS2:16, ERBB3:14, STAT1:13, MAP3K4:12, FER:12, MAT2A:8, PAK3:7, ENO1:6, JUP:6, GYS1:5, SNAP25:5, MMP14:4, CXCL1:4, RASGRP3:4, TFRC:4, ICAM1:3, SH2D1A:3, CDCP1:3, EPB41L3:3, CDC42EP2:2, ACOT7:2, ACER3:2, CYBA:2, B3GALT1:2, GLRB:2, SELPLG:2, PDK3:2, STMN2:2, PDGFD:2, ALX1:2, RIPK1:2, RAB38:1, CTSF:1, SLC20A1:1, CKB:1, TSPAN13:1, TNFRSF14:1, ERCC6:1, SCN2A:1, ZFHX4:1, EXOSC7:1, PP…	prkca:12, src:11, mapk14:10, akt3:10, map2k1:9, mapk1:9, mapk3:8, prkcb:8, ptk2:7, cdc42:7, rac1:7, kras:5, mapkapk2:4, pik3cd:4, ppp3cc:4, mapk13:4, sphk1:4, plcg2:4, akt1:4, plcg1:3, pla2g1b:3, hras:3, pla2g5:3, mapk11:3, ptgs2:3, pik3r1:3, ppp3ca:3, nfatc3:3, nras:3, raf1:3, prkcg:3, mapk12:3, pxn:3, pik3r3:2, vegfa:2, akt2:2, pla2g4e:2, pla2g12a:2, pla2g2d:2, pik3cb:2, pla2g10:2, pla2g6:2, ma…
inhibitory_vs__non-inhibitory__all_non-confronted_300	298	19928	KEGG_04510_FOCAL_ADHESION	201	40881	512	13.7379	2.98826e-41	KIT:38, STAT1:30, ERBB3:23, FER:23, JUP:19, MAP3K4:17, ENO1:14, MMP14:12, SNAP25:11, PAK3:11, PDGFD:10, MAT2A:10, EPB41L3:10, CDKN2A:8, GYS1:8, ISLR:8, PLD1:7, SRPX:7, BRCA1:7, ALX1:7, FMOD:6, GALNT10:6, STMN2:6, RIPK1:6, HSPA2:6, SH2D1A:5, NEXN:5, CD82:5, SELPLG:5, ICAM1:4, CYBA:4, SERPING1:4, KLF10:4, RAB6B:4, ERCC6:4, EXOSC7:4, OLFML2B:4, PKP2:4, CDCP1:4, CKB:3, PPP2R3A:3, SLC4A7:3, NEK7:3, SE…	elk1:18, jun:15, mapk10:14, actb:14, prkca:12, src:11, gsk3b:10, ppp1ca:10, akt3:10, map2k1:9, mapk1:9, erbb2:9, egfr:9, actn4:8, mapk3:8, prkcb:8, grb2:8, met:8, ptk2:7, fyn:7, cdc42:7, ppp1cb:7, rac1:7, mapk8:6, col1a2:6, pdgfra:6, ppp1r12a:6, shc1:6, fn1:6, pdgfrb:6, rhoa:5, mapk9:5, ppp1cc:5, col6a1:5, flt1:5, pak2:5, tnr:4, pik3cd:4, igf1r:4, itga4:4, pak1:4, flt4:4, egf:4, braf:4, akt1:4, i…
inhibitory_vs__non-inhibitory__all_non-confronted_300	298	19928	KEGG_04512_ECM-RECEPTOR_INTERACTION	84	6310	90	6.5099	7.68415e-10	MMP14:7, ISLR:7, STAT1:5, FMOD:4, SNAP25:4, OLFML2B:4, CD82:3, SFRP2:3, SERPING1:3, SRPX:3, SERPINF1:3, CD74:2, ICAM1:2, SELPLG:2, JUP:2, CD34:2, C3:2, PPP2R3A:2, SLC13A3:2, UGT2B11:2, RAB6B:2, GPR68:1, CKB:1, ANGPT1:1, ZNF701:1, SHANK2:1, CA12:1, PSME2:1, ERCC6:1, NLGN1:1, STMN2:1, PKP2:1, KLF10:1, TNFRSF1B:1, CDKN2A:1, NEK7:1, PSD3:1, ALX1:1, B3GALT1:1, LYPD1:1, NOTCH3:1, GLRB:1, LRP4:1, KIT:1,…	sv2b:7, col1a2:6, fn1:6, col6a1:5, tnr:4, itga4:4, col6a3:3, itga5:3, lamb2:3, itgb1:3, lamc1:3, col6a2:2, lama4:2, vwf:2, col1a1:2, sdc1:2, lama2:2, tnc:2, itgav:2, itga6:2, cd47:2, itgb4:2, lama5:1, itga3:1, itga2:1, cd44:1, col11a2:1, thbs1:1, col4a2:1, col11a1:1, sv2a:1, col2a1:1, lamb1:1, col3a1:1, itgb7:1, sdc2:1, sv2c:1, thbs2:1, sdc3:1, itgb8:1, cd36:1, spp1:1, thbs4:1
inhibitory_vs__non-inhibitory__all_non-confronted_300	298	19928	KEGG_04514_CELL_ADHESION_MOLECULES_(CAMS)	139	8883	206	17.8011	6.92829e-69	CD74:22, SELPLG:21, CLDN1:20, ICAM1:19, HLA-DPB1:14, SNAP25:10, STAT1:10, CD82:9, JUP:7, TNFRSF1B:6, MMP14:5, SH2D1A:4, CD34:4, EPB41L3:4, NLGN1:3, C3:3, STMN2:3, RAB6B:3, GLRB:3, PCDHB13:2, SERPING1:2, UPP1:2, DCHS1:2, KRT19:2, ALX1:2, KIT:2, PCDHB3:1, RIMS2:1, CKB:1, TYMP:1, LSAMP:1, RHPN2:1, SCN2A:1, ERBB3:1, SEMA4D:1, CXCL1:1, CCL2:1, KLF10:1, PSD3:1, NEK7:1, FER:1, PAK3:1, CYBA:1, LYPD1:1, A…	cd4:8, nfasc:7, itgb2:6, cd2:6, cntn1:6, ptprc:5, itgam:5, icam1:4, hla-dma:4, ncam1:4, sell:4, cd40:4, cd86:4, itga4:4, hla-dqb1:4, cdh2:4, hla-dqa1:3, itgb1:3, hla-dmb:3, itgal:3, cldn5:3, nlgn2:3, cdh15:3, hla-dra:3, selp:3, cldn4:3, cldn7:3, hla-drb1:3, cdh1:3, cntn2:2, sdc1:2, cd22:2, icam3:2, hla-c:2, hla-dqa2:2, itga6:2, cd274:2, cd28:2, cldn1:2, cd34:2, hla-e:2, cntnap1:2, hla-doa:2, mag:…
inhibitory_vs__non-inhibitory__all_non-confronted_300	298	19928	KEGG_04520_ADHERENS_JUNCTION	79	21579	303	13.2957	1.15169e-38	JUP:19, KIT:19, FER:18, MAP3K4:14, STAT1:13, ENO1:10, PAK3:10, ERBB3:9, MAT2A:7, ALX1:7, PLD1:5, RBL1:5, BRCA1:5, PKP2:5, NEXN:5, GALNT10:4, SNAP25:4, CDCP1:4, PDGFD:4, MAP2:4, RIPK1:4, MMP14:3, CKB:3, ACOT7:3, HSPA2:3, CYBA:3, CD82:3, GYS1:3, SELPLG:3, KLF10:3, EPB41L3:3, RAB6B:3, NOTCH3:3, TYMP:2, SH2D1A:2, TNFRSF14:2, CCL2:2, SLC4A7:2, CDKN2A:2, NEK7:2, B3GALT2:2, GLRB:2, SLC16A1:2, SLC12A7:2,…	lef1:41, ep300:15, actb:14, csnk2a1:12, src:11, egfr:9, ctnna1:9, mapk1:9, erbb2:9, met:8, actn4:8, mapk3:8, smad3:8, fyn:7, cdc42:7, rac1:7, iqgap1:6, ctnnd1:5, yes1:5, csnk2a2:5, sorbs1:5, rhoa:5, igf1r:4, actg1:4, nlk:4, crebbp:4, smad4:4, csnk2b:4, ptpn6:4, tgfbr1:4, ctnnb1:3, smad2:3, wasf1:3, map3k7:3, tjp1:3, wasf3:3, insr:3, vcl:3, fer:3, cdh1:3, fgfr1:2, mllt4:2, wasl:2, lmo7:2, tcf7l1:2…
inhibitory_vs__non-inhibitory__all_non-confronted_300	298	19928	KEGG_04530_TIGHT_JUNCTION	140	26115	332	9.6654	8.6297e-21	CLDN1:24, STAT1:20, FER:18, KIT:17, ENO1:15, JUP:13, MAP3K4:12, SNAP25:12, EPB41L3:11, RAB6B:9, RIMS2:8, RASGRP3:8, HSPA2:7, MAT2A:7, MMP14:6, PLD1:6, PPP2R3A:6, GALNT10:6, GLRB:5, ALX1:5, ADAP1:4, PAK3:4, CYBA:4, BRCA1:4, GYS1:4, PSD3:4, RAB38:3, CKB:3, MYBL2:3, RBL1:3, TNFRSF14:3, ERBB3:3, ACOT7:3, SLC12A7:3, STMN2:3, PKP2:3, KLF10:3, CDCP1:3, KRT19:3, NEXN:3, TFRC:3, CTSF:2, TYMP:2, SCN2A:2, Z…	actb:14, prkca:12, csnk2a1:12, prkcd:12, ppp2r1a:11, src:11, akt3:10, ctnna1:9, actn4:8, prkcb:8, myh9:7, cdc42:7, gnai2:6, magi2:6, kras:5, rhoa:5, mpdz:5, yes1:5, csnk2a2:5, hcls1:5, epb41l1:4, akt1:4, csnk2b:4, cdk4:4, cask:4, tjp2:4, actg1:4, myh7b:4, inadl:4, prkce:4, epb41l3:4, ctnnb1:3, hras:3, sptan1:3, ppp2cb:3, myl12a:3, nras:3, mras:3, cldn5:3, cttn:3, rras:3, mpp5:3, tjp1:3, cldn4:3, …
inhibitory_vs__non-inhibitory__all_non-confronted_300	298	19928	KEGG_04540_GAP_JUNCTION	99	24557	292	5.0783	2.71574e-06	ENO1:20, MAT2A:19, KIT:17, HSPA2:14, FER:14, STAT1:13, MAP3K4:10, SNAP25:9, EPB41L3:9, ERBB3:8, ACOT7:6, GUCY1B3:6, EDNRA:5, RASGRP3:5, GRPR:5, NEXN:5, MMP14:4, GLRB:4, CCRL1:4, GYS1:4, PDGFD:4, TFRC:4, PLD1:3, PPP2R3A:3, PAK3:3, BRCA1:3, JUP:3, STMN2:3, CDCP1:3, RAB6B:3, ALX1:3, RAB38:2, HERC5:2, NASP:2, TNFRSF14:2, EXOSC7:2, SLC4A7:2, SRPX:2, CDKN2A:2, ADRA1D:2, NCOA5:2, TTC39B:2, REPS2:2, MMD:…	cdc2:14, prkca:12, src:11, prkaca:10, map2k1:9, gnaq:9, egfr:9, mapk1:9, tuba1b:8, tubb:8, mapk3:8, tubb4:8, prkcb:8, grb2:8, tuba1a:6, gnai2:6, pdgfra:6, tuba1:6, csnk1d:6, pdgfrb:6, tubb2b:5, kras:5, tuba1c:5, htr2b:4, prkacb:4, egf:4, gnas:4, prkx:4, grm5:4, drd2:4, tuba8:3, hras:3, tubb3:3, gna11:3, nras:3, raf1:3, tuba3e:3, tubb1:3, af146191.1:3, tjp1:3, tubb6:3, tubb2a:3, prkcg:3, tubb4q:3,…
inhibitory_vs__non-inhibitory__all_non-confronted_300	298	19928	KEGG_04620_TOLL-LIKE_RECEPTOR_SIGNALING_PATHWAY	108	18458	278	7.6192	3.38665e-13	STAT1:28, KIT:18, MAP3K4:13, ICAM1:10, ERBB3:10, FER:10, CXCL1:7, CD74:7, SELPLG:7, PSME2:7, RIPK1:7, SNAP25:6, TNFRSF1B:6, CCL2:5, PAK3:5, BRCA1:5, STMN2:5, HSPA2:4, GYS1:4, MAT2A:4, EPB41L3:4, ALX1:4, SLC20A1:3, SH2D1A:3, ENO1:3, JUP:3, UPP1:3, SERPINB8:3, RAB6B:3, TFRC:3, CTSF:2, SERPINB9:2, GLRB:2, ASIC1:2, PLAU:2, NAALAD2:2, CD34:2, LRP4:2, OLFM1:2, RAB38:1, MMP14:1, CENPO:1, CHML:1, PLD1:1,…	jun:15, mapk10:14, stat1:14, rela:13, nfkb1:12, irf7:11, mapk14:10, akt3:10, map2k1:9, mapk1:9, mapk3:8, rac1:7, mapk8:6, map2k4:6, cd14:5, mapk9:5, pik3cd:4, mapk13:4, il1b:4, cxcl9:4, akt1:4, il6:4, cd40:4, cd86:4, ccl5:4, fadd:3, traf6:3, ikbke:3, map3k7:3, mapk12:3, fos:3, ikbkb:3, chuk:3, mapk11:3, pik3r1:3, tlr2:3, tnf:3, tbk1:3, pik3r3:2, ifnar2:2, pik3cb:2, map2k3:2, map2k2:2, il8:2, ifna…
inhibitory_vs__non-inhibitory__all_non-confronted_300	298	19928	KEGG_04621_NOD-LIKE_RECEPTOR_SIGNALING_PATHWAY	38	8390	121	5.7634	7.08475e-08	KIT:8, CXCL1:6, MAP3K4:5, STAT1:5, MAT2A:5, HSPA2:5, FER:5, RIPK1:5, ENO1:4, TFRC:4, RAB38:3, ALDH1A1:3, GYS1:2, CD74:2, ICAM1:2, SNAP25:2, SELPLG:2, TNFRSF14:2, CARD6:2, SERPINB9:2, CCL2:2, UPP1:2, STMN2:2, TNFRSF1B:2, FAM107B:2, LRP4:2, BRCA1:2, REPS2:1, CTSF:1, ASIC1:1, EDN1:1, PPM1J:1, PLAU:1, CKB:1, FSTL3:1, NAALAD2:1, NASP:1, ZDHHC14:1, JUP:1, TSPAN13:1, RHPN2:1, PSME2:1, RPP25:1, ERBB3:1, …	mapk10:14, rela:13, nfkb1:12, hsp90ab1:11, mapk14:10, hsp90aa2:9, ripk2:7, mapk8:6, mapk9:5, trip6:5, hsp90b1:4, mapk13:4, traf6:3, mapk12:3, mapk11:3, casp8:2, nod2:2, casp1:2, birc2:1, tnfaip3:1, nod1:1, nfkbia:1, birc3:1, pycard:1
inhibitory_vs__non-inhibitory__all_non-confronted_300	298	19928	KEGG_04622_RIG-I-LIKE_RECEPTOR_SIGNALING_PATHWAY	38	7667	113	5.3387	7.21913e-07	STAT1:12, KIT:9, CXCL1:6, FER:6, MAP3K4:5, RIPK1:4, GYS1:3, TNFRSF14:3, PSME2:3, ENO1:3, MAT2A:3, HSPA2:3, ALX1:3, CD74:2, ICAM1:2, SNAP25:2, JUP:2, CCL2:2, STMN2:2, TFRC:2, LRP4:2, BRCA1:2, RAB38:1, CTSF:1, HERC5:1, ASIC1:1, EDN1:1, RSAD2:1, PPM1J:1, PLAU:1, N4BP2L1:1, FSTL3:1, NAALAD2:1, SELPLG:1, TSPAN13:1, RHPN2:1, MX1:1, ERBB3:1, ARSE:1, SRPX:1, SLC13A3:1, TNFRSF1B:1, OLFM2:1, EPB41L3:1, NCO…	mapk10:14, rela:13, nfkb1:12, mapk14:10, mapk8:6, mapk9:5, tank:5, isg15:4, map3k1:4, ddx3x:4, mapk13:4, traf6:3, ikbke:3, mapk12:3, map3k7:3, mapk11:3, traf2:3, tbk1:3, tradd:2, ifih1:2, cyld:1, irf3:1, dak:1, nfkbia:1, trim25:1, ikbkg:1, pin1:1
inhibitory_vs__non-inhibitory__all_non-confronted_300	298	19928	KEGG_04623_CYTOSOLIC_DNA-SENSING_PATHWAY	20	4711	59	4.386	6.9741e-05	RIPK1:5, STAT1:4, PSME2:3, CD74:2, ICAM1:2, SELPLG:2, CXCL1:2, CCL2:2, FER:2, LRP4:2, BRCA1:2, RAB38:1, REPS2:1, SLC12A7:1, CTSF:1, CHML:1, ASIC1:1, EDN1:1, SFRP2:1, PLAU:1, SLC20A1:1, N4BP2L1:1, FSTL3:1, OAS2:1, RBL1:1, MAP3K4:1, ZDHHC14:1, UPP1:1, OR4F13P:1, SRPX:1, TNFRSF1B:1, CDKN2A:1, MAT2A:1, STARD5:1, FAM107B:1, CYBA:1, ALX1:1, TFRC:1, RSPO3:1, NOTCH3:1, DAGLA:1, KIT:1	rela:13, nfkb1:12, irf7:11, chuk:3, ikbkb:3, ikbke:3, tbk1:3, ripk3:2, casp1:2, ripk1:2, nfkbia:1, ikbkg:1, pycard:1, irf3:1, zbp1:1
inhibitory_vs__non-inhibitory__all_non-confronted_300	298	19928	KEGG_04630_JAK-STAT_SIGNALING_PATHWAY	99	20261	280	10.6451	4.86929e-25	STAT1:38, KIT:25, ERBB3:14, IL13RA2:14, ICAM1:8, BRCA1:6, SELPLG:6, FER:5, MAP3K4:4, CCL2:4, CDKN2A:4, GYS1:4, SERPING1:4, MAT2A:4, NEXN:4, SH2D1A:3, ENO1:3, STARD5:3, SNCAIP:3, IL1RAPL1:3, ENDOD1:3, ALX1:3, CTSF:2, TNFRSF14:2, ERCC6:2, PKDCC:2, SERPINB9:2, PPP2R3A:2, SRPX:2, SLC16A1:2, PCDHB3:2, QPCT:2, CD74:2, EDN1:2, C1QTNF1:2, LSAMP:2, SNAP25:2, JUP:2, PSME2:2, RASGRP3:2, UPP1:2, STMN2:2, TNF…	stat5a:28, myc:23, stat3:17, stat6:17, ep300:15, stat1:14, stat5b:12, akt3:10, grb2:8, tyk2:7, jak2:5, jak1:5, pik3cd:4, crebbp:4, akt1:4, ptpn6:4, socs5:4, stat4:4, cblc:3, cblb:3, ptpn11:3, socs1:3, il2rg:3, cbl:3, pik3r1:3, il2ra:3, jak3:3, il10ra:3, ccnd1:3, pik3r3:2, ifnar2:2, csf2rb:2, pik3cb:2, socs4:2, pik3ca:2, ifngr1:2, pik3cg:2, ccnd2:2, akt2:2, sos2:2, sos1:2, pias2:2, socs7:2, pik3r5…
inhibitory_vs__non-inhibitory__all_non-confronted_300	298	19928	KEGG_04650_NATURAL_KILLER_CELL_MEDIATED_CYTOTOXICITY	144	19841	261	5.76	7.21832e-08	KIT:22, ERBB3:17, STAT1:16, SELPLG:15, FER:13, MAP3K4:12, MAT2A:9, ICAM1:8, CD74:8, RIPK1:8, SH2D1A:7, ENO1:6, RASGRP3:6, UPP1:6, PLD1:5, PAK3:5, SNAP25:5, TNFRSF1B:5, CYBA:4, CD82:4, TFRC:4, MMP14:3, TNFRSF10D:3, TNFRSF14:3, ACOT7:3, CD34:3, ALX1:3, SERPINB9:2, SLC4A7:2, B3GALT1:2, MMD:2, GYS1:2, JUP:2, PSME2:2, SERPINB8:2, EPB41L3:2, NEXN:2, SMYD2:2, RAB38:1, CHML:1, SLC20A1:1, FMOD:1, TYMP:1, …	prkca:12, syk:9, map2k1:9, mapk1:9, mapk3:8, prkcb:8, cd48:8, grb2:8, fyn:7, rac1:7, shc1:6, itgb2:6, tnfrsf10b:5, ptk2b:5, kras:5, tnfsf10:5, araf:5, icam1:4, pik3cd:4, plcg2:4, braf:4, ptpn6:4, fas:4, ppp3cc:4, pak1:4, tnfrsf10a:4, hras:3, ppp3ca:3, ncr3:3, zap70:3, nras:3, itgal:3, lck:3, raf1:3, ptpn11:3, lcp2:3, plcg1:3, pik3r1:3, nfatc3:3, prkcg:3, tnf:3, pik3r3:2, ifnar2:2, pik3cb:2, map2k…
inhibitory_vs__non-inhibitory__all_non-confronted_300	298	19928	KEGG_04660_T_CELL_RECEPTOR_SIGNALING_PATHWAY	111	25237	310	6.6147	3.92481e-10	KIT:25, STAT1:22, ERBB3:16, MAP3K4:13, FER:12, MAT2A:12, SELPLG:10, SH2D1A:9, ICAM1:8, ENO1:8, CXCL1:7, PAK3:7, GYS1:6, SNAP25:6, JUP:6, RASGRP3:6, RIPK1:6, BRCA1:5, CD74:5, IL13RA2:4, TNFRSF1B:4, SLC4A7:3, CDKN2A:3, HSPA2:3, PSME2:3, EPB41L3:3, ALX1:3, TFRC:3, RAB38:2, CTSF:2, SLC20A1:2, TSPAN13:2, ACOT7:2, ZFHX4:2, NARS2:2, PPP2R3A:2, ARHGAP31:2, CCL2:2, GALNT10:2, B3GALT1:2, MMD:2, ASIC1:2, CD…	jun:15, rela:13, nfkb1:12, mapk14:10, akt3:10, gsk3b:10, map2k1:9, mapk1:9, cd4:8, mapk3:8, grb2:8, cdc42:7, fyn:7, kras:5, ptprc:5, rhoa:5, pak2:5, mapk9:5, pik3cd:4, mapk13:4, akt1:4, cdk4:4, ptpn6:4, dlg1:4, ppp3cc:4, pak1:4, hras:3, map3k7:3, cblc:3, ppp3ca:3, zap70:3, nras:3, cblb:3, lck:3, tec:3, raf1:3, nck2:3, mapk12:3, pak3:3, pak4:3, fos:3, ikbkb:3, lcp2:3, plcg1:3, cbl:3, mapk11:3, pik…
inhibitory_vs__non-inhibitory__all_non-confronted_300	298	19928	KEGG_04662_B_CELL_RECEPTOR_SIGNALING_PATHWAY	86	18585	237	6.9641	3.74008e-11	KIT:21, ERBB3:14, STAT1:14, SELPLG:11, MAP3K4:10, FER:10, MAT2A:9, PAK3:6, SNAP25:6, RASGRP3:6, ICAM1:5, ENO1:5, CD74:5, TNFRSF1B:5, PLD1:4, BRCA1:4, GYS1:4, CXCL1:3, CYBA:3, CD82:3, JUP:3, CD34:3, RIPK1:3, RAB38:2, CTSF:2, SLC20A1:2, SH2D1A:2, TNFRSF14:2, ARHGAP31:2, CCL2:2, CDKN2A:2, B3GALT1:2, ASIC1:2, STMN2:2, EPB41L3:2, FAM107B:2, TFRC:2, LRP4:2, MMP14:1, QPRT:1, PCSK5:1, ERCC6:1, SEMA4D:1, …	jun:15, rela:13, nfkb1:12, akt3:10, gsk3b:10, syk:9, map2k1:9, mapk1:9, mapk3:8, prkcb:8, grb2:8, rac1:7, lyn:7, btk:6, kras:5, pik3cd:4, ppp3cc:4, plcg2:4, akt1:4, ptpn6:4, cr2:4, hras:3, pik3r1:3, ppp3ca:3, nfatc3:3, nras:3, raf1:3, cd81:3, lilrb1:3, fos:3, ikbkb:3, pik3r3:2, sos2:2, akt2:2, sos1:2, lilrb2:2, pik3cb:2, cd22:2, map2k2:2, pik3r5:2, nfkbie:2, cd19:2, inpp5d:2, rac2:2, pik3ca:2, cd…
inhibitory_vs__non-inhibitory__all_non-confronted_300	298	19928	KEGG_04664_FC_EPSILON_RI_SIGNALING_PATHWAY	81	17857	277	12.0332	8.85618e-32	KIT:27, PLD1:22, MAP3K4:18, FADS2:16, ERBB3:16, FER:16, STAT1:14, PAK3:8, SNAP25:7, RASGRP3:7, ENO1:6, SELPLG:6, MAT2A:6, CYBA:5, GYS1:5, EPB41L3:5, TNFRSF14:4, CXCL1:4, STMN2:4, TNFRSF1B:4, TFRC:4, MMP14:3, SH2D1A:3, HSPA2:3, JUP:3, RAB6B:3, ICAM1:2, ERCC6:2, ADAP1:2, GLRB:2, MMD:2, PDK3:2, NEXN:2, ALX1:2, OLFM1:2, RAB38:1, CTSF:1, SLC20A1:1, TSPAN13:1, SCN2A:1, ACOT7:1, NARS2:1, EXOSC7:1, PPP2R…	mapk10:14, prkca:12, prkcd:12, mapk14:10, akt3:10, syk:9, map2k1:9, mapk1:9, mapk3:8, prkcb:8, grb2:8, lyn:7, fyn:7, rac1:7, mapk8:6, btk:6, map2k4:6, kras:5, mapk9:5, pik3cd:4, mapk13:4, plcg2:4, akt1:4, prkce:4, hras:3, nras:3, raf1:3, mapk12:3, lcp2:3, plcg1:3, pla2g1b:3, mapk11:3, pla2g5:3, pik3r1:3, pdk1:3, tnf:3, pik3r3:2, pla2g4e:2, pla2g12a:2, pik3cb:2, pla2g10:2, map2k3:2, map2k2:2, pla2…
inhibitory_vs__non-inhibitory__all_non-confronted_300	298	19928	KEGG_04666_FC_GAMMA_R-MEDIATED_PHAGOCYTOSIS	84	20074	249	6.1976	5.41518e-09	KIT:19, PLD1:17, ERBB3:14, FER:13, STAT1:13, SELPLG:12, MAP3K4:11, PAK3:11, ENO1:10, MAT2A:7, SNAP25:6, ACER3:5, CYBA:5, MMP14:4, FADS2:4, ACOT7:4, EXOSC7:4, EPB41L3:4, ALX1:4, ICAM1:3, SH2D1A:3, TNFRSF14:3, GYS1:3, JUP:3, NEXN:3, RAB6B:3, TFRC:3, SLC20A1:2, ADAP1:2, SLC4A7:2, NEK7:2, HSPA2:2, GLRB:2, QPCT:2, CD74:2, RASGRP3:2, STMN2:2, TNFRSF1B:2, PSD3:2, TXNDC17:2, CTSF:1, CDC42EP2:1, SCN2A:1, …	prkca:12, prkcd:12, akt3:10, syk:9, map2k1:9, mapk1:9, mapk3:8, prkcb:8, cdc42:7, arpc2:7, rac1:7, ptprc:5, arf6:5, arpc1a:5, hck:5, pik3cd:4, plcg2:4, akt1:4, arpc5:4, limk2:4, cfl1:4, sphk1:4, pak1:4, prkce:4, ppap2b:3, wasf3:3, rps6kb1:3, raf1:3, limk1:3, crk:3, plcg1:3, wasf1:3, pik3r1:3, arpc3:3, cfl2:3, prkcg:3, ppap2c:3, pik3r3:2, pla2g4e:2, dock2:2, pik3cb:2, fcgr2a:2, asap2:2, fcgr1a:2, …
inhibitory_vs__non-inhibitory__all_non-confronted_300	298	19928	KEGG_04722_NEUROTROPHIN_SIGNALING_PATHWAY	121	33485	420	7.7965	8.81006e-14	KIT:39, FER:28, STAT1:24, MAP3K4:20, ERBB3:17, ENO1:13, MAT2A:11, GYS1:9, SNAP25:9, EPB41L3:9, RAB6B:9, TNFRSF14:8, CXCL1:7, HSPA2:7, PAK3:7, BRCA1:7, RASGRP3:7, STMN2:7, JUP:6, ICAM1:5, SLC20A1:5, ALX1:5, TFRC:5, LRP4:5, PLD1:4, CKB:4, NCOA5:4, SELPLG:4, PSME2:4, OLFM1:4, RAB38:3, ERCC6:3, NLGN1:3, CDKN2A:3, CYBA:3, SNCAIP:3, GLRB:3, RIMS2:3, CD74:3, FAM107B:3, RIPK1:3, MMP14:2, CTSF:2, SH2D1A:2…	tp53:19, jun:15, mapk10:14, rela:13, nfkb1:12, prkcd:12, camk2a:12, mapk14:10, akt3:10, gsk3b:10, map2k1:9, mapk1:9, ywhaz:9, mapk3:8, grb2:8, ywhah:7, map3k3:7, ripk2:7, cdc42:7, rac1:7, mapk8:6, shc1:6, tp73:6, csk:6, ywhae:6, camk2g:5, kras:5, rhoa:5, mapk9:5, pik3cd:4, mapk13:4, plcg2:4, camk2d:4, braf:4, akt1:4, ntrk1:4, rps6ka1:4, map3k1:4, calm1:4, ywhab:4, mapkapk2:4, abl1:4, rps6ka3:4, t…
inhibitory_vs__non-inhibitory__all_non-confronted_300	298	19928	KEGG_04810_REGULATION_OF_ACTIN_CYTOSKELETON	225	41809	442	7.1776	8.47488e-12	KIT:30, STAT1:28, PAK3:17, ERBB3:16, ENO1:16, SELPLG:15, MAT2A:15, MAP3K4:13, FER:13, JUP:11, ICAM1:9, GYS1:9, SNAP25:9, ALX1:9, GALNT10:8, RASGRP3:8, EXOSC7:7, CD82:7, EPB41L3:7, TNFRSF14:6, HSPA2:6, CYBA:6, KLF10:6, PDGFD:6, NEXN:6, NEK7:5, RAB6B:5, MMP14:4, PLD1:4, TYMP:4, SHANK2:4, ACOT7:4, SLC4A7:4, CDKN2A:4, CCRL1:4, QPCT:4, CD74:4, TXNDC17:4, TFRC:4, CKB:3, SH2D1A:3, PPP2R3A:3, BRCA1:3, PS…	actb:14, ppp1ca:10, map2k1:9, arpc1b:9, mapk1:9, egfr:9, actn4:8, mapk3:8, ptk2:7, cdc42:7, ppp1cb:7, myh9:7, arpc2:7, rac1:7, pdgfra:6, csk:6, ppp1r12a:6, iqgap1:6, itgb2:6, fn1:6, pdgfrb:6, cd14:5, rhoa:5, pfn1:5, ppp1cc:5, itgam:5, fgfr4:5, kras:5, araf:5, arpc1a:5, pak2:5, fgfr3:5, pik3cd:4, arpc5:4, itga4:4, pak1:4, egf:4, braf:4, limk2:4, cfl1:4, actg1:4, msn:3, hras:3, itgb1:3, mras:3, arh…
inhibitory_vs__non-inhibitory__all_non-confronted_300	298	19928	KEGG_04910_INSULIN_SIGNALING_PATHWAY	144	33890	392	6.4739	9.59334e-10	GYS1:31, KIT:31, ENO1:19, FER:18, ERBB3:17, STAT1:17, MAT2A:15, HSPA2:12, MAP3K4:11, SNAP25:10, IL13RA2:7, JUP:7, EXOSC7:6, BRCA1:6, EPB41L3:6, IDO1:5, TTC39B:5, RASGRP3:5, STMN2:5, ALX1:5, ALDH1A1:5, HERC5:4, GUCY1B3:4, CDKN2A:4, PAK3:4, AMPD3:4, UGT2B11:4, NEXN:4, RAB38:3, CKB:3, SH2D1A:3, NCOA5:3, MMD:3, SELPLG:3, PSME2:3, RAB6B:3, MAP2:3, TXNDC17:3, TFRC:3, CYP27C1:3, OLFM1:3, TYMP:2, TNFRSF1…	elk1:18, pkm2:16, mapk10:14, foxo1:12, ppp1ca:10, akt3:10, prkaca:10, gsk3b:10, pklr:9, map2k1:9, mapk1:9, mapk3:8, grb2:8, ppp1cb:7, pfkm:7, mapk8:6, shc1:6, gys2:5, slc2a4:5, sorbs1:5, kras:5, araf:5, mapk9:5, ppp1cc:5, pik3cd:4, prkacb:4, braf:4, akt1:4, calm1:4, pygm:4, prkx:4, pfkl:4, prkar2a:4, acaca:3, hras:3, cblc:3, pdpk1:3, trip10:3, rps6kb1:3, insr:3, nras:3, eif4e2:3, cblb:3, raf1:3, …
inhibitory_vs__non-inhibitory__all_non-confronted_300	298	19928	KEGG_04912_GNRH_SIGNALING_PATHWAY	103	24293	350	8.2139	3.23268e-15	KIT:22, PLD1:21, FER:21, MAP3K4:19, FADS2:16, STAT1:16, SNAP25:11, RASGRP3:10, EPB41L3:9, ENO1:8, PAK3:8, MAT2A:7, ERBB3:6, HSPA2:6, GYS1:6, JUP:6, RAB6B:6, MMP14:5, CXCL1:5, STMN2:5, ALX1:5, ZFHX4:4, GLRB:4, TNFRSF14:3, ERCC6:3, ACOT7:3, NCOA5:3, BRCA1:3, TFRC:3, OLFM1:3, HERC5:2, SLC20A1:2, FMOD:2, SHANK2:2, NASP:2, PPP2R3A:2, GUCY1B3:2, ADAP1:2, ADRA1D:2, CYBA:2, TTC39B:2, EDNRA:2, MMD:2, PLAU…	elk1:18, jun:15, mapk10:14, prkca:12, prkcd:12, camk2a:12, src:11, mapk14:10, prkaca:10, map2k1:9, gnaq:9, egfr:9, mapk1:9, mapk3:8, prkcb:8, grb2:8, mmp2:7, map3k3:7, cdc42:7, mapk8:6, map2k4:6, camk2g:5, ptk2b:5, kras:5, mapk9:5, prkacb:4, mapk13:4, camk2d:4, gnas:4, map3k1:4, calm1:4, prkx:4, mmp14:3, hras:3, gna11:3, atf4:3, cacna1c:3, nras:3, raf1:3, mapk12:3, pla2g1b:3, mapk11:3, pla2g5:3, …
inhibitory_vs__non-inhibitory__all_non-confronted_300	298	19928	KEGG_04920_ADIPOCYTOKINE_SIGNALING_PATHWAY	73	12789	177	6.5181	7.30185e-10	STAT1:15, FER:12, KIT:11, RIPK1:9, MAP3K4:7, GYS1:7, IL13RA2:5, HSPA2:4, SNAP25:4, SLC13A3:4, TNFRSF1B:4, ALX1:4, ICAM1:3, CCL2:3, ENO1:3, BRCA1:3, STMN2:3, UGT2B11:3, RAB38:2, CTSF:2, PLD1:2, TNFRSF14:2, CXCL1:2, CDKN2A:2, NCOA5:2, GLRB:2, CD74:2, SELPLG:2, PSME2:2, SERPING1:2, UPP1:2, MAT2A:2, EPB41L3:2, RAB6B:2, ALDH1A1:2, LRP4:2, OLFM1:2, HERC5:1, FMOD:1, SHANK2:1, SH2D1A:1, ZFHX4:1, ULK2:1, …	stat3:17, mapk10:14, rela:13, nfkb1:12, akt3:10, tyk2:7, mapk8:6, tnfrsf1a:6, jak2:5, jak1:5, slc2a4:5, mapk9:5, akt1:4, chuk:3, prkaa1:3, tnfrsf1b:3, jak3:3, ptpn11:3, prkab1:3, ikbkb:3, acsl4:3, traf2:3, prkcq:3, tnf:3, mtor:3, pck2:2, akt2:2, pck1:2, acsl1:2, nfkbie:2, camkk2:2, tradd:2, camkk1:2, socs3:2, pomc:1, chkb:1, rxra:1, ppara:1, slc2a1:1, prkag3:1, irs2:1, prkab2:1, frap1:1, lepr:1, …
inhibitory_vs__non-inhibitory__all_non-confronted_300	298	19928	N-CADHERIN_SIGNALING_EVENTS	34	8343	108	5.4134	4.87801e-07	JUP:7, SNAP25:6, FER:6, KIT:6, ENO1:5, STAT1:5, MAT2A:5, MAP3K4:4, PKP2:4, EPB41L3:4, ERBB3:3, STMN2:3, PSD3:3, HSPA2:3, RAB6B:3, ICAM1:2, SHANK2:2, NLGN1:2, CDCP1:2, PAK3:2, CYBA:2, TFRC:2, GALNT10:2, GLRB:2, MMD:1, SLC12A7:1, QPCT:1, RIMS2:1, PLD1:1, GYS1:1, PPM1J:1, CKB:1, GMPR:1, SH2D1A:1, RHPN2:1, PCDHB13:1, RPP25:1, KCNJ2:1, ODZ4:1, SLC4A7:1, DCHS1:1, SLC13A3:1, NEK7:1, NCOA5:1, KRT19:1, AL…	ctnna1:9, gria2:8, calm2:8, rac1:7, mapk8:6, gap43:6, ctnnd1:5, camk2g:5, rhoa:5, calm1:4, cdh2:4, jup:4, kif5b:4, pak1:4, plcg1:3, ctnnb1:3, fer:3, pik3r1:3, cttn:3, calm3:3, pip5k1c:2, fgfr1:2, pik3ca:2, axin1:2, mapre1:1, gja1:1, lrp5:1
inhibitory_vs__non-inhibitory__all_non-confronted_300	298	19928	REACTOME_CHEMOKINE_RECEPTORS_BIND_CHEMOKINES	54	3963	111	15.3837	1.48431e-51	CCL2:20, CXCL1:20, CXCL14:18, CCRL1:14, STAT1:7, GRPR:7, EDNRA:7, SELPLG:2, ALX1:2, SERPINB9:1, MMP14:1, UPP1:1, TTC12:1, GUCY1B3:1, ENO1:1, SRPX:1, ANGPT1:1, NAALAD2:1, MAP3K4:1, SH2D1A:1, CD34:1, SERPING1:1, ISLR:1	ccr4:7, cx3cr1:6, xcr1:6, il8rb:6, ccr10:6, ccr5:4, ccr7:4, cxcl9:4, ccr1:4, ccr2:4, cxcr3:4, ccl5:4, cxcr4:4, ccr8:3, ccr6:3, cxcl12:3, ccbp2:3, cxcr6:3, il8ra:3, ccr3:3, cxcr5:3, ccr9:3, ccl7:2, il8:2, ccl11:2, pf4:2, ccrl1:2, ccl21:1, cxcl2:1, cx3cl1:1, cxcl11:1, ppbp:1, cxcl10:1, ccl3:1, ccl28:1, ccl19:1, ccl25:1, cxcl13:1
inhibitory_vs__non-inhibitory__all_non-confronted_300	298	19928	REACTOME_P75NTR_SIGNALS_VIA_NFKB	13	3537	44	3.3389	0.00371709	PSME2:3, RAB38:2, CD74:2, ICAM1:2, CXCL1:2, CCL2:2, ENO1:2, LRP4:2, KIT:2, RIPK1:2, BRCA1:2, CTSF:1, ASIC1:1, EDN1:1, PLAU:1, FSTL3:1, MYBL2:1, OAS2:1, MAP3K4:1, SELPLG:1, TNFRSF14:1, CARD6:1, ERBB3:1, ADAP1:1, STAT1:1, SRPX:1, CDKN2A:1, MAT2A:1, FER:1, FAM107B:1, NOTCH3:1, DAGLA:1	rela:13, nfkb1:12, ripk2:7, traf6:3, ikbkb:3, ubb:2, nfkbia:1, myd88:1, irak1:1, prkci:1
inhibitory_vs__non-inhibitory__all_non-confronted_300	298	19928	REACTOME_TRAF6_MEDIATED_INDUCTION_OF_THE_ANTIVIRAL_CYTOKINE_IFN_ALPHA_BETA_CASCADE	53	23407	270	4.5083	4.06635e-05	STAT1:13, FER:12, MAP3K4:11, KIT:11, HSPA2:8, SNAP25:8, MAT2A:8, JUP:7, ENO1:6, CXCL1:5, BRCA1:5, CD74:5, GYS1:5, SLC20A1:4, PAK3:4, ASIC1:4, STMN2:4, EPB41L3:4, RAB6B:4, ALX1:4, LRP4:4, RIPK1:4, CKB:3, TNFRSF14:3, ERBB3:3, PPP2R3A:3, ZNF367:3, CDKN2A:3, DAGLA:3, TMTC4:3, OLFM1:3, ICAM1:2, FMOD:2, QPRT:2, SH2D1A:2, B4GALNT1:2, CCL2:2, OLFML2B:2, EIF4E3:2, NCOA5:2, PTGER2:2, GLRB:2, SLC16A1:2, EDN…	mef2a:34, creb1:26, elk1:18, jun:15, mapk10:14, atf2:14, rela:13, nfkb1:12, ppp2r1a:11, mapk14:10, map2k1:9, mapk1:9, mapk3:8, mapk8:6, map2k4:6, mapk9:5, mapkapk2:4, rps6ka1:4, rps6ka3:4, chuk:3, ppp2r5d:3, atf1:3, traf6:3, mapk11:3, map3k7:3, ppp2cb:3, fos:3, ikbkb:3, ubb:2, ppp2ca:2, rps6ka2:2, map2k3:2, ppp2r1b:2, mapk7:2, map2k2:2, map3k7ip1:1, rps6ka5:1, map3k7ip2:1, map2k7:1, nfkbia:1, ikb…
inhibitory_vs__non-inhibitory__all_non-confronted_300	298	19928	REGULATION_OF_RHOA_ACTIVITY	188	52748	578	4.6306	2.35369e-05	STAT1:34, KIT:18, MAT2A:17, SNAP25:16, JUP:16, ENO1:15, MAP3K4:13, PAK3:13, FER:12, ALX1:12, EPB41L3:12, SLC20A1:10, CYBA:9, GALNT10:9, SELPLG:9, EXOSC7:8, HSPA2:8, GYS1:8, KLF10:7, RAB6B:7, FMOD:6, BRCA1:6, STMN2:6, NEXN:6, TXNDC17:6, TFRC:6, CD74:6, ICAM1:5, ZNF367:5, NEK7:5, RIMS2:5, OLFM1:5, MMP14:5, UPP1:5, TYMP:4, ERBB3:4, CXCL1:4, CCL2:4, ADAP1:4, ADRA1D:4, PLAU:4, FAXC:4, NASP:4, SLC16A1:…	pou2f1:38, stat5a:28, creb1:26, stat3:17, srf:16, jun:15, ep300:15, atf2:14, nf1:13, prkca:12, atf3:10, ddit3:10, ccna2:10, mapk14:10, ctnna1:9, arpc1b:9, mapk1:9, ache:8, cdc42:7, jund:7, mmp2:7, arpc2:7, rac1:7, mapk8:6, pdgfra:6, ppp1r12a:6, map2k4:6, iqgap1:6, actr2:6, nme1:6, racgap1p:6, ruvbl2:6, rhoa:5, pkn1:5, brca1:5, mapk9:5, arpc1a:5, pak2:5, actr3:4, rb1:4, arpc5:4, map3k1:4, pak1:4, …
inhibitory_vs__non-inhibitory__all_non-confronted_300	298	19928	RHOA_SIGNALING_PATHWAY	188	52748	578	4.6306	2.35369e-05	STAT1:34, KIT:18, MAT2A:17, SNAP25:16, JUP:16, ENO1:15, MAP3K4:13, PAK3:13, FER:12, ALX1:12, EPB41L3:12, SLC20A1:10, CYBA:9, GALNT10:9, SELPLG:9, EXOSC7:8, HSPA2:8, GYS1:8, KLF10:7, RAB6B:7, FMOD:6, BRCA1:6, STMN2:6, NEXN:6, TXNDC17:6, TFRC:6, CD74:6, ICAM1:5, ZNF367:5, NEK7:5, RIMS2:5, OLFM1:5, MMP14:5, UPP1:5, TYMP:4, ERBB3:4, CXCL1:4, CCL2:4, ADAP1:4, ADRA1D:4, PLAU:4, FAXC:4, NASP:4, SLC16A1:…	pou2f1:38, stat5a:28, creb1:26, stat3:17, srf:16, jun:15, ep300:15, atf2:14, nf1:13, prkca:12, atf3:10, ddit3:10, ccna2:10, mapk14:10, ctnna1:9, arpc1b:9, mapk1:9, ache:8, cdc42:7, jund:7, mmp2:7, arpc2:7, rac1:7, mapk8:6, pdgfra:6, ppp1r12a:6, map2k4:6, iqgap1:6, actr2:6, nme1:6, racgap1p:6, ruvbl2:6, rhoa:5, pkn1:5, brca1:5, mapk9:5, arpc1a:5, pak2:5, actr3:4, rb1:4, arpc5:4, map3k1:4, pak1:4, …
inhibitory_vs__non-inhibitory__all_non-confronted_300	298	19928	SA_MMP_CYTOKINE_CONNECTION	15	1354	31	4.8787	7.26078e-06	STAT1:3, TNFRSF1B:3, RIPK1:3, UPP1:2, ICAM1:2, FMOD:2, SELPLG:2, MMP14:1, C3:1, REPS2:1, CD74:1, SERPINB8:1, PLAU:1, ARSE:1, SHANK2:1, CYBA:1, ALX1:1, PSME2:1, CD34:1, BNIP3:1, SERPING1:1	tnfrsf1a:6, tgfb1:4, sell:4, tgfb2:4, il1b:4, tnfrsf1b:3, tnf:3, cd44:1, spn:1, csf1:1
inhibitory_vs__non-inhibitory__all_non-confronted_300	298	19928	ST_INTERLEUKIN_13_PATHWAY	7	1238	20	4.1662	0.000177097	IL13RA2:4, FER:3, MAP3K4:3, STAT1:3, KIT:3, UPP1:1, TNFRSF14:1, ZFHX4:1, ABCB4:1	tyk2:7, jak2:5, jak1:5, il13:1, il13ra2:1, il4r:1
inhibitory_vs__non-inhibitory__all_non-confronted_300	298	19928	ST_INTERLEUKIN_4_PATHWAY	26	6656	99	5.5993	1.77557e-07	KIT:11, STAT1:10, FER:7, MAP3K4:6, IL13RA2:4, GYS1:3, ERBB3:3, ICAM1:2, RASGRP3:2, CDCP1:2, NEXN:2, GLRB:2, MMP14:1, REPS2:1, MMD:1, PCDHB3:1, CTSF:1, RIMS2:1, IL1RAPL1:1, EDN1:1, CD74:1, LAYN:1, GPX7:1, SNAP25:1, ENDOD1:1, CA12:1, SH2D1A:1, SELPLG:1, JUP:1, TNFRSF14:1, CD34:1, PDK3:1, ERCC6:1, ZFHX4:1, C3:1, CCL2:1, LIMCH1:1, EMILIN2:1, UPP1:1, STMN2:1, ENO1:1, GUCY1B3:1, SLC13A3:1, TNFRSF1B:1, …	stat6:17, src:11, akt3:10, grb2:8, tyk2:7, shc1:6, jak2:5, jak1:5, akt1:4, rps6kb1:3, il2rg:3, jak3:3, sos2:2, akt2:2, sos1:2, inpp5d:2, pik3ca:2, pi3:2, cish:2, il4:1, il4r:1, iars:1
inhibitory_vs__non-inhibitory__all_non-confronted_300	298	19928	STABILIZATION_AND_EXPANSION_OF_THE_E-CADHERIN_ADHERENS_JUNCTION	66	12984	164	4.578	2.97551e-05	JUP:10, KIT:10, STAT1:9, ERBB3:8, FER:8, PKP2:6, PAK3:5, TFRC:5, PLD1:4, MAT2A:4, PSD3:4, CDCP1:4, NEXN:4, MAP3K4:3, ENO1:3, GALNT10:3, SNAP25:3, PDGFD:3, MMP14:2, GUCY1B3:2, CDKN2A:2, NEK7:2, HSPA2:2, CYBA:2, BRCA1:2, SLC12A7:2, CD82:2, RHPN2:2, KCNJ2:2, KRT19:2, ALX1:2, NOTCH3:2, RIPK1:2, RAB38:1, HERC5:1, RCAN3:1, LAYN:1, ICAM1:1, CKB:1, TYMP:1, CDC42EP2:1, SHANK2:1, SH2D1A:1, ZDHHC14:1, RPP25…	src:11, egfr:9, ctnna1:9, met:8, epha2:8, cdc42:7, rac1:7, nme1:6, iqgap1:6, ctnnd1:5, rhoa:5, arf6:5, igf1r:4, egf:4, jup:4, akt1:4, pak1:4, dlg1:4, ctnnb1:3, pik3r1:3, tjp1:3, vcl:3, exoc4:3, ccnd1:3, cttn:3, cdh1:3, crk:3, nck1:2, stx4:2, mllt4:2, enah:2, cyfip2:2, abi1:2, pip5k1c:2, pik3ca:2, actn1:2, git1:1, rap1b:1, zyx:1, igf1:1, itgb7:1, vav2:1, tiam1:1, vasp:1, lima1:1
inhibitory_vs__non-inhibitory__wh1_&_959n_vs._cr9_&_951t3,_confronted_300	289	31755	EREZ_PROINFLAMMATORY_CAF_SIGN	26	2358	40	3.1013	0.00801506	PBX1:5, NR4A2:4, CYP2U1:2, TFRC:2, PTGIS:2, NUF2:1, ICAM2:1, TNS3:1, IL7R:1, ICAM1:1, UGT2B7:1, SRPX:1, PDGFRL:1, EGR2:1, NAALAD2:1, CMKLR1:1, OAS2:1, BIRC3:1, FAM40B:1, MYOD1:1, RPL11:1, BTRC:1, ARPC3:1, LARGE:1, CCL4:1, IGFBP5:1, PLA2R1:1, ACVR2A:1, MXD1:1, MGP:1	fga:5, pdgfra:5, nr4a2:4, ptgs2:4, srgn:4, ccl3:3, il1b:2, ikbke:2, nr4a3:2, cyr61:2, il6:1, nr4a1:1, mmp3:1, ikbkg:1, sike1:1, ikbkb:1, cxcl1:1
inhibitory_vs__non-inhibitory__wh1_&_959n_vs._cr9_&_951t3,_confronted_300	289	31755	GO_BP:CYTOKINESIS	19	3428	84	5.169	1.7219e-06	CCNB2:7, CDC20:6, BIRC5:6, CKS1B:5, NEK2:4, CDK1:4, NUF2:3, BUB3:3, HN1:3, SDC3:3, COPS6:3, RAB6B:3, TFRC:3, UBE2C:3, CDC25C:2, RPS9:2, TRPM7:2, MYO1D:2, TRIM37:1, CTSF:1, SNRPD2:1, SERPINI1:1, SIK1:1, PLAUR:1, ARPC3:1, KDELR3:1, H1FX:1, HOMER1:1, ICAM2:1, NMNAT2:1, OSBPL8:1, FRY:1, PDIA4:1, SYT1:1, RPL11:1, ARNT2:1, TGFB3:1, PRPF31:1	myh9:15, prc1:12, birc5:12, nusap1:11, sept4:6, incenp:6, anln:6, myh10:5, sept5:2, racgap1:2, rasa1:2, rab35:1, aurkc:1, sept7:1, brca2:1, diaph2:1
inhibitory_vs__non-inhibitory__wh1_&_959n_vs._cr9_&_951t3,_confronted_300	289	31755	HS_GPCRS__CLASS_A_RHODOPSIN-LIKE_WP455_38917.TXT	257	18308	341	5.7927	5.98524e-08	CMKLR1:90, OXTR:81, BDKRB1:75, CCL4:16, CHRM2:15, PBX1:14, EGR2:11, NR4A2:6, IL7R:4, RAB6B:3, SYT1:3, HLA-DMA:2, SNRPD2:2, ARPC3:2, RHOD:1, GLT8D2:1, CRELD2:1, MDK:1, IGFBP3:1, ICAM1:1, SDC3:1, KSR1:1, MAT2A:1, CDK6:1, PDIA4:1, NAAA:1, ANG:1, H1FX:1, OR2M4:1, TRIM16:1, RPS9:1	sstr1:6, cckbr:6, cytsa:6, ptger1:5, chrm4:5, tubb3:5, ednrb:5, drd3:4, adora2a:4, ccr4:4, sstr3:4, avpr2:4, adrb1:4, htr4:4, chrm3:4, hcrtr1:4, cckar:4, xcr1:4, ccr10:4, chrm1:4, cx3cr1:4, gpr22:4, sstr2:4, adora1:4, adra1a:4, gpr52:3, gpr25:3, mlnr:3, gpr6:3, gpr37:3, p2ry6:3, gpr65:3, gpr20:3, cxcr3:3, gpr12:3, gpr17:3, il8rb:3, ednra:3, gpr35:3, hrh1:3, htr1b:3, ffar2:3, gpr31:3, gpr21:3, ffa…
inhibitory_vs__non-inhibitory__wh1_&_959n_vs._cr9_&_951t3,_confronted_300	289	31755	KEGG_04512_ECM-RECEPTOR_INTERACTION	84	6310	155	7.6716	2.27767e-13	SDC3:27, THBS2:12, MGP:11, EMILIN1:8, PCOLCE:7, PTGIS:6, PBX1:5, EGR2:5, IGFBP5:5, TGFB3:5, SYT1:4, ITGAX:3, IGFBP3:3, PLAUR:3, SRPX:3, SERPINF1:3, GLT8D2:2, RGS4:2, ICAM1:2, PDGFRL:2, BUB3:2, NR4A2:2, HN1:2, GNG11:2, PPA1:2, IL7R:2, UGT2B7:2, RAB6B:2, PLA2R1:2, PDE10A:1, NUF2:1, CDC25C:1, PTCH1:1, CDC20:1, PLSCR1:1, CLEC11A:1, KDELR3:1, BIRC5:1, ANG:1, TRIM16:1, ICAM2:1, TNS3:1, NEK2:1, BAI3:1, …	hmmr:10, fn1:9, col1a2:8, col1a1:6, col3a1:6, col6a1:6, thbs1:5, itga4:5, tnc:5, tnr:4, col6a3:4, vtn:4, itgb1:4, col6a2:3, lama4:3, cd44:3, col5a1:3, lama2:3, hspg2:3, col4a4:2, vwf:2, col11a1:2, col5a2:2, col2a1:2, sv2a:2, lamb2:2, tnn:2, thbs3:2, tnxb:2, comp:2, sv2b:2, itga2b:2, col4a6:2, col5a3:2, lamc1:2, sdc2:2, itgav:2, thbs2:2, sdc3:2, cd47:2, itgb8:2, lama5:1, itga2:1, itgb5:1, sdc4:1, …
inhibitory_vs__non-inhibitory__wh1_&_959n_vs._cr9_&_951t3,_non-confronted_300	287	28995	BIOCARTA_CYTOKINE_PATHWAY	21	1284	30	3.7633	0.000853807	NFKB1:7, IL1RN:3, VDR:3, SH2D1A:2, PSME2:2, PLAUR:2, WNT5A:1, KCNJ15:1, IGF1R:1, POLR3B:1, PPP1R12B:1, MEF2C:1, CDK1:1, ITGA6:1, CLEC2D:1, IL1R1:1, SEMA7A:1	il16:7, tnf:6, il8:4, il12a:2, il12b:2, il6:2, ifng:2, il1a:2, ifnb1:1, il3:1, il10:1
inhibitory_vs__non-inhibitory__wh1_&_959n_vs._cr9_&_951t3,_non-confronted_300	287	28995	GO_BP:CYTOKINESIS	19	3428	94	9.3171	2.24344e-19	HMGB2:6, TRIP13:5, PBK:5, POLD1:5, CKS1B:5, TP53:4, UBE2S:4, CDK1:4, RNASEH2A:4, MAD2L1:4, UBE2T:3, NUF2:3, NFKB1:3, CKS2:3, RCC2:3, VRK1:3, TFRC:3, GGH:3, PSRC1:2, KIF22:2, C6ORF1:2, S100A4:2, BARD1:2, LSM4:2, REEP2:1, HIST1H4D:1, PLAUR:1, H1FX:1, DNAJB12:1, CALML4:1, SFPQ:1, OSTF1:1, ITGA6:1, TCF7L2:1, SNCAIP:1, GPM6A:1	birc5:20, nusap1:16, prc1:12, myh9:12, anln:12, incenp:9, brca2:4, sept4:3, sept5:3, rab35:1, racgap1:1, sept6:1
inhibitory_vs__non-inhibitory__wh1_&_959n_vs._cr9_&_951t3,_non-confronted_300	287	28995	GO_BP:REGULATION_OF_CYTOKINE_BIOSYNTHETIC_PROCESS	37	6512	92	3.1247	0.00743946	NFKB1:6, TP53:5, SH2D1A:2, CREBBP:2, GGH:2, VDR:2, PARD3B:1, HIST1H4D:1, TMEM107:1, KIAA0825:1, S100A4:1, GMDS:1, LRRC8D:1, EPSTI1:1, C14ORF159:1, OSBPL10:1, TBC1D1:1, CDRT1:1, SFT2D2:1, CENPK:1, TOX2:1, AKAP12:1, ANKH:1, RNU2-2:1, MEF2C:1, C1ORF162:1, EIF4E3:1, TAS2R14:1, SLC4A4:1, RCBTB2:1, NBR2:1, ARHGAP26:1, ITGA6:1, TCF7L2:1, CLEC2D:1, ZP3:1, GRAMD1C:1, IL1R1:1, AMN1:1, DUSP5:1, PKIA:1, MCTP…	foxp3:69, bcl3:3, ereg:3, inha:3, cebpg:3, il12b:2, il6:2, sigirr:1, inhbb:1, bcl10:1, prg3:1, tlr4:1, glmn:1, ebi3:1
inhibitory_vs__non-inhibitory__wh1_&_959n_vs._cr9_&_951t3,_non-confronted_300	287	28995	HS_CYTOKINES_AND_INFLAMMATORY_RESPONSE_(BIOCARTA)_WP530_38645.TXT	26	1959	44	5.5455	2.38082e-07	NFKB1:10, VDR:4, IL1RN:3, CD74:3, HLA-DPB1:3, TP53:2, ITGAX:2, IGF1R:2, EP300:2, SH2D1A:2, PSME2:2, IL1R1:2, WNT5A:1, ITGA6:1, SPOCK1:1, POLR3G:1, PLAUR:1, SEMA7A:1, DNAJB12:1	tnf:6, tgfb1:4, il11:4, hla-dra:4, cd4:3, il1b:3, hla-drb1:3, pdgfa:3, il6:2, il1a:2, il12b:2, ifng:2, ifnb1:1, il3:1, csf2:1, csf3:1, cxcl1:1, il10:1
inhibitory_vs__non-inhibitory__wh1_&_959n_vs._cr9_&_951t3,_non-confronted_300	287	28995	KEGG_04350_TGF-BETA_SIGNALING_PATHWAY	86	23070	326	3.4595	0.00249009	TP53:20, EP300:16, VDR:15, IGF1R:15, NFKB1:10, BMP2K:9, PAK1:7, CREBBP:7, TCF7L2:7, HMGB2:6, POLD1:6, DUSP5:5, WNT5A:5, MAD2L1:5, SFPQ:5, MEF2C:4, TRIP13:4, CKS1B:4, SEMA7A:4, LSM4:3, VRK1:3, ARHGAP26:3, RNASEH2A:3, PIAS2:3, ARL2:3, HIST1H4D:3, H1FX:3, DCK:3, NUF2:3, FGF11:3, CSF2:3, CKS2:3, FAM40B:3, ITGAX:2, KIF22:2, CKB:2, PKDCC:2, NBR2:2, ITGA6:2, B3GALT2:2, CPT1A:2, FBXO36:2, ADAM15:2, IL1RA…	e2f4:48, sp1:44, myc:29, e2f5:17, ep300:13, ppp2r1b:10, mapk1:10, tfdp1:10, pitx2:9, smad4:9, smad3:9, ppp2r1a:7, ppp2ca:7, crebbp:7, tnf:6, smad2:5, thbs1:5, tgfbr2:5, rbx1:5, rbl2:5, mapk3:4, tgfb1:4, rps6kb1:3, rock1:3, rps6kb2:2, bmp7:2, rock2:2, bmpr2:2, acvr1b:2, ifng:2, ppp2r2b:2, id4:2, ppp2r2c:2, cdkn2b:2, acvr2b:2, rhoa:2, tgfbr1:2, bmp2:2, smad1:2, smad5:1, smurf1:1, ltbp1:1, zfyve9:1,…
inhibitory_vs__non-inhibitory__wh1_&_959n_vs._cr9_&_951t3,_non-confronted_300	287	28995	KEGG_04514_CELL_ADHESION_MOLECULES_(CAMS)	139	8883	147	4.9239	5.84387e-06	CD74:22, HLA-DPB1:14, TP53:13, ITGAX:12, NFKB1:10, VDR:7, PARD3B:5, EP300:5, ITGA6:5, SH2D1A:4, ADAM15:3, PLAUR:3, ALDOC:3, CLEC2D:3, APLP1:3, GLRB:3, SLC15A3:2, EPSTI1:2, RGS7:2, BMP2K:2, GPM6A:2, WNT5A:1, REEP2:1, DCK:1, PCDHB3:1, PPP1R12B:1, CKB:1, LSM2:1, SPOCK1:1, NEURL:1, CSF2:1, SEMA7A:1, AKAP12:1, BST2:1, ABAT:1, MN1:1, ZP3:1, SNAI1:1, LARGE:1, MAD2L1:1, CKS1B:1, LRP4:1, MCTP1:1	ptprc:7, nrxn2:5, nfasc:4, hla-dqa1:4, cd86:4, hla-dra:4, itga4:4, cdh1:4, nlgn3:3, cntn2:3, icam1:3, cd4:3, hla-dma:3, itgb1:3, cd274:3, itgav:3, hla-drb1:3, itgam:3, cntn1:3, itgb2:2, jam3:2, cd22:2, hla-dmb:2, hla-dqa2:2, nlgn2:2, hla-f:2, ncam1:2, cd2:2, siglec1:2, cdh15:2, selplg:2, itgb7:2, hla-doa:2, cldn19:2, sdc3:2, ptprf:2, hla-dqb1:2, cldn20:2, hla-dpa1:2, hla-drb5:2, nrxn3:2, cldn9:1,…
inhibitory_vs__non-inhibitory__wh1_&_959n_vs._cr9_&_951t3,_non-confronted_300	287	28995	NFKB-IL8_TUNDE	2	523	14	4.2081	0.000148507	IL1RN:2, VDR:1, TP53:1, CSF2:1, BMP2K:1, LYPLA2:1, IL1RAPL1:1, CD74:1, NFKB1:1, PLAUR:1, ATF5:1, EP300:1, PLXNB1:1	nfkb:10, il8:4

## Sheet: NEA_on_genes
AGS	N_genes_in_AGS	N_linksTotal_ AGS	Gene (network node)	N_linksTotal_ network_node	NlinksReal_AGS_to_FGS	NEA_score	NEA_FDR	AGS_genes
confronted_vs__non-confronted__all_300	289	25488	ACVRL1	86	6	25.83	2.82767e-05	JAK2 TGFB1 ROR1 TGFB3 PDGFRB RORA
confronted_vs__non-confronted__all_300	289	25488	ADAMTS2	63	7	55.19	2.5864e-11	ADAMTS12 TGFB3 PDGFRB CTSK OLFML2B COL6A3 COL5A1
confronted_vs__non-confronted__all_300	289	25488	AEBP1	107	7	27.53	1.29493e-05	MYH9 IGFBP5 CTGF CTSK COL6A3 ADAMTS2 COL5A1
confronted_vs__non-confronted__all_300	289	25488	AHRARNT	116	6	16.64	0.00205409	TGFB1 HES1 CTGF JAG1 NR4A1 CDK6
confronted_vs__non-confronted__all_300	289	25488	AIM1L	194	8	15.25	0.00389556	SLAMF8 RORA MYH9 PIK3CD EVI2B CASP1 PTPN22 SLC15A4
confronted_vs__non-confronted__all_300	289	25488	ANTXR1	53	4	19.18	0.000633185	LAMC1 IGFBP5 PDGFRB CTSK
confronted_vs__non-confronted__all_300	289	25488	AP000751.3	68	5	23.14	0.000100134	MYH9 FYN DGKH DLG1 CAMK2A
confronted_vs__non-confronted__all_300	289	25488	AP1FJ	224	9	16.38	0.00231219	SORT1 LAMC1 ITGB8 PRDM1 PDGFRB COL27A1 AXIN2 TOB1 LMNA
confronted_vs__non-confronted__all_300	289	25488	AP4	1259	30	17.24	0.00155424	FGF7 COL5A3 TRAF3 PHLDB1 ADAMTS2 C20ORF112 NAV1 PCDH18 CRYAB SSBP2 ANGPT1 TLE3 KCNE4 JAG1 NR4A1 DDIT4 CDK6 OAZ2 BMP1 ITGB8 LHFPL2 EPHB2 MGLL CITED2 HIP1 KCNQ5 CORO2B TGFB3 TXN TOB1
confronted_vs__non-confronted__all_300	289	25488	APLP1	133	7	19.95	0.00043935	REL CRYAB MPRIP LRP4 HMCN1 DAG1 CAMK2A
confronted_vs__non-confronted__all_300	289	25488	APP	195	8	15.11	0.00416792	TGFB1 FYN SNAI1 SMAD3 MYH9 CRYAB CDK6 TNFRSF21
confronted_vs__non-confronted__all_300	289	25488	AR	6901	167	100.2	9.03814e-21	ADAMTS12 RORA COL6A3 TMEM53 PIK3CD KCNK2 BOLA2 BMP1 KRT81 MPRIP UNC5B CLK4 C21ORF7 BHLHE40 ATP2B4 BAG2 MARCH3 KDM5B IGFBP5 PTX3 FHL1 ITGB3 SPRY2 ROR1 PRIM2 TMEM51 DTX4 CDKN2B AMOTL1 RASA3 NFKBIA DDAH1 TRIB2 ATL3 BMP2K CITED2 GREM1 CCDC115 P4HA2 SEC14L2 ADAM19 EDNRA INPP4B PTPLAD1 ARHGAP18 PPARD IL1RAPL1 GYG1 PGM2L1 KCNE4 SHB SERPINE2 GPR173 FYN ENPP2 MYO10 CTGF CMIP NCOR2 LAMC1 ZBTB1 FMNL3 ADRBK2…
confronted_vs__non-confronted__all_300	289	25488	AREB6	1114	26	14.08	0.00674039	RORA FBLN5 IL1RAPL1 C20ORF112 CRYAB GPR85 AXIN2 PGM2L1 JAG1 TRIB1 JARID2 CDK6 CAPN1 DDAH1 ITGB8 PRDM1 EPHB2 MGLL CAMK2A CTGF IGFBP5 TGFB3 STX1A FGF5 SPRY2 EFEMP1
confronted_vs__non-confronted__all_300	289	25488	ARHGAP30	98	5	13.57	0.00857153	REL PIK3CD EVI2B CASP1 RORA
confronted_vs__non-confronted__all_300	289	25488	ASPN	37	5	49.91	3.16522e-10	COL6A2 CTGF COL6A3 ADAMTS2 EFEMP1
confronted_vs__non-confronted__all_300	289	25488	AXL	126	6	14.59	0.00532506	IGFBP5 CTGF PDGFRB FHL1 SSH1 COL6A3
confronted_vs__non-confronted__all_300	289	25488	BACH2	990	25	16.83	0.00188346	FGF7 COL5A3 RBM14 GYG1 CREG1 MEPCE SPHK1 NR4A1 TRIB1 CDK6 ZC3H12A LMNA CAPN1 ATL3 COL27A1 EPHB2 HSPA1A PRDM1 SLX1B DAG1 SLC48A1 KDM5B TGFB3 PRPSAP1 PRKAB2
confronted_vs__non-confronted__all_300	289	25488	BBOX1	126	6	14.59	0.00532506	ABHD5 SEC14L2 SMOX HES1 RORA PGM2L1
confronted_vs__non-confronted__all_300	289	25488	BGN	147	14	91.06	7.39594e-19	TGFB1 COL6A2 LAMC1 FBLN5 OLFML2B COL6A3 ADAMTS2 COL5A1 CRISPLD2 CTGF IGFBP5 TGFB3 PDGFRB EFEMP1
confronted_vs__non-confronted__all_300	289	25488	BOC	53	4	19.18	0.000633185	IGFBP5 TGFB3 JAG1 NOV
confronted_vs__non-confronted__all_300	289	25488	BTRC	52	4	19.68	0.000498997	REL NFKBIA NFKB2 SMAD3
confronted_vs__non-confronted__all_300	289	25488	C1S	44	4	24.52	5.25556e-05	COL6A2 PTX3 CTSK COL6A3
confronted_vs__non-confronted__all_300	289	25488	CAPN12	36	3	16.42	0.00227238	MYH9 LAMC1 GYG1
confronted_vs__non-confronted__all_300	289	25488	CART1	171	8	18.89	0.000720282	ROR1 GPR85 FYN PRDM1 TRAF3 ATP8B1 EFEMP1 C20ORF112
confronted_vs__non-confronted__all_300	289	25488	CAV1	177	11	40.2	3.30068e-08	LAMC1 ITGB8 FYN HSPA1A DAG1 AKAP12 CRYAB DAB2 CTGF FHL1 ITGB3
confronted_vs__non-confronted__all_300	289	25488	CAV2	110	8	36.47	1.89372e-07	ITGAV CRYAB ITGB8 FYN PDGFRB GREM1 ITGB3 AKAP12
confronted_vs__non-confronted__all_300	289	25488	CAV3	34	4	33.82	6.7173e-07	ITGB8 FYN ITGB3 DAG1
confronted_vs__non-confronted__all_300	289	25488	CD109	51	4	20.2	0.000391357	CRISPLD2 CLK4 CAMK2A P4HA2
confronted_vs__non-confronted__all_300	289	25488	CD248	69	5	22.68	0.000124952	COL6A2 CTSK COL6A3 ADAMTS2 EFEMP1
confronted_vs__non-confronted__all_300	289	25488	CD3EAP	99	5	13.36	0.00942012	REL MYH9 NFKB2 MPRIP MCC
confronted_vs__non-confronted__all_300	289	25488	CD44	120	8	32.32	1.35956e-06	MYH9 COL6A2 LAMC1 COL5A3 COL6A3 CAMK2A EFEMP1 COL5A1
confronted_vs__non-confronted__all_300	289	25488	CD59	86	5	16.57	0.00212739	MYH9 ITGAV MPRIP LMNA ITPR2
confronted_vs__non-confronted__all_300	289	25488	CDC5	217	11	29.56	4.98686e-06	INPP4B FYN RORA MGLL CITED2 ENPP2 ANGPT1 GPR85 TGFB3 BCOR LMNA
confronted_vs__non-confronted__all_300	289	25488	CDH11	61	5	26.78	1.82418e-05	ADAMTS12 CTGF COL6A3 EFEMP1 COL5A1
confronted_vs__non-confronted__all_300	289	25488	CDH2	110	6	18.06	0.00105653	MYH9 PCDH18 TRIB2 TGFB3 STX1A CAMK2A
confronted_vs__non-confronted__all_300	289	25488	CEBP	689	25	37.69	1.07122e-07	ROR1 DGKH RORA IL1RAPL1 ADAMTS2 KCNK2 FOSB RNF152 ANGPT1 TRIB1 JARID2 NFKBIA PRDM1 SLC39A14 CTSK PRKG1 CTGF IGFBP5 PTX3 PDGFRB TOB1 TCEAL1 EVI2A EDNRA EFEMP1
confronted_vs__non-confronted__all_300	289	25488	CEBPDELTA	185	9	22.65	0.000126897	WARS RORA CITED2 FOSB GPR85 NR4A1 CDK6 TRIB1 EFEMP1
confronted_vs__non-confronted__all_300	289	25488	CHOP	181	8	17.19	0.00159472	NFKBIA PRDM1 COL6A3 MCC PCDH18 TOB1 CDK6 TRIB1
confronted_vs__non-confronted__all_300	289	25488	CHSY3	24	3	27.29	1.44039e-05	INPP4B GFPT2 BMP2K
confronted_vs__non-confronted__all_300	289	25488	CHUK	309	11	15.99	0.00280361	REL NFKBIA JAK2 NCOR2 HSPA1A TNIP1 MCC MYH9 TNFAIP3 BOLA2 NFKB2
confronted_vs__non-confronted__all_300	289	25488	CNN1	48	4	21.89	0.000181404	CRISPLD2 FYN NEXN PRKG1
confronted_vs__non-confronted__all_300	289	25488	COL11A1	33	3	18.39	0.000916208	TGFB3 COL6A3 COL5A1
confronted_vs__non-confronted__all_300	289	25488	COL15A1	43	5	41.68	1.66133e-08	CRISPLD2 OLFML2B COL6A3 ADAMTS2 COL5A1
confronted_vs__non-confronted__all_300	289	25488	COL1A2	136	10	46.28	1.78733e-09	COL6A2 COL5A3 CTSK OLFML2B COL6A3 ADAMTS2 COL5A1 CTGF PDGFRB ITGB3
confronted_vs__non-confronted__all_300	289	25488	COL3A1	81	5	18.09	0.00104123	FGF7 COL6A2 CTGF COL6A3 COL5A1
confronted_vs__non-confronted__all_300	289	25488	COL4A1	85	8	51.26	1.66273e-10	COL6A2 LAMC1 CTGF PDGFRB SERPINE2 COL6A3 PAPSS2 COL5A1
confronted_vs__non-confronted__all_300	289	25488	COL4A2	91	7	34.44	4.94389e-07	LAMC1 PDGFRB NOTCH3 SERPINE2 ADAMTS2 P4HA2 COL5A1
confronted_vs__non-confronted__all_300	289	25488	COL5A1	72	8	63.08	5.80046e-13	MYH9 CRISPLD2 COL6A2 CTGF COL5A3 BMP1 COL6A3 ADAMTS2
confronted_vs__non-confronted__all_300	289	25488	COL5A2	36	4	31.54	1.94553e-06	COL5A3 BMP1 EVI2A COL5A1
confronted_vs__non-confronted__all_300	289	25488	COL6A1	115	12	87.55	4.04974e-18	FGF7 COL6A2 ADAMTS14 LAMC1 FBLN5 OLFML2B COL6A3 ADAMTS2 COL5A1 CTGF PDGFRB EFEMP1
confronted_vs__non-confronted__all_300	289	25488	COL6A2	67	6	36.07	2.30957e-07	SVEP1 CTGF FBLN5 COL6A3 EFEMP1 COL5A1
confronted_vs__non-confronted__all_300	289	25488	COL6A3	97	11	88.93	2.05126e-18	COL6A2 ADAMTS14 LAMC1 FBLN5 OLFML2B ADAMTS2 COL5A1 CRISPLD2 CTGF ITGB3 EFEMP1
confronted_vs__non-confronted__all_300	289	25488	CORO1A	426	15	21.34	0.000231672	REL NFKBIA TGFB1 ATG16L2 BMP2K PIK3CD MYH9 CLK4 EVI2B STX1A PTPN22 CASP1 BOLA2 RASA3 ITPR2
confronted_vs__non-confronted__all_300	289	25488	CPXM1	22	3	30.27	3.57889e-06	RORA COL6A3 COL5A1
confronted_vs__non-confronted__all_300	289	25488	CREL	206	13	48.57	6.01281e-10	REL NFKBIA TRIB2 BMP2K TNIP1 SLAMF8 IL1RAPL1 GREM1 AMOTL1 CTGF NFKB2 TNFRSF9 CDK6
confronted_vs__non-confronted__all_300	289	25488	CSF3	77	5	19.46	0.000554994	REL IL1B RORA LIF SMAD3
confronted_vs__non-confronted__all_300	289	25488	CTGF	152	10	39.65	4.26363e-08	TGFB1 COL6A2 LAMC1 FBLN5 COL6A3 COL5A1 TGFB3 PDGFRB NOV EFEMP1
confronted_vs__non-confronted__all_300	289	25488	CTSK	63	4	15.08	0.00423797	TGFB3 PDGFRB RORA ADAMTS2
confronted_vs__non-confronted__all_300	289	25488	CXCL3	30	3	20.75	0.000301828	REL IL1B ZC3H12A
confronted_vs__non-confronted__all_300	289	25488	DCC	65	5	24.6	5.04207e-05	TGFB1 IGFBP5 FYN ADAMTS2 MCC
confronted_vs__non-confronted__all_300	289	25488	DCN	126	9	40.03	3.56947e-08	TGFB1 COL6A2 FBLN5 COL6A3 ADAMTS2 COL5A1 CTGF TGFB3 EFEMP1
confronted_vs__non-confronted__all_300	289	25488	DPT	52	7	69.55	2.47823e-14	TGFB1 COL6A2 CTGF KRT86 FBLN5 COL6A3 EFEMP1
confronted_vs__non-confronted__all_300	289	25488	DPYSL2	137	7	19.05	0.000669767	CRYAB CRISPLD2 FYN DTX4 STX1A CAMK2A ITPR2
confronted_vs__non-confronted__all_300	289	25488	E12	1856	44	24.92	4.34863e-05	ARHGAP18 IL1RAPL1 PIK3CD FOSB RNF152 ANGPT1 SERPINE2 FYN PRDM1 SLC39A14 UNC5B CORO2B ENPP2 IGFBP5 STX1A TNFRSF21 NOV LIF SPRY2 EFEMP1 FUCA2 FGF7 ROR1 OSR1 PDE8A AKAP12 SMAD3 C20ORF112 SSBP2 AXIN2 JAG1 NR4A1 TRIB1 DDAH1 SORT1 ITGB8 TRIB2 CITED2 GCH1 DLG1 CAMK2A TGFB3 FGF5 ITPR2
confronted_vs__non-confronted__all_300	289	25488	EDN1	54	4	18.7	0.000790869	RORA LIF EDNRA SMAD3
confronted_vs__non-confronted__all_300	289	25488	EFC	212	9	18.05	0.00106513	ITGB8 AP1M1 CITED2 CAMK2A FOSB HES1 PTPN22 TDRD7 TCEAL1
confronted_vs__non-confronted__all_300	289	25488	EFEMP1	79	5	18.76	0.000768956	GFPT2 COL6A2 CTGF FBLN5 COL6A3
confronted_vs__non-confronted__all_300	289	25488	EGFR	471	22	51.82	1.28617e-10	JAK2 TGFB1 FGF7 LAMC1 SVEP1 PIK3CD MYH9 ITGAV FAT1 JAG1 GRB10 LMNA NFKBIA BMP1 MPRIP CAMK2A VEGFC TGFB3 PDGFRB FGF5 EVI2A ITGB3
confronted_vs__non-confronted__all_300	289	25488	EHD2	114	6	17.1	0.00166058	SVEP1 GFPT2 COL6A2 LAMC1 AP1M1 RDH5
confronted_vs__non-confronted__all_300	289	25488	ELN	56	4	17.79	0.00120716	LAMC1 CTGF FBLN5 COL6A3
confronted_vs__non-confronted__all_300	289	25488	EMILIN1	58	4	16.95	0.00178406	COL6A2 CTGF PDGFRB COL6A3
confronted_vs__non-confronted__all_300	289	25488	ER	503	16	18.52	0.000861486	PHLDB1 IL1RAPL1 PCDH18 DAB2 JARID2 ASB8 NFKBIA OAZ2 ADAMTS14 ITGB8 PRDM1 GREM1 MCC GFPT2 FHL1 SPRY2
confronted_vs__non-confronted__all_300	289	25488	ERBB2	258	10	17.06	0.0016948	REL HSPA1A EPHB2 DAG1 VEGFC PIK3CD PDGFRB SPHK1 TOB1 TXN
confronted_vs__non-confronted__all_300	289	25488	ESR1	2574	54	20.98	0.000270474	ZSWIM3 RORA RHBDF2 COL5A1 PIK3CD HDHD1 RCL1 SSH1 KRT81 HMCN1 NBPF15 MYO10 KDM5B IGFBP5 CTGF PTX3 TOB1 NFKB2 ABHD2 EFEMP1 RNF44 NET1 LAMC1 NCOR2 SMAD3 COQ2 MEPCE RCC2 NFKBIZ CRISPLD2 JAG1 DDIT4 CDK6 GRB10 JARID2 ZC3H12A SGPL1 YPEL2 NFKBIA SORT1 SIGMAR1 HSPA1A LHFPL2 CITED2 SNAI1 HIP1 GREM1 CCDC115 FER1L4 SLC48A1 HES1 KLF9 LRP4 MPDU1
confronted_vs__non-confronted__all_300	289	25488	ETS2	947	34	50.23	2.69762e-10	DGKH RORA TRAF3 COL6A3 PIK3CD RNF152 ANGPT1 SSH1 SLC20A2 FYN PRDM1 MGLL CTSK ENPP2 MCC CARD6 ATP2B4 MYO10 PDGFRB RASGRP3 FHL1 LIF CMIP SMAD3 DDIT4 TRIB1 GRB10 RASA3 CITED2 CAMK2A KCNQ5 DHCR24 TGFB3 ITPR2
confronted_vs__non-confronted__all_300	289	25488	FBLN1	180	12	48.48	6.19359e-10	COL6A2 LAMC1 FBLN5 COL6A3 ADAMTS2 COL5A1 CRISPLD2 CRYAB CTGF PDGFRB NOV EFEMP1
confronted_vs__non-confronted__all_300	289	25488	FBLN2	106	7	27.9	1.08585e-05	COL6A2 LAMC1 PDGFRB ITGB3 COL6A3 ADAMTS2 EFEMP1
confronted_vs__non-confronted__all_300	289	25488	FBLN5	42	4	26.02	2.58481e-05	COL6A2 CTGF COL6A3 EFEMP1
confronted_vs__non-confronted__all_300	289	25488	FBN1	182	17	107.87	2.12545e-22	COL6A2 LAMC1 FBLN5 GREM1 CTSK ARL4C OLFML2B DAG1 COL6A3 ADAMTS2 COL5A1 SVEP1 FAT1 IGFBP5 CTGF PDGFRB EFEMP1
confronted_vs__non-confronted__all_300	289	25488	FKBP9	68	5	23.14	0.000100134	ITGAV LAMC1 IGFBP5 PDGFRB P4HA2
confronted_vs__non-confronted__all_300	289	25488	FLT1	190	9	21.69	0.000199214	ROR1 LAMC1 FYN ENPP2 P4HA2 VEGFC PIK3CD CRYAB PDGFRB
confronted_vs__non-confronted__all_300	289	25488	FMOD	48	6	54.58	3.48986e-11	TGFB1 COL6A2 TGFB3 FBLN5 COL6A3 EFEMP1
confronted_vs__non-confronted__all_300	289	25488	FN1	285	16	50.32	2.57887e-10	COL6A2 LAMC1 FYN BMP1 CTSK COL6A3 ADAMTS2 COL5A1 ITGAV IGFBP5 CTGF PDGFRB TNFRSF11B NOV ITGB3 EFEMP1
confronted_vs__non-confronted__all_300	289	25488	FOS	169	8	19.26	0.00061045	SMAD3 MYH9 VEGFC BHLHE40 FOSB IL1B TOB1 NR4A1
confronted_vs__non-confronted__all_300	289	25488	FOX	172	8	18.71	0.000785808	ADAMTS14 PRDM1 RORA MGLL TGFB3 TOB1 BCOR EFEMP1
confronted_vs__non-confronted__all_300	289	25488	FOXA1	876	28	32.75	1.10348e-06	LAMC1 RHBDF2 SMAD3 COQ2 COL5A1 HDHD1 NFKBIZ CRISPLD2 SSBP2 RCL1 SERPINE2 RNF19B CDK6 ZC3H12A SGPL1 YPEL2 SORT1 HSPA1A LHFPL2 CITED2 HIP1 HMCN1 VEGFC HES1 CTGF KDM5B TOB1 EFEMP1
confronted_vs__non-confronted__all_300	289	25488	FOXG1B	63	5	25.65	3.07668e-05	HES1 TLE3 STX1A CAMK2A SMAD3
confronted_vs__non-confronted__all_300	289	25488	FOXO3	249	12	29.75	4.56677e-06	ZBTB1 PRDM1 CITED2 IL1RAPL1 ENPP2 SMAD3 SCRN3 KLHL24 PCDH18 TGFB3 PDGFRB DDIT4
confronted_vs__non-confronted__all_300	289	25488	FOXO4	2727	52	14.27	0.00618158	PHF17 RORA IL1RAPL1 GYG1 PIK3CD PCDH18 FOSB ANGPT1 TLE3 RCL1 OAZ2 PRDM1 MGLL CTSK ENPP2 CLK4 PTPN22 PDGFRB TOB1 RASGRP3 TNFRSF21 LIF SPRY2 MIF4GD CCDC113 EFEMP1 FGF7 LAMC1 FMNL3 SMAD3 SCRN3 C20ORF112 AQP11 SSBP2 AXIN2 JAG1 DDIT4 NR4A1 TRIB1 CDK6 JARID2 DDAH1 SORT1 ITGB8 TRIB2 CITED2 GCH1 DAG1 KCNQ5 TGFB3 TCEAL1 BCOR
confronted_vs__non-confronted__all_300	289	25488	FOXP3	5220	97	23.99	6.70974e-05	AP3M2 CCDC82 RORA FBLN5 HDHD1 TNFAIP3 LHX8 IL1B NBPF9 BOLA2 RNF19B SLC20A2 PBLD MPRIP HMCN1 NBPF15 CLK4 ATP2B4 KDM5B PTPN22 TOB1 NET1 RFTN1 AKAP12 SMAD3 RELT AXIN2 DDIT4 EYS TRIB1 TMEM71 RASA3 CEP95 YPEL2 NFKBIA LHFPL2 TNIP1 CITED2 PRKG1 SEC14L2 NUP160 ADAM19 TGFB3 GNG2 MFSD6 REL INPP4B JAK2 SMOX DGKH RHBDF2 ARHGAP18 PTPLAD1 TRAF3 PPARD MYH9 RCL1 JHDM1D CDK17 FYN GPR125 PRDM1 SLX1B SLC39A14 ENPP2…
confronted_vs__non-confronted__all_300	289	25488	FREAC2	731	27	42.1	1.34823e-08	ROR1 SMOX OSR1 RORA SCRN3 PCDH18 TLE3 AXIN2 RCL1 NR4A1 DDIT4 TRIB1 FYN EPHB2 PRDM1 TNIP1 CITED2 MGLL GREM1 ENPP2 KCNQ5 MCC CTGF TGFB3 TOB1 EFEMP1 CMIP
confronted_vs__non-confronted__all_300	289	25488	FREAC3	194	8	15.25	0.00389556	TGFB1 TGFB3 PRDM1 CITED2 TRAF3 CDK6 SCRN3 EFEMP1
confronted_vs__non-confronted__all_300	289	25488	FREAC4	113	8	35.15	3.53163e-07	ROR1 PRDM1 CITED2 KCNQ5 MCC TGFB3 TLE3 NR4A1
confronted_vs__non-confronted__all_300	289	25488	FSTL1	156	12	59.04	4.06028e-12	LAMC1 NEXN CTSK COL6A3 ADAMTS2 COL5A1 SVEP1 ITGAV CTGF IGFBP5 PDGFRB EFEMP1
confronted_vs__non-confronted__all_300	289	25488	FUT7	34	3	17.69	0.00126801	REL SSBP2 IL1B
confronted_vs__non-confronted__all_300	289	25488	GATA1	5691	111	33.25	8.78352e-07	PHF17 ABHD5 RORA ANGPT1 TNFAIP3 TLE3 IL1B RNF19B OAZ2 NKTR COL27A1 HMCN1 CYB5D2 ATP2B4 BHLHE40 KDM5B IGFBP5 STX1A TOB1 TMEM120A NFKB2 ABHD2 ITGB3 PRKAB2 AP1M1 COL5A3 PHLDB1 BCL7B OLFML2B SMAD3 SVEP1 AMOTL1 CRISPLD2 DAB2 AXIN2 DDIT4 TRIB1 RASA3 YPEL2 NFKBIA SIGMAR1 TRIB2 LHFPL2 TNIP1 ARSI C1GALT1 CITED2 HIP1 GREM1 DNHD1 CCDC115 DLG1 P4HA2 ADAM19 DHCR24 TGFB3 FGF5 MFSD6 FICD BCOR SMOX ARHGAP18 TRAF…
confronted_vs__non-confronted__all_300	289	25488	GATA2	7954	153	43.46	6.98705e-09	AP3M2 TARS RORA PIK3CD DECR2 IL1B DCAKD PBLD UNC5B CLK4 C21ORF7 BHLHE40 ATP2B4 BAG2 SEMA3D KDM5B IGFBP5 STX1A PTX3 TOB1 ITGB3 SPRY2 TMEM51 BCL7B VSTM4 AMOTL1 DDIT4 RASA3 CEP95 NFKBIA TRIB2 BMP2K CITED2 GREM1 DNHD1 CCDC115 P4HA2 IFNGR1 SEC14L2 DHCR24 ADAM19 TGFB3 FGF5 GSDMB ARHGAP18 TRAF3 PPARD KCNE4 SHB CAPN1 GPR173 FYN MIF4GD CCDC113 CMIP NCOR2 ADRBK2 C20ORF112 COQ2 RCC2 NFKBIZ CRYAB FAT1 HSPA1A…
confronted_vs__non-confronted__all_300	289	25488	GLG1	45	4	23.82	7.25417e-05	REL NFKBIA NFKB2 DAG1
confronted_vs__non-confronted__all_300	289	25488	GOLGA8A	25	3	25.98	2.63223e-05	NKTR NEXN DLG1
confronted_vs__non-confronted__all_300	289	25488	GP6	24	5	81.98	5.85844e-17	COL6A2 FYN COL5A3 COL6A3 COL5A1
confronted_vs__non-confronted__all_300	289	25488	GRB10	55	4	18.24	0.000976597	LAMC1 FYN PDGFRB SMAD3
confronted_vs__non-confronted__all_300	289	25488	HDAC7	27	3	23.65	7.85258e-05	SLC48A1 NCOR2 PPARD
confronted_vs__non-confronted__all_300	289	25488	HEY2	40	3	14.26	0.0062126	BHLHE40 NCOR2 FYN
confronted_vs__non-confronted__all_300	289	25488	HFH1	196	8	14.97	0.00444395	LAMC1 PRDM1 CITED2 KCNQ5 MCC TOB1 NR4A1 EFEMP1
confronted_vs__non-confronted__all_300	289	25488	HFH4	318	12	19.48	0.00054955	ADAMTS14 PRDM1 MGLL CITED2 KCNQ5 ENPP2 MCC FOSB MYO10 GPR85 TLE3 BCOR
confronted_vs__non-confronted__all_300	289	25488	HNF1	372	12	14.31	0.00609171	FGF7 PRDM1 RORA CITED2 SLC39A14 PHLDB1 GAN C20ORF112 DAB2 AXIN2 TOB1 EFEMP1
confronted_vs__non-confronted__all_300	289	25488	HNF3ALPHA	169	9	26.12	2.45988e-05	ADAMTS14 PRDM1 MGLL KCNQ5 MCC TGFB3 TLE3 TOB1 TRIB1
confronted_vs__non-confronted__all_300	289	25488	HSPB1	225	9	16.25	0.00246368	HSPA1A MPRIP GYG1 PRKG1 MYH9 CRYAB RCC2 TXN LMNA
confronted_vs__non-confronted__all_300	289	25488	HSPG2	101	8	40.94	2.33298e-08	CRISPLD2 LAMC1 CTGF BMP1 PDGFRB DAG1 COL6A3 COL5A1
confronted_vs__non-confronted__all_300	289	25488	IGF2	85	5	16.86	0.00185603	REL IGFBP5 FGD6 ARSI NOV
confronted_vs__non-confronted__all_300	289	25488	IK1	215	11	29.99	4.05991e-06	PRDM1 EPHB2 TNIP1 RORA CITED2 PHLDB1 IL1RAPL1 ATP2B4 NFKB2 TNFRSF21 CDK6
confronted_vs__non-confronted__all_300	289	25488	IK2	211	11	30.89	2.66984e-06	PRDM1 EPHB2 RORA CRYAB CTGF HES1 TLE3 AXIN2 TNFRSF21 CDK6 JARID2
confronted_vs__non-confronted__all_300	289	25488	IKBKB	161	7	14.62	0.00522772	REL NFKBIA JAK2 TNFAIP3 NFKB2 ZC3H12A MCC
confronted_vs__non-confronted__all_300	289	25488	IKBKE	78	7	42.2	1.29139e-08	REL NFKBIA MYH9 HSPA1A BMP2K PELI1 NFKB2
confronted_vs__non-confronted__all_300	289	25488	INHBE	32	3	19.13	0.000645002	TGFB1 TGFB3 FGF5
confronted_vs__non-confronted__all_300	289	25488	INSR	214	10	23.57	8.18181e-05	NFKBIA JAK2 TGFB1 FYN BMP2K CAMK2A SPHK1 PDGFRB GRB10 ITPR2
confronted_vs__non-confronted__all_300	289	25488	IPF1	208	8	13.45	0.00902284	PRDM1 SLC39A14 CTSK CDKN2B ANGPT1 GPR85 EVI2A EFEMP1
confronted_vs__non-confronted__all_300	289	25488	IRF	267	10	16.01	0.00277338	CITED2 IL1RAPL1 CASP7 IGFBP5 PDGFRB CASP1 KCNE4 LIF CDK6 BCOR
confronted_vs__non-confronted__all_300	289	25488	ITGA5	117	7	24.2	6.05472e-05	REL MYH9 ITGAV ANGPT1 NOV ITGB3 COL6A3
confronted_vs__non-confronted__all_300	289	25488	ITGA6	99	6	21.14	0.000252778	MYH9 ITGAV LAMC1 FYN JAG1 ITGB3
confronted_vs__non-confronted__all_300	289	25488	ITGAV	120	9	42.79	9.72378e-09	NAV1 MYH9 TGFB1 LAMC1 ITGB8 TGFB3 NOV ITGB3 P4HA2
confronted_vs__non-confronted__all_300	289	25488	ITGB1	246	9	13.78	0.00773781	DLG1 COL6A3 CAMK2A VEGFC ITGAV MYH9 MYO10 ITGB3 NOV
confronted_vs__non-confronted__all_300	289	25488	ITGB3	102	7	29.45	5.25132e-06	MYH9 ITGAV CAPN1 DAB2 NOV COL6A3 CAMK2A
confronted_vs__non-confronted__all_300	289	25488	KIAA0146	21	3	31.97	1.60354e-06	NFKBIA RFTN1 FBLN5
confronted_vs__non-confronted__all_300	289	25488	KRT7	68	4	13.49	0.00889112	MYH9 HSPA1A MPRIP LMNA
confronted_vs__non-confronted__all_300	289	25488	LAMA2	55	8	87.08	5.12291e-18	LAMC1 DAG1 COL6A3 ADAMTS2 COL5A1 CRISPLD2 CTGF EFEMP1
confronted_vs__non-confronted__all_300	289	25488	LAMA4	95	7	32.49	1.25389e-06	ITGAV LAMC1 PDGFRB CTSK ITGB3 ADAMTS2 COL5A1
confronted_vs__non-confronted__all_300	289	25488	LAMB1	100	10	69.18	2.97005e-14	LAMC1 BMP1 HMCN1 P4HA2 MYH9 ITGAV FAT1 CTGF ITGB3 EFEMP1
confronted_vs__non-confronted__all_300	289	25488	LAMB2	138	8	26.4	2.17906e-05	LAMC1 HMCN1 DAG1 P4HA2 CRYAB CTGF IGFBP5 EFEMP1
confronted_vs__non-confronted__all_300	289	25488	LAMC1	161	9	28.12	9.78945e-06	BMP1 DAG1 COL6A3 P4HA2 ITGAV MYH9 FAT1 CTGF GRB10
confronted_vs__non-confronted__all_300	289	25488	LAPTM5	246	9	13.78	0.00773781	TGFB1 ATG16L2 BMP2K ARL4C PIK3CD EVI2B CASP1 PTPN22 SLC15A4
confronted_vs__non-confronted__all_300	289	25488	LEF1	2195	56	38.72	6.70512e-08	ADAMTS12 SMOX DGKH RORA PPARD IL1RAPL1 COL5A1 PIK3CD PCDH18 RNF152 GPR85 ANGPT1 TLE3 KCNE4 OAZ2 FYN BMP1 PRDM1 ENPP2 MCC BAG2 MYO10 STX1A TOB1 RASGRP3 FHL1 ABHD2 TNFRSF21 SPRY2 CMIP RNF44 ROR1 COL5A3 RBM14 AKAP12 SMAD3 AMOTL1 NAV1 AXIN2 JAG1 DDIT4 TRIB1 CDK6 SORT1 ITGB8 TRIB2 NEXN EPHB2 CITED2 GCH1 HIP1 SEC14L2 GFPT2 DHCR24 ADAM19 NOTCH3
confronted_vs__non-confronted__all_300	289	25488	LEFTY2	30	3	20.75	0.000301828	TGFB1 MARCH3 TGFB3
confronted_vs__non-confronted__all_300	289	25488	LFNG	24	3	27.29	1.44039e-05	NOTCH3 JAG1 SLC20A2
confronted_vs__non-confronted__all_300	289	25488	LIPE	34	3	17.69	0.00126801	PRKG1 LIF CAMK2A
confronted_vs__non-confronted__all_300	289	25488	LMO2COM	380	15	26.45	2.12672e-05	CAPN1 FGF7 OSR1 FYN PRDM1 CITED2 DLG1 DAB2 ANGPT1 IGFBP5 TGFB3 TOB1 JAG1 NR4A1 TNFRSF21
confronted_vs__non-confronted__all_300	289	25488	LOXL1	64	6	38.25	8.2637e-08	COL6A2 LAMC1 CTGF FBLN5 COL6A3 EFEMP1
confronted_vs__non-confronted__all_300	289	25488	LTBP1	109	7	26.82	1.78693e-05	TGFB1 LAMC1 CTGF TGFB3 COL6A3 ADAMTS2 SMAD3
confronted_vs__non-confronted__all_300	289	25488	LTBP2	116	9	44.8	3.63858e-09	COL6A2 LAMC1 FBLN5 COL6A3 ADAMTS2 P4HA2 COL5A1 CTGF EFEMP1
confronted_vs__non-confronted__all_300	289	25488	LTBP3	68	4	13.49	0.00889112	ITGAV TGFB1 LAMC1 TGFB3
confronted_vs__non-confronted__all_300	289	25488	LUM	103	11	82.6	4.45565e-17	COL6A2 RORA FBLN5 CTSK COL6A3 ADAMTS2 COL5A1 CTGF IGFBP5 PDGFRB EFEMP1
confronted_vs__non-confronted__all_300	289	25488	LXR	90	6	24.24	5.95054e-05	OAZ2 NFKBIA PPARD GREM1 JARID2 SPRY2
confronted_vs__non-confronted__all_300	289	25488	LYF1	204	9	19.27	0.000606251	BMP1 IL1RAPL1 ANGPT1 GPR85 HES1 RNF152 PDGFRB JARID2 PRKAB2
confronted_vs__non-confronted__all_300	289	25488	MAP2K1	354	13	20.05	0.000417836	WARS FYN GYG1 CAMK2A SMAD3 ARFGAP1 PIK3CD ITGAV MYH9 CRYAB STX1A JAG1 GRB10
confronted_vs__non-confronted__all_300	289	25488	MAP3K14	152	9	30.64	2.98914e-06	REL NFKBIA HSPA1A RORA TRAF3 ARL4C MYH9 NFKB2 GRB10
confronted_vs__non-confronted__all_300	289	25488	MAZ	1820	41	19.99	0.000430571	JAK2 RORA IL1RAPL1 FOSB TLE3 KCNE4 LMNA FYN BMP1 COL27A1 ARL2 ATP2B4 CTGF TOB1 NFKB2 LIF RNF44 ROR1 FGF7 COL5A3 PHLDB1 AKAP12 C20ORF112 AMOTL1 MEPCE SSBP2 JAG1 TRIB1 CDK6 JARID2 NFKBIA ITGB8 TRIB2 EPHB2 SEC14L2 ADAM19 HES1 TGFB3 FGF5 NOTCH3 BCOR
confronted_vs__non-confronted__all_300	289	25488	MEF2	756	22	20.95	0.000273688	ADAMTS12 IL1RAPL1 AKAP12 FOSB CRYAB GPR85 NR4A1 LMNA CAPN1 ADAMTS14 PRDM1 MGLL CTSK GAN ENPP2 KCNQ5 CTGF HES1 PTPN22 TGFB3 RASGRP3 LIF
confronted_vs__non-confronted__all_300	289	25488	METTL7B	62	4	15.43	0.00358246	SORT1 PBLD FHL1 SPRY2
confronted_vs__non-confronted__all_300	289	25488	MFAP4	172	12	51.66	1.38703e-10	COL6A2 FBLN5 CTSK COL6A3 ADAMTS2 SMAD3 CRISPLD2 CTGF IGFBP5 PDGFRB JAG1 EFEMP1
confronted_vs__non-confronted__all_300	289	25488	MFAP5	58	7	61.04	1.52787e-12	COL6A2 LAMC1 CTGF FBLN5 COL6A3 ADAMTS2 EFEMP1
confronted_vs__non-confronted__all_300	289	25488	MFNG	75	6	31.11	2.39061e-06	REL EVI2B NOTCH3 CASP1 JAG1 EVI2A
confronted_vs__non-confronted__all_300	289	25488	MGP	108	11	77.87	4.46806e-16	LAMC1 FBLN5 OLFML2B COL6A3 ADAMTS2 CRISPLD2 CTGF IGFBP5 TGFB3 PDGFRB EFEMP1
confronted_vs__non-confronted__all_300	289	25488	MMP14	105	6	19.38	0.00057712	ITGAV TGFB1 COL6A2 ITGB8 ADAMTS2 EFEMP1
confronted_vs__non-confronted__all_300	289	25488	MMP2	174	10	32.58	1.2016e-06	TGFB1 COL6A2 LAMC1 FBLN5 CTSK COL6A3 COL5A1 SEMA3D CTGF EFEMP1
confronted_vs__non-confronted__all_300	289	25488	MRVI1	25	3	25.98	2.63223e-05	HSPA1A PRKG1 ITPR2
confronted_vs__non-confronted__all_300	289	25488	MXRA8	91	9	61.4	1.30667e-12	COL6A2 CTSK COL6A3 ADAMTS2 COL5A1 CTGF IGFBP5 PDGFRB EFEMP1
confronted_vs__non-confronted__all_300	289	25488	MYB	1096	30	24.75	4.71399e-05	SLC25A37 DTX4 RBM14 FBLN5 C20ORF112 PIK3CD FOSB SSBP2 TLE3 JARID2 RASA3 LMNA OAZ2 SORT1 FYN PRDM1 SLAMF8 CITED2 MGLL GAN GREM1 CAMK2A DAG1 DSEL BHLHE40 PTPN22 TXN TOB1 ABHD2 MIF4GD
confronted_vs__non-confronted__all_300	289	25488	MYO1B	53	5	32.13	1.48657e-06	MYH9 MYO10 LAMC1 PDGFRB LMNA
confronted_vs__non-confronted__all_300	289	25488	MYOD	961	23	13.38	0.0093177	REL OSR1 RORA AKAP12 SMAD3 C20ORF112 ANGPT1 AXIN2 JAG1 NR4A1 DDIT4 TRIB1 BMP1 FYN PRDM1 EPHB2 LHFPL2 CITED2 CAMK2A KCNQ5 IGFBP5 TNFRSF21 ITPR2
confronted_vs__non-confronted__all_300	289	25488	MYOGNF1	40	3	14.26	0.0062126	ITGB8 IL1RAPL1 NOV
confronted_vs__non-confronted__all_300	289	25488	NF1	804	21	15.42	0.0035842	WARS ABHD5 ROR1 SMOX RORA AMOTL1 AQP11 CRYAB SSBP2 ANGPT1 AXIN2 DDIT4 CDK6 LMNA NFKBIA ITGB8 EPHB2 CITED2 HIP1 ENPP2 TGFB3
confronted_vs__non-confronted__all_300	289	25488	NFAT	1527	50	61.49	1.25281e-12	ABHD5 RORA ARHGAP18 IL1RAPL1 PIK3CD RNF152 GPR85 ANGPT1 PRDM1 COL27A1 CTSK ENPP2 MCC ATP2B4 IGFBP5 CTGF RASGRP3 NFKB2 LIF SPRY2 WARS TGFB1 FGF7 RBM14 PHLDB1 ADAMTS2 SCRN3 C20ORF112 AMOTL1 DAB2 SSBP2 JAG1 NR4A1 CDK6 GRB10 JARID2 NFKBIA SORT1 ADAMTS14 ITGB8 TRIB2 BMP2K CITED2 GREM1 KCNQ5 VEGFC TGFB3 TNFRSF11B EDNRA BCOR
confronted_vs__non-confronted__all_300	289	25488	NFKAPPAB	194	12	43.55	6.66926e-09	TRIB2 BMP2K TNIP1 SLAMF8 IL1RAPL1 GREM1 SEC14L2 CTGF NFKB2 TNFRSF9 CDK6 JARID2
confronted_vs__non-confronted__all_300	289	25488	NFKAPPAB65	190	12	44.88	3.48012e-09	REL NFKBIA TRIB2 BMP2K TNIP1 SLAMF8 IL1RAPL1 GREM1 AMOTL1 NFKB2 TNFRSF9 CDK6
confronted_vs__non-confronted__all_300	289	25488	NFKB	404	20	51.76	1.32627e-10	REL TGFB1 IL1RAPL1 C20ORF112 AMOTL1 TNFRSF9 CDK6 NFKBIA ITGB8 TRIB2 BMP2K COL27A1 TNIP1 SLAMF8 GREM1 KCNQ5 SEC14L2 CTGF NFKB2 BCOR
confronted_vs__non-confronted__all_300	289	25488	NFKB1	634	19	19.33	0.000589824	REL TGFB1 NCOR2 TRAF3 MYH9 AQP11 MEPCE IL1B NFKBIA CITED2 TNIP1 MCC VEGFC CASP1 NOTCH3 TXN NFKB2 LRP4 LIF
confronted_vs__non-confronted__all_300	289	25488	NFKBIA	168	7	13.59	0.00851043	REL JAK2 NCOR2 TNFAIP3 TNIP1 NFKB2 DDIT4
confronted_vs__non-confronted__all_300	289	25488	NFKBIE	78	5	19.11	0.000650789	REL NFKBIA HSPA1A TNIP1 NFKB2
confronted_vs__non-confronted__all_300	289	25488	NKX61	184	9	22.85	0.000115119	AP3M2 FGF7 C20ORF112 MYO10 RNF152 PTPN22 TOB1 FHL1 LMNA
confronted_vs__non-confronted__all_300	289	25488	NOD1	22	3	30.27	3.57889e-06	TGFB1 CARD6 CASP1
confronted_vs__non-confronted__all_300	289	25488	NOS2	39	4	28.56	8.04886e-06	TGFB1 TGFB3 NFKB2 IFNGR1
confronted_vs__non-confronted__all_300	289	25488	NOV	40	3	14.26	0.0062126	ITGAV CTGF ITGB3
confronted_vs__non-confronted__all_300	289	25488	OCT	417	13	14.42	0.00576822	REL PRDM1 TRAF3 IL1RAPL1 MCC C20ORF112 GPR85 TLE3 TCEAL1 TNFRSF9 ATP8B1 JARID2 BCOR
confronted_vs__non-confronted__all_300	289	25488	OCT1	941	25	19.16	0.000637741	REL TRAF3 IL1RAPL1 C20ORF112 PIK3CD GPR85 TLE3 JAG1 JARID2 CDK6 LMNA NFKBIA PRDM1 CITED2 CTSK KCNQ5 PRKG1 MCC PTPN22 PDGFRB TOB1 TCEAL1 ATP8B1 LIF BCOR
confronted_vs__non-confronted__all_300	289	25488	OLF1	399	13	15.82	0.0030125	RNF44 NFKBIA TRIB2 TNIP1 GREM1 KCNQ5 ENPP2 AKAP12 PDGFRB ABHD2 JARID2 BCOR ITPR2
confronted_vs__non-confronted__all_300	289	25488	OLFML2A	20	3	33.85	6.61864e-07	LAMC1 PDGFRB NOTCH3
confronted_vs__non-confronted__all_300	289	25488	OR6A2	35	3	17.04	0.00171135	CTGF PDGFRB ADRBK2
confronted_vs__non-confronted__all_300	289	25488	OSBPL11	29	3	21.65	0.000203117	MARCH3 LAMC1 FHL1
confronted_vs__non-confronted__all_300	289	25488	OSF2	203	8	14.06	0.00678725	REL DAB2 PTPN22 TOB1 RDH5 IL1RAPL1 EVI2A C20ORF112
confronted_vs__non-confronted__all_300	289	25488	P4HA2	122	6	15.37	0.00367899	ITGAV GFPT2 CRYAB LAMC1 RDH5 LMNA
confronted_vs__non-confronted__all_300	289	25488	PADI4	68	4	13.49	0.00889112	TMEM51 COL5A3 KRT86 CTSK
confronted_vs__non-confronted__all_300	289	25488	PAX	203	11	32.78	1.08205e-06	PRDM1 PPARD P4HA2 AMOTL1 GPR85 TLE3 TGFB3 JAG1 RCL1 TRIB1 SPRY2
confronted_vs__non-confronted__all_300	289	25488	PAX4	1440	43	43.41	7.1804e-09	ADAMTS12 ZSWIM3 RORA IL1RAPL1 COL6A3 PIK3CD PCDH18 GPR85 ANGPT1 SPHK1 SLC20A2 OAZ2 FYN PRDM1 COL27A1 SLC39A14 IGFBP5 TOB1 ABHD2 FHL1 NOV LIF ATP8B1 SPRY2 TGFB1 AP1M1 COL5A3 OSR1 FMNL3 AKAP12 DDIT4 NR4A1 CDK6 JARID2 NFKBIA ITGB8 TRIB2 TNIP1 GCH1 KCNQ5 DHCR24 HES1 TGFB3
confronted_vs__non-confronted__all_300	289	25488	PCMTD1	15	3	47	1.26323e-09	JAK2 NEXN CDK6
confronted_vs__non-confronted__all_300	289	25488	PCOLCE	66	5	24.1	6.36432e-05	COL6A2 PDGFRB RORA CTSK ADAMTS2
confronted_vs__non-confronted__all_300	289	25488	PDGFRA	269	12	26.19	2.38576e-05	FGF7 EPHB2 SLFN12 P4HA2 VEGFC PIK3CD ITGAV IGFBP5 PDGFRB FGF5 ITGB3 EFEMP1
confronted_vs__non-confronted__all_300	289	25488	PDGFRB	247	14	44.67	3.87609e-09	REL FGF7 FYN EPHB2 CTSK ADAMTS2 PAPSS2 VEGFC PIK3CD CRISPLD2 IGFBP5 CTGF FGF5 GRB10
confronted_vs__non-confronted__all_300	289	25488	PLCG1	240	10	19.41	0.000568027	GPR125 FYN DGKH CAMK2A MYH9 PIK3CD STX1A PDGFRB SHB ITPR2
confronted_vs__non-confronted__all_300	289	25488	PLCG2	173	9	25.19	3.82405e-05	JAK2 FYN DGKH CAMK2A PIK3CD EVI2B PDGFRB RASGRP3 ITPR2
confronted_vs__non-confronted__all_300	289	25488	PLEK	127	6	14.4	0.00581926	WARS PIK3CD EVI2B IL1B CASP1 GCH1
confronted_vs__non-confronted__all_300	289	25488	PLEKHC1	168	12	53.37	6.09735e-11	LAMC1 NEXN CAMK2A AKAP12 P4HA2 MYH9 ITGAV CRYAB CTGF IGFBP5 PDGFRB FHL1
confronted_vs__non-confronted__all_300	289	25488	PLS3	215	11	29.99	4.05991e-06	LAMC1 NEXN C1GALT1 MPRIP P4HA2 ITGAV MYH9 CTGF JAG1 SLC20A2 LMNA
confronted_vs__non-confronted__all_300	289	25488	PML	127	7	21.41	0.000225394	REL ZMYM2 NCOR2 HSPA1A TOB1 SMAD3 LMNA
confronted_vs__non-confronted__all_300	289	25488	POSTN	58	7	61.04	1.52787e-12	COL6A2 CTGF CTSK COL6A3 ADAMTS2 EFEMP1 COL5A1
confronted_vs__non-confronted__all_300	289	25488	POU6F1	195	9	20.79	0.000296964	FYN EPHB2 RORA TRAF3 IL1RAPL1 CTSK PCDH18 TOB1 EFEMP1
confronted_vs__non-confronted__all_300	289	25488	PPAP2B	102	6	20.23	0.000385153	ITGAV SPHK1 TNIP1 FHL1 ITGB3 SGPL1
confronted_vs__non-confronted__all_300	289	25488	PPP2R3A	115	7	24.82	4.54843e-05	MYH9 CRYAB CLK4 LAMC1 ADAM19 RORA EVI2A
confronted_vs__non-confronted__all_300	289	25488	PRDM14	2741	64	34.7	4.37491e-07	REL PHF17 INPP4B ADAMTS12 RORA PTPLAD1 IL1RAPL1 MYH9 KCNK2 GPR85 ANGPT1 RNF19B NKTR CDK17 FYN UNC5B CORO2B MCC NBPF15 ATP2B4 CLK4 DSEL SEMA3D MYO10 IGFBP5 NFKB2 TNFRSF21 SPRY2 ROR1 SLC25A37 LAMC1 RFTN1 PHLDB1 ADAMTS2 SMAD3 CASP7 AMOTL1 TUBE1 FAT1 PRR16 AXIN2 JAG1 NR4A1 CDK6 JARID2 TMEM71 SGPL1 YPEL2 NFKBIA DDAH1 GCH1 SNAI1 PRKG1 TANC1 SLC48A1 ZMYM2 NBPF10 KLF9 SLC15A4 GNG2 LRP4 MPDU1 BCOR ITPR2
confronted_vs__non-confronted__all_300	289	25488	PRKAR2A	200	8	14.45	0.00570115	MYH9 ZMYM2 STX1A GYG1 DLG1 AKAP12 SMAD3 PRKAB2
confronted_vs__non-confronted__all_300	289	25488	PRKCA	539	17	19.33	0.000590999	SMOX RORA AKAP12 MYH9 DAB2 SPHK1 LMNA FYN ITGB8 BMP2K EPHB2 DLG1 PRKG1 STX1A TXN ITGB3 ITPR2
confronted_vs__non-confronted__all_300	289	25488	PRKCG	205	9	19.12	0.00064802	JAK2 ITGB8 FYN CAMK2A MYH9 DAB2 SPHK1 ITGB3 ITPR2
confronted_vs__non-confronted__all_300	289	25488	PSEN1	217	9	17.33	0.00149079	ATL3 DLG1 IFNGR1 CASP7 MYH9 CASP1 NOTCH3 SLC15A4 ITPR2
confronted_vs__non-confronted__all_300	289	25488	PTGIS	57	4	17.36	0.00146885	NFKB2 CTSK P4HA2 COL5A1
confronted_vs__non-confronted__all_300	289	25488	PTK2	279	10	14.73	0.00500024	JAK2 ITGB8 FYN EPHB2 BMP2K CAMK2A PIK3CD ATP2B4 PDGFRB ITGB3
confronted_vs__non-confronted__all_300	289	25488	PTRF	89	5	15.74	0.00313183	MYH9 CTGF FHL1 LMNA EFEMP1
confronted_vs__non-confronted__all_300	289	25488	PU1	478	17	24.66	4.90862e-05	SMOX RORA NAV1 ANGPT1 EVI2B GPR85 JARID2 FYN SNAI1 SLC39A14 KCNQ5 SEC14L2 PTPN22 NFKB2 RASGRP3 LIF ITPR2
confronted_vs__non-confronted__all_300	289	25488	PXDN	49	5	35.48	3.01537e-07	CRISPLD2 LAMC1 OLFML2B COL6A3 COL5A1
confronted_vs__non-confronted__all_300	289	25488	Q6STG2_HUMAN	16	4	80.22	1.40132e-16	MYH9 EDNRA COL6A3 COL5A1
confronted_vs__non-confronted__all_300	289	25488	RAB27B	30	3	20.75	0.000301828	LAMC1 DAG1 SLC20A2
confronted_vs__non-confronted__all_300	289	25488	RASA4B	26	3	24.77	4.65517e-05	REL FYN AP1M1
confronted_vs__non-confronted__all_300	289	25488	RCN3	58	4	16.95	0.00178406	MYH9 PDGFRB CTSK P4HA2
confronted_vs__non-confronted__all_300	289	25488	RELA	1104	27	16.68	0.00201886	REL PHF17 TGFB1 NET1 NCOR2 RHBDF2 TRAF3 SMAD3 RELT FOSB IL1B NR4A1 ZC3H12A NFKBIA TNIP1 CAMK2A IFNGR1 MCC VEGFC BHLHE40 IGFBP5 HES1 CTGF PTX3 TNFRSF11B NFKB2 LRP4
confronted_vs__non-confronted__all_300	289	25488	RIPK2	228	12	34.2	5.58869e-07	NFKBIA JAK2 FYN HSPA1A EPHB2 BMP2K CAMK2A MYH9 CARD6 TNFAIP3 CASP1 PRKAB2
confronted_vs__non-confronted__all_300	289	25488	RP11-399O19.1	52	6	49.54	3.77586e-10	COL6A2 CTGF PDGFRB EDNRA COL6A3 COL5A1
confronted_vs__non-confronted__all_300	289	25488	RP58	178	8	17.68	0.00127503	NAV1 GFPT2 FGF7 TGFB3 FMNL3 RDH5 PHLDB1 ADAMTS2
confronted_vs__non-confronted__all_300	289	25488	SDC1	84	5	17.16	0.00161657	COL6A2 COL5A3 RORA COL6A3 COL5A1
confronted_vs__non-confronted__all_300	289	25488	SDC2	72	7	46.74	1.43067e-09	TGFB1 COL6A2 IGFBP5 COL5A3 EPHB2 COL6A3 COL5A1
confronted_vs__non-confronted__all_300	289	25488	SDC3	143	7	17.79	0.00120594	MYH9 COL6A2 FYN COL5A3 LRP4 COL6A3 COL5A1
confronted_vs__non-confronted__all_300	289	25488	SDC4	56	5	29.94	4.15817e-06	COL6A2 COL5A3 RORA COL6A3 COL5A1
confronted_vs__non-confronted__all_300	289	25488	SGK1	191	9	21.51	0.000216462	NFKBIA JAK2 ABHD5 SMOX FYN GYG1 ITGAV SEC14L2 PRKAB2
confronted_vs__non-confronted__all_300	289	25488	SGK3	99	5	13.36	0.00942012	SORT1 SEC14L2 SMOX GYG1 PRKAB2
confronted_vs__non-confronted__all_300	289	25488	SHC4	42	4	26.02	2.58481e-05	FYN PDGFRB CAMK2A TANC1
confronted_vs__non-confronted__all_300	289	25488	SHROOM3	41	3	13.79	0.00770626	FGF5 ATP8B1 TANC1
confronted_vs__non-confronted__all_300	289	25488	SIM2	42	3	13.34	0.00949065	TGFB1 JARID2 ARNT2
confronted_vs__non-confronted__all_300	289	25488	SLC16A7	45	4	23.82	7.25417e-05	YPEL2 SEC14L2 GYG1 CDKN2B
confronted_vs__non-confronted__all_300	289	25488	SLC29A3	21	3	31.97	1.60354e-06	TRIB2 EVI2A ITPR2
confronted_vs__non-confronted__all_300	289	25488	SLC2A4	156	8	21.89	0.000181488	ABHD5 SORT1 GYG1 PIK3CD SEC14L2 ITGB3 ITPR2 PRKAB2
confronted_vs__non-confronted__all_300	289	25488	SLC31A2	58	4	16.95	0.00178406	EVI2B EVI2A ENPP2 CREG1
confronted_vs__non-confronted__all_300	289	25488	SMAD	191	8	15.67	0.00321801	ATP2B4 RNF152 IGFBP5 NOTCH3 RORA IL1RAPL1 KCNQ5 BCOR
confronted_vs__non-confronted__all_300	289	25488	SP1	3069	58	15.36	0.0036826	REL AP3M2 RHBDF2 COL5A1 FOSB ANGPT1 RCL1 PGM2L1 OAZ2 PBLD COL27A1 UNC5B DSEL STX1A TXN NFKB2 ABHD2 TNFRSF21 PRKAB2 RNF44 TGFB1 NET1 OSR1 COL5A3 FMNL3 ADAMTS2 AKAP12 CDKN2B SMAD3 C20ORF112 COQ2 NAV1 AQP11 CRYAB AXIN2 JAG1 NR4A1 DDIT4 TRIB1 NFKBIA ITGB8 TRIB2 EPHB2 CITED2 ARL4C GREM1 HIP1 KCNQ5 SEC14L2 GFPT2 HES1 NOTCH3 FGF5 KLF9 TCEAL1 MPDU1 BCOR ITPR2
confronted_vs__non-confronted__all_300	289	25488	SPARC	268	18	73.48	3.71007e-15	TGFB1 LAMC1 AKAP12 ADAMTS2 COL5A1 ITGAV CRYAB CTSK HMCN1 P4HA2 VEGFC SEC14L2 CTGF IGFBP5 PDGFRB TGFB3 FHL1 EFEMP1
confronted_vs__non-confronted__all_300	289	25488	SRC	498	15	15.44	0.00356623	JAK2 ITGB8 FYN EPHB2 BMP2K DAG1 CAMK2A PIK3CD DAB2 HES1 PDGFRB SHB ITGB3 GRB10 SPRY2
confronted_vs__non-confronted__all_300	289	25488	STAT1	1211	28	14.75	0.00493076	WARS REL JAK2 OLFML2B PIK3CD MYH9 MEPCE SPHK1 BOLA2 NR4A1 DDIT4 CDK6 CAPN1 FYN TRIB2 EPHB2 CITED2 ARL4C GREM1 IFNGR1 VEGFC FER1L4 SEC14L2 NUP160 TGFB3 FHL1 TCEAL1 PRPSAP1
confronted_vs__non-confronted__all_300	289	25488	STAT4	265	10	16.23	0.00247985	JAK2 SMOX OSR1 NEXN CITED2 GREM1 CTSK HES1 SHB NR4A1
confronted_vs__non-confronted__all_300	289	25488	STRADB	36	3	16.42	0.00227238	HSPA1A RORA TRIB1
confronted_vs__non-confronted__all_300	289	25488	SULF1	68	4	13.49	0.00889112	TGFB3 GREM1 EVI2A COL6A3
confronted_vs__non-confronted__all_300	289	25488	SYDE1	41	3	13.79	0.00770626	REL BMP1 TANC1
confronted_vs__non-confronted__all_300	289	25488	SYNPO	80	6	28.53	8.18055e-06	MYH9 RFTN1 NEXN TANC1 SMAD3 LMNA
confronted_vs__non-confronted__all_300	289	25488	TAGLN	237	9	14.78	0.0048651	LAMC1 P4HA2 ITGAV MYH9 SVEP1 CTGF HES1 PDGFRB EFEMP1
confronted_vs__non-confronted__all_300	289	25488	TANK	243	9	14.11	0.00664799	REL JAK2 SSBP2 FYN HSPA1A BMP2K TOB1 TRAF3 PRKAB2
confronted_vs__non-confronted__all_300	289	25488	TBC1D10A	48	4	21.89	0.000181404	ABHD5 SMOX ATL3 PGM2L1
confronted_vs__non-confronted__all_300	289	25488	TEAD3	59	5	27.98	1.04676e-05	REL LAMC1 SMAD3 P4HA2 ARNT2
confronted_vs__non-confronted__all_300	289	25488	TEF1	395	15	24.64	4.95388e-05	LAMC1 COL5A3 RBM14 PRDM1 EPHB2 MGLL GREM1 SMAD3 CRYAB ANGPT1 CTGF NFKB2 NR4A1 CDK6 LMNA
confronted_vs__non-confronted__all_300	289	25488	TEK	68	5	23.14	0.000100134	ROR1 ANGPT1 PDGFRB MGLL PAPSS2
confronted_vs__non-confronted__all_300	289	25488	TFAP2C	1923	39	13.48	0.00892583	TRAF3 COL5A1 KCNK2 SHB RNF19B LMNA OAZ2 DCAKD SLC39A14 MPRIP MCC BHLHE40 IGFBP5 STX1A TMEM120A ATP8B1 CMIP PRIM2 NCOR2 OSR1 RFTN1 SMAD3 MEPCE NAV1 CRISPLD2 AXIN2 RASA3 SORT1 LHFPL2 CITED2 C1GALT1 HIP1 DAG1 P4HA2 GFPT2 NUP160 NOTCH3 BCOR MFSD6
confronted_vs__non-confronted__all_300	289	25488	TFIIA	208	10	24.69	4.84115e-05	RNF44 TGFB1 HAPLN3 GAN CRYAB FOSB ANGPT1 NR4A1 TRIB1 LMNA
confronted_vs__non-confronted__all_300	289	25488	TGFB2	118	6	16.2	0.00252007	TGFB1 CTGF TGFB3 KRT81 NOV SMAD3
confronted_vs__non-confronted__all_300	289	25488	TGFBR1	142	7	17.99	0.00109289	TGFB1 FYN TGFB3 PDGFRB EPHB2 SNAI1 SMAD3
confronted_vs__non-confronted__all_300	289	25488	TGFBR2	143	9	33.49	7.81591e-07	TGFB1 LHFPL2 SNAI1 SMAD3 ITGAV MYH9 DAB2 TGFB3 PDGFRB
confronted_vs__non-confronted__all_300	289	25488	TGIF	174	8	18.36	0.000927984	WARS SORT1 RNF152 BMP1 EPHB2 TRAF3 DDIT4 CDKN2B
confronted_vs__non-confronted__all_300	289	25488	TGM2	52	4	19.68	0.000498997	NFKBIA HSPA1A ITGB3 LMNA
confronted_vs__non-confronted__all_300	289	25488	THBS1	146	11	52.63	8.72289e-11	TGFB1 OLFML2B COL6A3 ADAMTS2 COL5A1 ITGAV CRISPLD2 CTGF IGFBP5 TNFRSF11B ITGB3
confronted_vs__non-confronted__all_300	289	25488	THBS2	62	5	26.2	2.38079e-05	GFPT2 TGFB3 SMAD3 EFEMP1 COL5A1
confronted_vs__non-confronted__all_300	289	25488	THY1	68	4	13.49	0.00889112	ITGAV FYN LRP4 ITGB3
confronted_vs__non-confronted__all_300	289	25488	TIMP1	149	7	16.65	0.00204877	TGFB1 COL6A2 LAMC1 CTGF PTX3 JAG1 COL6A3
confronted_vs__non-confronted__all_300	289	25488	TIMP2	138	8	26.4	2.17906e-05	TGFB1 SORT1 LAMC1 FBLN5 COL6A3 COL5A1 CRYAB CTGF
confronted_vs__non-confronted__all_300	289	25488	TIMP3	265	14	40.13	3.40132e-08	LAMC1 FBLN5 COL6A3 ADAMTS2 COL5A1 ITGAV CRYAB IGFBP5 HES1 CTGF PDGFRB GRB10 SLC20A2 EFEMP1
[truncated: 720 more rows]

## Sheet: Survival analysis
TCGA transcriptomics platform	TCGA cancer set (https://tcga-data.nci.nih.gov/tcga/)	Gene	Median gene expression value in the cohort	p-value of association with survival (Cox model)	The p-value adjusted within the cohort (cancer type)
[truncated: 9,305 more rows]
